# Supplementary material for: Genomic Insights Into the Interspecific Diversity and Evolution of Mobiluncus, a Pathogen Associated With Bacterial Vaginosis
Source: Front Microbiol. 2022 Jul 5;13:939406. doi: 10.3389/fmicb.2022.939406 (PMC9294530; doi:10.3389/fmicb.2022.939406)
Supplement: Supplementary file 2 [file Table_1.XLSX]

## Sheet: Sheet1
Supplementary Table 1. Genomic features of Mobiluncus strains used in this study.
Species	Strains	Genome size (Mb)	GC%	No. of protein coding genes	No. of 16S rRNAs	No. of insertion sequences	No. of CRISPR-Cas system	CAS Type	BioSample	Source	Host	BioProject	Assembly	Completenessa (%)	Contaminationa (%)	GenBank FTP
M. curtisii	M. curtisii strain 1	2.26515	0.554627	1923	1	10	1	CAS-TypeIE	SAMN14611104	Vaginal secretion	Homo sapiens	PRJNA625901	GCA_012976845.1	100	1.94	ftp://ftp.ncbi.nlm.nih.gov/genomes/all/GCA/012/976/845/GCA_012976845.1_ASM1297684v1
M. curtisii	M. curtisii strain 10	2.25943	0.555649	1927	2	12	1	CAS-TypeIE	SAMN14611106	Vaginal secretion	Homo sapiens	PRJNA625901	GCA_012976565.1	100	1.46	ftp://ftp.ncbi.nlm.nih.gov/genomes/all/GCA/012/976/565/GCA_012976565.1_ASM1297656v1
M. curtisii	M. curtisii strain 15	2.148	0.554207	1826	2	13	1	CAS-TypeIE	SAMN14611107	Vaginal secretion	Homo sapiens	PRJNA625901	GCA_012976515.1	100	1.42	ftp://ftp.ncbi.nlm.nih.gov/genomes/all/GCA/012/976/515/GCA_012976515.1_ASM1297651v1
M. curtisii	M. curtisii strain 18	2.25495	0.554551	1918	1	12	1	CAS-TypeIE	SAMN14611108	Vaginal secretion	Homo sapiens	PRJNA625901	GCA_012976525.1	100	1.46	ftp://ftp.ncbi.nlm.nih.gov/genomes/all/GCA/012/976/525/GCA_012976525.1_ASM1297652v1
M. curtisii	M. curtisii strain 19	2.20328	0.554245	1884	2	9	1	CAS-TypeIE	SAMN14611109	Vaginal secretion	Homo sapiens	PRJNA625901	GCA_012976495.1	100	1.42	ftp://ftp.ncbi.nlm.nih.gov/genomes/all/GCA/012/976/495/GCA_012976495.1_ASM1297649v1
M. curtisii	M. curtisii strain 2	2.14292	0.554101	1818	1	12	1	CAS-TypeIE	SAMN14611105	Vaginal secretion	Homo sapiens	PRJNA625901	GCA_012976795.1	100	1.42	ftp://ftp.ncbi.nlm.nih.gov/genomes/all/GCA/012/976/795/GCA_012976795.1_ASM1297679v1
M. curtisii	M. curtisii strain 21	2.13339	0.554555	1801	1	8	1	CAS-TypeIE	SAMN14611110	Vaginal secretion	Homo sapiens	PRJNA625901	GCA_012976485.1	100	1.42	ftp://ftp.ncbi.nlm.nih.gov/genomes/all/GCA/012/976/485/GCA_012976485.1_ASM1297648v1
M. curtisii	M. curtisii strain 22	2.16521	0.555757	1823	2	8	1	CAS-TypeIE	SAMN14611111	Vaginal secretion	Homo sapiens	PRJNA625901	GCA_012976465.1	99.53	1.42	ftp://ftp.ncbi.nlm.nih.gov/genomes/all/GCA/012/976/465/GCA_012976465.1_ASM1297646v1
M. curtisii	M. curtisii strain 24	2.12424	0.554628	1798	2	13	1	CAS-TypeIE	SAMN14611112	Vaginal secretion	Homo sapiens	PRJNA625901	GCA_012976435.1	100	1.42	ftp://ftp.ncbi.nlm.nih.gov/genomes/all/GCA/012/976/435/GCA_012976435.1_ASM1297643v1
M. curtisii	M. curtisii strain 25	2.12806	0.554647	1804	2	11	1	CAS-TypeIE	SAMN14611113	Vaginal secretion	Homo sapiens	PRJNA625901	GCA_012976425.1	100	1.42	ftp://ftp.ncbi.nlm.nih.gov/genomes/all/GCA/012/976/425/GCA_012976425.1_ASM1297642v1
M. curtisii	M. curtisii strain ATCC 35241	2.15297	0.556585	1836	1	7	1	CAS-TypeIE	SAMN00117214	Vaginal	Homo sapiens	PRJNA34631	GCA_000146285.1	100	1.42	ftp://ftp.ncbi.nlm.nih.gov/genomes/all/GCA/000/146/285/GCA_000146285.1_ASM14628v1
M. curtisii	M. curtisii strain ATCC 35242	2.09878	0.556235	1769	1	8	1	CAS-TypeIIC	SAMN00253295	Urogenital tract, vaginal	Homo sapiens	PRJNA52991	GCA_000185445.1	100	1.42	ftp://ftp.ncbi.nlm.nih.gov/genomes/all/GCA/000/185/445/GCA_000185445.1_ASM18544v1
M. curtisii	M. curtisii strain ATCC 43063	2.14648	0.554133	1833	2	11	1	CAS-TypeIE	SAMN00001505	Vaginal	Homo sapiens	PRJNA31519	GCA_000196535.1	100	1.54	ftp://ftp.ncbi.nlm.nih.gov/genomes/all/GCA/000/196/535/GCA_000196535.1_ASM19653v1
M. curtisii	M. curtisii strain ATCC 51333	2.12213	0.555516	1801	1	6	0	-	SAMN00217011	Urogenital tract, vaginal	Homo sapiens	PRJNA52983	GCA_000185425.1	100	1.42	ftp://ftp.ncbi.nlm.nih.gov/genomes/all/GCA/000/185/425/GCA_000185425.1_ASM18542v1
M. curtisii	M. curtisii strain FDAARGOS_1127	2.15311	0.556498	1841	2	9	1	CAS-TypeIE	SAMN16357296	-	-	PRJNA231221	GCA_016725225.1	100	1.42	ftp://ftp.ncbi.nlm.nih.gov/genomes/all/GCA/016/725/225/GCA_016725225.1_ASM1672522v1
M. curtisii	M. curtisii strain FDAARGOS_1128	2.16424	0.553856	1857	2	11	1	CAS-TypeIE	SAMN16357297	-	-	PRJNA231221	GCA_016726965.1	100	1.54	ftp://ftp.ncbi.nlm.nih.gov/genomes/all/GCA/016/726/965/GCA_016726965.1_ASM1672696v1
M. curtisii	M. curtisii strain NCTC11656	2.18182	0.55615	1873	2	9	1	CAS-TypeIE	SAMEA4063031	Vaginal discharge	Homo sapiens	PRJEB6403	GCA_900453315.1	100	1.9	ftp://ftp.ncbi.nlm.nih.gov/genomes/all/GCA/900/453/315/GCA_900453315.1_49243_A02
M. curtisii	M. curtisii strain NCTC11657	2.20253	0.556021	1862	2	26	1	CAS-TypeIIC	SAMEA4412679	Vaginal discharge	Homo sapiens	PRJEB6403	GCA_900453235.1	100	4.74	ftp://ftp.ncbi.nlm.nih.gov/genomes/all/GCA/900/453/235/GCA_900453235.1_50618_G01
M. mulieris	M. mulieris strain 11	2.52467	0.551404	2230	1	18	0	-	SAMN14611119	Vaginal secretion	Homo sapiens	PRJNA625902	GCA_012976665.1	99.53	0.95	ftp://ftp.ncbi.nlm.nih.gov/genomes/all/GCA/012/976/665/GCA_012976665.1_ASM1297666v1
M. mulieris	M. mulieris strain 12	2.5661	0.548308	2219	1	11	1	CAS-TypeIIC	SAMN14611120	Vaginal secretion	Homo sapiens	PRJNA625902	GCA_012976645.1	99.53	1.42	ftp://ftp.ncbi.nlm.nih.gov/genomes/all/GCA/012/976/645/GCA_012976645.1_ASM1297664v1
M. mulieris	M. mulieris strain 13	2.5937	0.549282	2298	1	16	0	-	SAMN14611121	Vaginal secretion	Homo sapiens	PRJNA625902	GCA_012976625.1	99.53	0.98	ftp://ftp.ncbi.nlm.nih.gov/genomes/all/GCA/012/976/625/GCA_012976625.1_ASM1297662v1
M. mulieris	M. mulieris strain 16	2.59728	0.547565	2262	1	14	1	CAS-TypeIIC	SAMN14611122	Vaginal secretion	Homo sapiens	PRJNA625902	GCA_012976895.1	99.53	1.14	ftp://ftp.ncbi.nlm.nih.gov/genomes/all/GCA/012/976/895/GCA_012976895.1_ASM1297689v1
M. mulieris	M. mulieris strain 20	2.54199	0.550391	2231	1	17	1	CAS-TypeIIC	SAMN14611123	Vaginal secretion	Homo sapiens	PRJNA625902	GCA_012976595.1	99.53	0.95	ftp://ftp.ncbi.nlm.nih.gov/genomes/all/GCA/012/976/595/GCA_012976595.1_ASM1297659v1
M. mulieris	M. mulieris strain 23	2.5624	0.549138	2246	1	21	0	-	SAMN14611124	Vaginal secretion	Homo sapiens	PRJNA625902	GCA_012976585.1	99.53	0.98	ftp://ftp.ncbi.nlm.nih.gov/genomes/all/GCA/012/976/585/GCA_012976585.1_ASM1297658v1
M. mulieris	M. mulieris strain 3	2.55724	0.549957	2251	1	18	1	CAS-TypeIIC	SAMN14611114	Vaginal secretion	Homo sapiens	PRJNA625902	GCA_012976865.1	99.53	0.95	ftp://ftp.ncbi.nlm.nih.gov/genomes/all/GCA/012/976/865/GCA_012976865.1_ASM1297686v1
M. mulieris	M. mulieris strain 4	2.53953	0.55131	2237	1	22	0	-	SAMN14611115	Vaginal secretion	Homo sapiens	PRJNA625902	GCA_012976725.1	99.53	1.42	ftp://ftp.ncbi.nlm.nih.gov/genomes/all/GCA/012/976/725/GCA_012976725.1_ASM1297672v1
M. mulieris	M. mulieris strain 28-1	2.45238	0.550696	2159	1	13	0	-	SAMN00002501	Urogenital tract, vaginal	Homo sapiens	PRJNA34103	GCA_000176775.1	99.53	0.95	ftp://ftp.ncbi.nlm.nih.gov/genomes/all/GCA/000/176/775/GCA_000176775.1_ASM17677v1
M. mulieris	M. mulieris strain 5	2.52763	0.551315	2195	1	18	0	-	SAMN14611116	Vaginal secretion	Homo sapiens	PRJNA625902	GCA_012976885.1	99.53	0.95	ftp://ftp.ncbi.nlm.nih.gov/genomes/all/GCA/012/976/885/GCA_012976885.1_ASM1297688v1
M. mulieris	M. mulieris strain 7	2.51136	0.551666	2217	1	20	0	-	SAMN14611117	Vaginal secretion	Homo sapiens	PRJNA625902	GCA_012976695.1	99.53	1.42	ftp://ftp.ncbi.nlm.nih.gov/genomes/all/GCA/012/976/695/GCA_012976695.1_ASM1297669v1
M. mulieris	M. mulieris strain 8	2.56425	0.550241	2224	1	15	1	CAS-TypeIIC	SAMN14611118	Vaginal secretion	Homo sapiens	PRJNA625902	GCA_012976685.1	99.53	0.95	ftp://ftp.ncbi.nlm.nih.gov/genomes/all/GCA/012/976/685/GCA_012976685.1_ASM1297668v1
M. mulieris	M. mulieris strain ATCC 35239	2.53363	0.551062	2213	1	11	0	-	SAMN00216800	Urogenital tract, vaginal	Homo sapiens	PRJNA51375	GCA_000146895.1	99.05	0.95	ftp://ftp.ncbi.nlm.nih.gov/genomes/all/GCA/000/146/895/GCA_000146895.1_ASM14689v1
M. mulieris	M. mulieris strain ATCC 35243	2.43517	0.551421	2088	1	9	1	CAS-TypeIE	SAMN00139192	Urogenital tract, vaginal	Homo sapiens	PRJNA34633	GCA_000160615.1	99.05	1.42	ftp://ftp.ncbi.nlm.nih.gov/genomes/all/GCA/000/160/615/GCA_000160615.1_ASM16061v1
M. mulieris	M. mulieris strain DSM 2710	2.48178	0.550161	2160	2	13	1	CAS-TypeIE	SAMN12793120	Human vagina	Homo sapiens	PRJNA566818	GCA_014204735.1	99.53	0.95	ftp://ftp.ncbi.nlm.nih.gov/genomes/all/GCA/014/204/735/GCA_014204735.1_ASM1420473v1
M. mulieris	M. mulieris strain FB024-16	2.38488	0.550553	2080	1	11	3	CAS-TypeIIC	SAMN00100748	Urogenital tract, vaginal	Homo sapiens	PRJNA51063	GCA_000148485.2	99.53	0.95	ftp://ftp.ncbi.nlm.nih.gov/genomes/all/GCA/000/148/485/GCA_000148485.2_ASM14848v1
M. mulieris	M. mulieris strain NCTC11497	2.66136	0.54924	2335	2	68	1	CAS-TypeIIC	SAMEA104224798	High vaginal swab	Homo sapiens	PRJEB6403	GCA_900453275.1	99.53	2.37	ftp://ftp.ncbi.nlm.nih.gov/genomes/all/GCA/900/453/275/GCA_900453275.1_57792_B02
M. mulieris	M. mulieris strain NCTC11658	2.52909	0.550485	2215	2	11	1	CAS-TypeIE	SAMEA4434523	Vaginal discharge	Homo sapiens	PRJEB6403	GCA_900453215.1	99.53	1.9	ftp://ftp.ncbi.nlm.nih.gov/genomes/all/GCA/900/453/215/GCA_900453215.1_50861_D01
M. mulieris	M. mulieris strain NCTC11819	2.51081	0.549987	2191	2	13	1	CAS-TypeIE	SAMEA44530918	Vagina	Homo sapiens	PRJEB6403	GCA_900450465.1	99.53	0.95	ftp://ftp.ncbi.nlm.nih.gov/genomes/all/GCA/900/450/465/GCA_900450465.1_49888_C01
M. porci	M. porci strain RF-GAM-744-WT-7	2.39914	0.56284	2149	1	12	0	-	SAMN12619151	Feces	Sus scrofa	PRJNA561470	GCA_009695935.1	99.53	2.37	ftp://ftp.ncbi.nlm.nih.gov/genomes/all/GCA/009/695/935/GCA_009695935.1_ASM969593v1
a, The data were calculated by CheckM.
-, information unavailable.
