# Supplementary material for: Genomic Insights Into the Interspecific Diversity and Evolution of Mobiluncus, a Pathogen Associated With Bacterial Vaginosis
Source: Front Microbiol. 2022 Jul 5;13:939406. doi: 10.3389/fmicb.2022.939406 (PMC9294530; doi:10.3389/fmicb.2022.939406)
Supplement: Supplementary file 3 [file Table_2.XLSX]

## Sheet: Sheet1
Supplementary Table 2. COGs contributing most significantly (contribution > 0.1% and p < 0.01) to the dissimilarity between species.
COG	Contribution (>0.1%)	Average number		COG category	COG description
		M. curtisii	M. mulieris
COG0395	0.00143107	3.94444	7.84211	G	ABC-type glycerol-3-phosphate transport system, permease component
COG1175	0.00139247	4.94444	8.73684	G	ABC-type sugar transport system, permease component
COG2376	0.00110146	1	4	G	Dihydroxyacetone kinase
COG0366	0.00105112	2.16667	5	G	Glycosidase/amylase (phosphorylase)
COG1373	0.00322594	3	11.7895	R	Predicted ATPase, AAA+ superfamily
COG0673	0.00115954	1	4.15789	R	Predicted dehydrogenase
COG2197	0.00159247	5.55556	9.89474	TK	DNA-binding response regulator, NarL/FixJ family, contains REC and HTH domains
COG3077	0.00253034	1.11111	8	V	Antitoxin component of the RelBE or YafQ-DinJ toxin-antitoxin module
COG2026	0.00156601	0.944444	5.21053	V	mRNA-degrading endonuclease RelE, toxin component of the RelBE toxin-antitoxin system
COG4115	0.001111	0.5	3.52632	V	Toxin component of the Txe-Axe toxin-antitoxin module, Txe/YoeB family
COG3041	0.00187354	0.111111	5.21053	VJ	mRNA-degrading endonuclease YafQ (mRNA interferase), toxin component of the YafQ-DinJ toxin-antitoxin module
COG3328	0.00161013	0.611111	4.89474	X	Transposase (or an inactivated derivative)
COG0456	0.00110277	4.05556	1.05263	J	Ribosomal protein S18 acetylase RimI and related acetyltransferases
COG2247	0.00162303	17.8889	13.6842	M	Putative cell wall-binding domain (amidase enhancer), LytB superfamily
COG4591	0.00146862	7	3	M	ABC-type transport system involved in lipoprotein release, permease component LolC
COG0463	0.00115948	8	4.84211	M	Glycosyltransferase involved in cell wall bisynthesis
COG0840	0.00168888	10.3889	5.78947	T	Methyl-accepting chemotaxis protein (MCP)
COG1132	0.00180644	9.61111	4.68421	V	ABC-type multidrug transport system, ATPase and permease component
