# Supplementary material for: Genomic Insights Into the Interspecific Diversity and Evolution of Mobiluncus, a Pathogen Associated With Bacterial Vaginosis
Source: Front Microbiol. 2022 Jul 5;13:939406. doi: 10.3389/fmicb.2022.939406 (PMC9294530; doi:10.3389/fmicb.2022.939406)
Supplement: Supplementary file 4 [file Table_3.XLSX]

## Sheet: Sheet1
Supplementary Table 3. Annotation and distribution of genes that were universal (> 90%) in one species but absent in the other.
# Family	Species	COG	COG category	Function annotation	Protein	KEGG pathway	KO	KEGG Definition	M_curtisii_strain_1	M_curtisii_strain_10	M_curtisii_strain_15	M_curtisii_strain_18	M_curtisii_strain_19	M_curtisii_strain_2	M_curtisii_strain_21	M_curtisii_strain_22	M_curtisii_strain_24	M_curtisii_strain_25	M_curtisii_strain_ATCC_35241	M_curtisii_strain_ATCC_35242	M_curtisii_strain_ATCC_43063	M_curtisii_strain_ATCC_51333	M_curtisii_strain_FDAARGOS_1127	M_curtisii_strain_FDAARGOS_1128	M_curtisii_strain_NCTC11656	M_curtisii_strain_NCTC11657	M_mulieris_strain_11	M_mulieris_strain_12	M_mulieris_strain_13	M_mulieris_strain_16	M_mulieris_strain_20	M_mulieris_strain_23	M_mulieris_strain_3	M_mulieris_strain_4	M_mulieris_strain_28_1	M_mulieris_strain_5	M_mulieris_strain_7	M_mulieris_strain_8	M_mulieris_strain_ATCC_35239	M_mulieris_strain_ATCC_35243	M_mulieris_strain_DSM_2710	M_mulieris_strain_FB024_16	M_mulieris_strain_NCTC11497	M_mulieris_strain_NCTC11658	M_mulieris_strain_NCTC11819	M_sp_strain_RF_GAM_744_WT_7
20781_M_curtisii_strain_ATCC_35242-CDS_00433.faa	M. curtisii	-	-	-	-	-	-	-	M_curtisii_strain_1|CDS_00014,	M_curtisii_strain_10|CDS_00019,	M_curtisii_strain_15|CDS_00127,	M_curtisii_strain_18|CDS_00014,	M_curtisii_strain_19|CDS_00147,	M_curtisii_strain_2|CDS_00014,	M_curtisii_strain_21|CDS_00014,	M_curtisii_strain_22|CDS_00019,	M_curtisii_strain_24|CDS_00020,	M_curtisii_strain_25|CDS_00127,	M_curtisii_strain_ATCC_35241|CDS_01444,	M_curtisii_strain_ATCC_35242|CDS_00433,	M_curtisii_strain_ATCC_43063|CDS_00018,	M_curtisii_strain_ATCC_51333|CDS_01376,	M_curtisii_strain_FDAARGOS_1127|CDS_00221,	M_curtisii_strain_FDAARGOS_1128|CDS_01338,	M_curtisii_strain_NCTC11656|CDS_00670,	M_curtisii_strain_NCTC11657|CDS_00758,	-	-	-	-	-	-	-	-	-	-	-	-	-	-	-	-	-	-	-	-
20768_M_curtisii_strain_ATCC_35242-CDS_00420.faa	M. curtisii	COG0548	E	N-acetylglutamate kinase	ArgB	Arginine biosynthesis	K00930	argB; acetylglutamate kinase [EC:2.7.2.8]	M_curtisii_strain_1|CDS_00027,	M_curtisii_strain_10|CDS_00032,	M_curtisii_strain_15|CDS_00140,	M_curtisii_strain_18|CDS_00027,	M_curtisii_strain_19|CDS_00160,	M_curtisii_strain_2|CDS_00027,	M_curtisii_strain_21|CDS_00027,	M_curtisii_strain_22|CDS_00032,	M_curtisii_strain_24|CDS_00033,	M_curtisii_strain_25|CDS_00140,	M_curtisii_strain_ATCC_35241|CDS_01457,	M_curtisii_strain_ATCC_35242|CDS_00420,	M_curtisii_strain_ATCC_43063|CDS_00031,	M_curtisii_strain_ATCC_51333|CDS_01388,	M_curtisii_strain_FDAARGOS_1127|CDS_00234,	M_curtisii_strain_FDAARGOS_1128|CDS_01325,	M_curtisii_strain_NCTC11656|CDS_00657,	M_curtisii_strain_NCTC11657|CDS_00770,	-	-	-	-	-	-	-	-	-	-	-	-	-	-	-	-	-	-	-	M_sp_strain_RF_GAM_744_WT_7|CDS_00045,
20767_M_curtisii_strain_ATCC_35242-CDS_00419.faa	M. curtisii	COG1364	E	Glutamate N-acetyltransferase (ornithine transacetylase)	ArgJ	Arginine biosynthesis	K00620	argJ; glutamate N-acetyltransferase / amino-acid N-acetyltransferase [EC:2.3.1.35 2.3.1.1]	M_curtisii_strain_1|CDS_00028,	M_curtisii_strain_10|CDS_00033,	M_curtisii_strain_15|CDS_00141,	M_curtisii_strain_18|CDS_00028,	M_curtisii_strain_19|CDS_00161,	M_curtisii_strain_2|CDS_00028,	M_curtisii_strain_21|CDS_00028,	M_curtisii_strain_22|CDS_00033,	M_curtisii_strain_24|CDS_00034,	M_curtisii_strain_25|CDS_00141,	M_curtisii_strain_ATCC_35241|CDS_01458,	M_curtisii_strain_ATCC_35242|CDS_00419,	M_curtisii_strain_ATCC_43063|CDS_00032,	M_curtisii_strain_ATCC_51333|CDS_01389,	M_curtisii_strain_FDAARGOS_1127|CDS_00235,	M_curtisii_strain_FDAARGOS_1128|CDS_01324,	M_curtisii_strain_NCTC11656|CDS_00656,	M_curtisii_strain_NCTC11657|CDS_00771,	-	-	-	-	-	-	-	-	-	-	-	-	-	-	-	-	-	-	-	M_sp_strain_RF_GAM_744_WT_7|CDS_00046,
20765_M_curtisii_strain_ATCC_35242-CDS_00417.faa	M. curtisii	COG0002	E	N-acetyl-gamma-glutamylphosphate reductase	ArgC	Arginine biosynthesis	K00145	argC; N-acetyl-gamma-glutamyl-phosphate reductase [EC:1.2.1.38]	M_curtisii_strain_1|CDS_00030,	M_curtisii_strain_10|CDS_00035,	M_curtisii_strain_15|CDS_00143,	M_curtisii_strain_18|CDS_00030,	M_curtisii_strain_19|CDS_00163,	M_curtisii_strain_2|CDS_00030,	M_curtisii_strain_21|CDS_00030,	M_curtisii_strain_22|CDS_00035,	M_curtisii_strain_24|CDS_00036,	M_curtisii_strain_25|CDS_00143,	M_curtisii_strain_ATCC_35241|CDS_01460,	M_curtisii_strain_ATCC_35242|CDS_00417,	M_curtisii_strain_ATCC_43063|CDS_00034,	M_curtisii_strain_ATCC_51333|CDS_01391,	M_curtisii_strain_FDAARGOS_1127|CDS_00237,	M_curtisii_strain_FDAARGOS_1128|CDS_01322,	M_curtisii_strain_NCTC11656|CDS_00654,	M_curtisii_strain_NCTC11657|CDS_00773,	-	-	-	-	-	-	-	-	-	-	-	-	-	-	-	-	-	-	-	M_sp_strain_RF_GAM_744_WT_7|CDS_00048,
20764_M_curtisii_strain_ATCC_35242-CDS_00416.faa	M. curtisii	COG3738	S	Uncharacterized conserved protein YijF, DUF1287 family	YiijF	-	K09974	K09974; uncharacterized protein	M_curtisii_strain_1|CDS_00031,	M_curtisii_strain_10|CDS_00036,	M_curtisii_strain_15|CDS_00144,	M_curtisii_strain_18|CDS_00031,	M_curtisii_strain_19|CDS_00164,	M_curtisii_strain_2|CDS_00031,	M_curtisii_strain_21|CDS_00031,	M_curtisii_strain_22|CDS_00036,	M_curtisii_strain_24|CDS_00037,	M_curtisii_strain_25|CDS_00144,	M_curtisii_strain_ATCC_35241|CDS_01461,	M_curtisii_strain_ATCC_35242|CDS_00416,	M_curtisii_strain_ATCC_43063|CDS_00035,	M_curtisii_strain_ATCC_51333|CDS_01392,	M_curtisii_strain_FDAARGOS_1127|CDS_00238,	M_curtisii_strain_FDAARGOS_1128|CDS_01321,	M_curtisii_strain_NCTC11656|CDS_00653,	M_curtisii_strain_NCTC11657|CDS_00774,	-	-	-	-	-	-	-	-	-	-	-	-	-	-	-	-	-	-	-	M_sp_strain_RF_GAM_744_WT_7|CDS_00050,
20759_M_curtisii_strain_ATCC_35242-CDS_00411.faa	M. curtisii	COG1597	IR	Phosphatidylglycerol kinase, diacylglycerol kinase family	LCB5	-	K07029	dagK; diacylglycerol kinase (ATP) [EC:2.7.1.107]	M_curtisii_strain_1|CDS_00036,	M_curtisii_strain_10|CDS_00041,	M_curtisii_strain_15|CDS_00149,	M_curtisii_strain_18|CDS_00036,	M_curtisii_strain_19|CDS_00169,	M_curtisii_strain_2|CDS_00036,	M_curtisii_strain_21|CDS_00036,	M_curtisii_strain_22|CDS_00041,	M_curtisii_strain_24|CDS_00042,	M_curtisii_strain_25|CDS_00149,	M_curtisii_strain_ATCC_35241|CDS_01466,	M_curtisii_strain_ATCC_35242|CDS_00411,	M_curtisii_strain_ATCC_43063|CDS_00040,	M_curtisii_strain_ATCC_51333|CDS_01397,	M_curtisii_strain_FDAARGOS_1127|CDS_00243,	M_curtisii_strain_FDAARGOS_1128|CDS_01316,	M_curtisii_strain_NCTC11656|CDS_00648,	M_curtisii_strain_NCTC11657|CDS_00779,	-	-	-	-	-	-	-	-	-	-	-	-	-	-	-	-	-	-	-	M_sp_strain_RF_GAM_744_WT_7|CDS_00047,
20747_M_curtisii_strain_ATCC_35242-CDS_00399.faa	M. curtisii	COG1053	C	Succinate dehydrogenase/fumarate reductase, flavoprotein subunit	SdhA	TCA cycle	K05898	kstD; 3-oxosteroid 1-dehydrogenase [EC:1.3.99.4]	M_curtisii_strain_1|CDS_00048,	M_curtisii_strain_10|CDS_00052,	M_curtisii_strain_15|CDS_00161,	M_curtisii_strain_18|CDS_00048,	M_curtisii_strain_19|CDS_00181,	M_curtisii_strain_2|CDS_00048,	M_curtisii_strain_21|CDS_00045,	M_curtisii_strain_22|CDS_00050,	M_curtisii_strain_24|CDS_00051,	M_curtisii_strain_25|CDS_00161,	M_curtisii_strain_ATCC_35241|CDS_01478,	M_curtisii_strain_ATCC_35242|CDS_00399,	M_curtisii_strain_ATCC_43063|CDS_00052,	M_curtisii_strain_ATCC_51333|CDS_01406,	M_curtisii_strain_FDAARGOS_1127|CDS_00254,	M_curtisii_strain_FDAARGOS_1128|CDS_01304,	M_curtisii_strain_NCTC11656|CDS_00636,	M_curtisii_strain_NCTC11657|CDS_00791,	-	-	-	-	-	-	-	-	-	-	-	-	-	-	-	-	-	-	-	M_sp_strain_RF_GAM_744_WT_7|CDS_01593,
20734_M_curtisii_strain_ATCC_35242-CDS_00384.faa	M. curtisii	-	-	-	-	-	-	-	M_curtisii_strain_1|CDS_00072,	M_curtisii_strain_10|CDS_00065,	M_curtisii_strain_15|CDS_00175,	M_curtisii_strain_18|CDS_00072,	M_curtisii_strain_19|CDS_00196,	M_curtisii_strain_2|CDS_00062,	M_curtisii_strain_21|CDS_00058,	M_curtisii_strain_22|CDS_00064,	M_curtisii_strain_24|CDS_00064,	M_curtisii_strain_25|CDS_00175,	M_curtisii_strain_ATCC_35241|CDS_01494,	M_curtisii_strain_ATCC_35242|CDS_00384,	M_curtisii_strain_ATCC_43063|CDS_00093,	M_curtisii_strain_ATCC_51333|CDS_01420,	M_curtisii_strain_FDAARGOS_1127|CDS_00269,	M_curtisii_strain_FDAARGOS_1128|CDS_01263,	M_curtisii_strain_NCTC11656|CDS_00620,	M_curtisii_strain_NCTC11657|CDS_00805,	-	-	-	-	-	-	-	-	-	-	-	-	-	-	-	-	-	-	-	-
20720_M_curtisii_strain_ATCC_35242-CDS_00370.faa	M. curtisii	COG1136	M	ABC-type lipoprotein export system, ATPase component	LolD	-	K02003	ABC.CD.A; putative ABC transport system ATP-binding protein	M_curtisii_strain_1|CDS_00086,	M_curtisii_strain_10|CDS_00079,	M_curtisii_strain_15|CDS_00189,	M_curtisii_strain_18|CDS_00086,	M_curtisii_strain_19|CDS_00209,	M_curtisii_strain_2|CDS_00076,	M_curtisii_strain_21|CDS_00072,	M_curtisii_strain_22|CDS_00078,	M_curtisii_strain_24|CDS_00078,	M_curtisii_strain_25|CDS_00189,	M_curtisii_strain_ATCC_35241|CDS_01508,	M_curtisii_strain_ATCC_35242|CDS_00370,	M_curtisii_strain_ATCC_43063|CDS_00107,	M_curtisii_strain_ATCC_51333|CDS_01434,	M_curtisii_strain_FDAARGOS_1127|CDS_00283,	M_curtisii_strain_FDAARGOS_1128|CDS_01249,	M_curtisii_strain_NCTC11656|CDS_00606,	M_curtisii_strain_NCTC11657|CDS_00819,	-	-	-	-	-	-	-	-	-	-	-	-	-	-	-	-	-	-	-	-
20719_M_curtisii_strain_ATCC_35242-CDS_00369.faa	M. curtisii	COG4591	M	ABC-type transport system involved in lipoprotein release, permease component LolC	LolE	-	K02004	ABC.CD.P; putative ABC transport system permease protein	M_curtisii_strain_1|CDS_00087,	M_curtisii_strain_10|CDS_00080,	M_curtisii_strain_15|CDS_00190,	M_curtisii_strain_18|CDS_00087,	M_curtisii_strain_19|CDS_00210,	M_curtisii_strain_2|CDS_00077,	M_curtisii_strain_21|CDS_00073,	M_curtisii_strain_22|CDS_00079,	M_curtisii_strain_24|CDS_00079,	M_curtisii_strain_25|CDS_00190,	M_curtisii_strain_ATCC_35241|CDS_01509,	M_curtisii_strain_ATCC_35242|CDS_00369,	M_curtisii_strain_ATCC_43063|CDS_00108,	M_curtisii_strain_ATCC_51333|CDS_01435,	M_curtisii_strain_FDAARGOS_1127|CDS_00284,	M_curtisii_strain_FDAARGOS_1128|CDS_01248,	M_curtisii_strain_NCTC11656|CDS_00605,	M_curtisii_strain_NCTC11657|CDS_00820,	-	-	-	-	-	-	-	-	-	-	-	-	-	-	-	-	-	-	-	-
20718_M_curtisii_strain_ATCC_35242-CDS_00368.faa	M. curtisii	COG4591	M	ABC-type transport system involved in lipoprotein release, permease component LolC	LolE	-	K02004	ABC.CD.P; putative ABC transport system permease protein	M_curtisii_strain_1|CDS_00088,	M_curtisii_strain_10|CDS_00081,	M_curtisii_strain_15|CDS_00191,	M_curtisii_strain_18|CDS_00088,	M_curtisii_strain_19|CDS_00211,	M_curtisii_strain_2|CDS_00078,	M_curtisii_strain_21|CDS_00074,	M_curtisii_strain_22|CDS_00080,	M_curtisii_strain_24|CDS_00080,	M_curtisii_strain_25|CDS_00191,	M_curtisii_strain_ATCC_35241|CDS_01510,	M_curtisii_strain_ATCC_35242|CDS_00368,	M_curtisii_strain_ATCC_43063|CDS_00109,	M_curtisii_strain_ATCC_51333|CDS_01436,	M_curtisii_strain_FDAARGOS_1127|CDS_00285,	M_curtisii_strain_FDAARGOS_1128|CDS_01247,	M_curtisii_strain_NCTC11656|CDS_00604,	M_curtisii_strain_NCTC11657|CDS_00821,	-	-	-	-	-	-	-	-	-	-	-	-	-	-	-	-	-	-	-	-
20717_M_curtisii_strain_ATCC_35242-CDS_00367.faa	M. curtisii	-	-	-	-	-	-	-	M_curtisii_strain_1|CDS_00089,	M_curtisii_strain_10|CDS_00083,	M_curtisii_strain_15|CDS_00192,	M_curtisii_strain_18|CDS_00089,	M_curtisii_strain_19|CDS_00212,	M_curtisii_strain_2|CDS_00079,	M_curtisii_strain_21|CDS_00075,	M_curtisii_strain_22|CDS_00081,	M_curtisii_strain_24|CDS_00081,	M_curtisii_strain_25|CDS_00192,	M_curtisii_strain_ATCC_35241|CDS_01511,	M_curtisii_strain_ATCC_35242|CDS_00367,	M_curtisii_strain_ATCC_43063|CDS_00110,	M_curtisii_strain_ATCC_51333|CDS_01437,	M_curtisii_strain_FDAARGOS_1127|CDS_00286,	M_curtisii_strain_FDAARGOS_1128|CDS_01246,	M_curtisii_strain_NCTC11656|CDS_00603,	M_curtisii_strain_NCTC11657|CDS_00822,	-	-	-	-	-	-	-	-	-	-	-	-	-	-	-	-	-	-	-	-
20716_M_curtisii_strain_ATCC_35242-CDS_00366.faa	M. curtisii	-	-	-	-	-	-	-	M_curtisii_strain_1|CDS_00090,	M_curtisii_strain_10|CDS_00084,	M_curtisii_strain_15|CDS_00194,	M_curtisii_strain_18|CDS_00090,	M_curtisii_strain_19|CDS_00213,	M_curtisii_strain_2|CDS_00080,	M_curtisii_strain_21|CDS_00076,	M_curtisii_strain_22|CDS_00082,	M_curtisii_strain_24|CDS_00082,	M_curtisii_strain_25|CDS_00193,	M_curtisii_strain_ATCC_35241|CDS_01512,	M_curtisii_strain_ATCC_35242|CDS_00366,	M_curtisii_strain_ATCC_43063|CDS_00111,	M_curtisii_strain_ATCC_51333|CDS_01438,	M_curtisii_strain_FDAARGOS_1127|CDS_00287,	M_curtisii_strain_FDAARGOS_1128|CDS_01245,	M_curtisii_strain_NCTC11656|CDS_00602,	M_curtisii_strain_NCTC11657|CDS_00823,	-	-	-	-	-	-	-	-	-	-	-	-	-	-	-	-	-	-	-	-
20715_M_curtisii_strain_ATCC_35242-CDS_00365.faa	M. curtisii	COG3764	M	Sortase (surface protein transpeptidase)	SrtA	-	K07284	srtA; sortase A [EC:3.4.22.70]	M_curtisii_strain_1|CDS_00091,	M_curtisii_strain_10|CDS_00085,	M_curtisii_strain_15|CDS_00195,	M_curtisii_strain_18|CDS_00091,	M_curtisii_strain_19|CDS_00214,	M_curtisii_strain_2|CDS_00081,	M_curtisii_strain_21|CDS_00077,	M_curtisii_strain_22|CDS_00083,	M_curtisii_strain_24|CDS_00083,	M_curtisii_strain_25|CDS_00194,	M_curtisii_strain_ATCC_35241|CDS_01513,	M_curtisii_strain_ATCC_35242|CDS_00365,	M_curtisii_strain_ATCC_43063|CDS_00112,	M_curtisii_strain_ATCC_51333|CDS_01439,	M_curtisii_strain_FDAARGOS_1127|CDS_00288,	M_curtisii_strain_FDAARGOS_1128|CDS_01244,	M_curtisii_strain_NCTC11656|CDS_00601,	M_curtisii_strain_NCTC11657|CDS_00824,	-	-	-	-	-	-	-	-	-	-	-	-	-	-	-	-	-	-	-	-
20714_M_curtisii_strain_ATCC_35242-CDS_00364.faa	M. curtisii	-	-	-	-	-	-	-	M_curtisii_strain_1|CDS_00092,	M_curtisii_strain_10|CDS_00086,	M_curtisii_strain_15|CDS_00196,	M_curtisii_strain_18|CDS_00092,	M_curtisii_strain_19|CDS_00215,	M_curtisii_strain_2|CDS_00082,	M_curtisii_strain_21|CDS_00078,	M_curtisii_strain_22|CDS_00084,	M_curtisii_strain_24|CDS_00084,	M_curtisii_strain_25|CDS_00195,	M_curtisii_strain_ATCC_35241|CDS_01514,	M_curtisii_strain_ATCC_35242|CDS_00364,	M_curtisii_strain_ATCC_43063|CDS_00113,	M_curtisii_strain_ATCC_51333|CDS_01440,	M_curtisii_strain_FDAARGOS_1127|CDS_00289,	M_curtisii_strain_FDAARGOS_1128|CDS_01243,	M_curtisii_strain_NCTC11656|CDS_00600,	M_curtisii_strain_NCTC11657|CDS_00825,	-	-	-	-	-	-	-	-	-	-	-	-	-	-	-	-	-	-	-	-
20711_M_curtisii_strain_ATCC_35242-CDS_00361.faa	M. curtisii	-	-	-	-	-	-	-	M_curtisii_strain_1|CDS_00095,	M_curtisii_strain_10|CDS_00089,	M_curtisii_strain_15|CDS_00199,	M_curtisii_strain_18|CDS_00095,	M_curtisii_strain_19|CDS_00218,	M_curtisii_strain_2|CDS_00085,	M_curtisii_strain_21|CDS_00081,	M_curtisii_strain_22|CDS_00087,	M_curtisii_strain_24|CDS_00087,	M_curtisii_strain_25|CDS_00198,	M_curtisii_strain_ATCC_35241|CDS_01517,	M_curtisii_strain_ATCC_35242|CDS_00361,	M_curtisii_strain_ATCC_43063|CDS_00116,	M_curtisii_strain_ATCC_51333|CDS_01443,	M_curtisii_strain_FDAARGOS_1127|CDS_00292,	M_curtisii_strain_FDAARGOS_1128|CDS_01240,	M_curtisii_strain_NCTC11656|CDS_00597,	M_curtisii_strain_NCTC11657|CDS_00828,	-	-	-	-	-	-	-	-	-	-	-	-	-	-	-	-	-	-	-	-
20709_M_curtisii_strain_ATCC_35242-CDS_00359.faa	M. curtisii	COG0299	F	Folate-dependent phosphoribosylglycinamide formyltransferase PurN	PurN	Purine biosynthesis	K11175	purN; phosphoribosylglycinamide formyltransferase 1 [EC:2.1.2.2]	M_curtisii_strain_1|CDS_00097,	M_curtisii_strain_10|CDS_00091,	M_curtisii_strain_15|CDS_00201,	M_curtisii_strain_18|CDS_00097,	M_curtisii_strain_19|CDS_00220,	M_curtisii_strain_2|CDS_00087,	M_curtisii_strain_21|CDS_00083,	M_curtisii_strain_22|CDS_00089,	M_curtisii_strain_24|CDS_00089,	M_curtisii_strain_25|CDS_00200,	M_curtisii_strain_ATCC_35241|CDS_01519,	M_curtisii_strain_ATCC_35242|CDS_00359,	M_curtisii_strain_ATCC_43063|CDS_00118,	M_curtisii_strain_ATCC_51333|CDS_01445,	M_curtisii_strain_FDAARGOS_1127|CDS_00294,	M_curtisii_strain_FDAARGOS_1128|CDS_01238,	M_curtisii_strain_NCTC11656|CDS_00595,	M_curtisii_strain_NCTC11657|CDS_00830,	-	-	-	-	-	-	-	-	-	-	-	-	-	-	-	-	-	-	-	M_sp_strain_RF_GAM_744_WT_7|CDS_00129,
20703_M_curtisii_strain_ATCC_35242-CDS_00353.faa	M. curtisii	-	-	-	-	-	K01186	NEU1; sialidase-1 [EC:3.2.1.18]	M_curtisii_strain_1|CDS_00103,	M_curtisii_strain_10|CDS_00097,	M_curtisii_strain_15|CDS_00207,	M_curtisii_strain_18|CDS_00103,	M_curtisii_strain_19|CDS_00226,	M_curtisii_strain_2|CDS_00093,	M_curtisii_strain_21|CDS_00089,	M_curtisii_strain_22|CDS_00095,	M_curtisii_strain_24|CDS_00095,	M_curtisii_strain_25|CDS_00206,	M_curtisii_strain_ATCC_35241|CDS_01525,	M_curtisii_strain_ATCC_35242|CDS_00353,	M_curtisii_strain_ATCC_43063|CDS_00124,	M_curtisii_strain_ATCC_51333|CDS_01451,	M_curtisii_strain_FDAARGOS_1127|CDS_00300,	M_curtisii_strain_FDAARGOS_1128|CDS_01232,	M_curtisii_strain_NCTC11656|CDS_00589,	M_curtisii_strain_NCTC11657|CDS_00836,	-	-	-	-	-	-	-	-	-	-	-	-	-	-	-	-	-	-	-	M_sp_strain_RF_GAM_744_WT_7|CDS_00141,
20699_M_curtisii_strain_ATCC_35242-CDS_00349.faa	M. curtisii	COG1983	KT	Phage shock protein PspC (stress-responsive transcriptional regulator)	PspC	-	-	-	M_curtisii_strain_1|CDS_00106,	M_curtisii_strain_10|CDS_00100,	M_curtisii_strain_15|CDS_00210,	M_curtisii_strain_18|CDS_00106,	M_curtisii_strain_19|CDS_00229,	M_curtisii_strain_2|CDS_00096,	M_curtisii_strain_21|CDS_00092,	M_curtisii_strain_22|CDS_00098,	M_curtisii_strain_24|CDS_00098,	M_curtisii_strain_25|CDS_00209,	M_curtisii_strain_ATCC_35241|CDS_01528,	M_curtisii_strain_ATCC_35242|CDS_00349,	M_curtisii_strain_ATCC_43063|CDS_00127,	M_curtisii_strain_ATCC_51333|CDS_01454,	M_curtisii_strain_FDAARGOS_1127|CDS_00303,	M_curtisii_strain_FDAARGOS_1128|CDS_01229,	M_curtisii_strain_NCTC11656|CDS_00586,	M_curtisii_strain_NCTC11657|CDS_00839,	-	-	-	-	-	-	-	-	-	-	-	-	-	-	-	-	-	-	-	-
20698_M_curtisii_strain_ATCC_35242-CDS_00348.faa	M. curtisii	-	-	-	-	-	-	-	M_curtisii_strain_1|CDS_00107,	M_curtisii_strain_10|CDS_00101,	M_curtisii_strain_15|CDS_00211,	M_curtisii_strain_18|CDS_00107,	M_curtisii_strain_19|CDS_00230,	M_curtisii_strain_2|CDS_00097,	M_curtisii_strain_21|CDS_00093,	M_curtisii_strain_22|CDS_00099,	M_curtisii_strain_24|CDS_00099,	M_curtisii_strain_25|CDS_00210,	M_curtisii_strain_ATCC_35241|CDS_01529,	M_curtisii_strain_ATCC_35242|CDS_00348,	M_curtisii_strain_ATCC_43063|CDS_00128,	M_curtisii_strain_ATCC_51333|CDS_01455,	M_curtisii_strain_FDAARGOS_1127|CDS_00304,	M_curtisii_strain_FDAARGOS_1128|CDS_01228,	M_curtisii_strain_NCTC11656|CDS_00585,	M_curtisii_strain_NCTC11657|CDS_00840,	-	-	-	-	-	-	-	-	-	-	-	-	-	-	-	-	-	-	-	-
20697_M_curtisii_strain_ATCC_35242-CDS_00347.faa	M. curtisii	COG3919	R	Predicted ATP-dependent carboligase, ATP-grasp superfamily	-	-	K17810	asl; D-aspartate ligase [EC:6.3.1.12]	M_curtisii_strain_1|CDS_00108,	M_curtisii_strain_10|CDS_00102,	M_curtisii_strain_15|CDS_00212,	M_curtisii_strain_18|CDS_00108,	M_curtisii_strain_19|CDS_00231,	M_curtisii_strain_2|CDS_00098,	M_curtisii_strain_21|CDS_00094,	M_curtisii_strain_22|CDS_00100,	M_curtisii_strain_24|CDS_00100,	M_curtisii_strain_25|CDS_00211,	M_curtisii_strain_ATCC_35241|CDS_01530,	M_curtisii_strain_ATCC_35242|CDS_00347,	M_curtisii_strain_ATCC_43063|CDS_00129,	M_curtisii_strain_ATCC_51333|CDS_01456,	M_curtisii_strain_FDAARGOS_1127|CDS_00305,	M_curtisii_strain_FDAARGOS_1128|CDS_01227,	M_curtisii_strain_NCTC11656|CDS_00584,	M_curtisii_strain_NCTC11657|CDS_00841,	-	-	-	-	-	-	-	-	-	-	-	-	-	-	-	-	-	-	-	M_sp_strain_RF_GAM_744_WT_7|CDS_00146,
20694_M_curtisii_strain_ATCC_35242-CDS_00344.faa	M. curtisii	-	-	-	-	-	-	-	M_curtisii_strain_1|CDS_00111,	M_curtisii_strain_10|CDS_00105,	M_curtisii_strain_15|CDS_00215,	M_curtisii_strain_18|CDS_00111,	M_curtisii_strain_19|CDS_00234,	M_curtisii_strain_2|CDS_00101,	M_curtisii_strain_21|CDS_00097,	M_curtisii_strain_22|CDS_00103,	M_curtisii_strain_24|CDS_00103,	M_curtisii_strain_25|CDS_00214,	M_curtisii_strain_ATCC_35241|CDS_01533,	M_curtisii_strain_ATCC_35242|CDS_00344,	M_curtisii_strain_ATCC_43063|CDS_00132,	M_curtisii_strain_ATCC_51333|CDS_01459,	M_curtisii_strain_FDAARGOS_1127|CDS_00308,	M_curtisii_strain_FDAARGOS_1128|CDS_01224,	M_curtisii_strain_NCTC11656|CDS_00581,	M_curtisii_strain_NCTC11657|CDS_00844,	-	-	-	-	-	-	-	-	-	-	-	-	-	-	-	-	-	-	-	M_sp_strain_RF_GAM_744_WT_7|CDS_00149,
20692_M_curtisii_strain_ATCC_35242-CDS_00342.faa	M. curtisii	COG2843	M	Poly-gamma-glutamate biosynthesis protein CapA/YwtB (capsule formation), metallophosphatase superfamily	CapA	-	-	-	M_curtisii_strain_1|CDS_00113,	M_curtisii_strain_10|CDS_00107,	M_curtisii_strain_15|CDS_00217,	M_curtisii_strain_18|CDS_00113,	M_curtisii_strain_19|CDS_00236,	M_curtisii_strain_2|CDS_00103,	M_curtisii_strain_21|CDS_00099,	M_curtisii_strain_22|CDS_00105,	M_curtisii_strain_24|CDS_00105,	M_curtisii_strain_25|CDS_00216,	M_curtisii_strain_ATCC_35241|CDS_01535,	M_curtisii_strain_ATCC_35242|CDS_00342,	M_curtisii_strain_ATCC_43063|CDS_00135,	M_curtisii_strain_ATCC_51333|CDS_01461,	M_curtisii_strain_FDAARGOS_1127|CDS_00310,	M_curtisii_strain_FDAARGOS_1128|CDS_01221,	M_curtisii_strain_NCTC11656|CDS_00579,	M_curtisii_strain_NCTC11657|CDS_00846,	-	-	-	-	-	-	-	-	-	-	-	-	-	-	-	-	-	-	-	M_sp_strain_RF_GAM_744_WT_7|CDS_00151,
20685_M_curtisii_strain_ATCC_35242-CDS_00335.faa	M. curtisii	COG2247	M	Putative cell wall-binding domain (amidase enhancer), LytB superfamily	LytB	-	-	-	M_curtisii_strain_1|CDS_00120,	M_curtisii_strain_10|CDS_00114,	M_curtisii_strain_15|CDS_00224,	M_curtisii_strain_18|CDS_00120,	M_curtisii_strain_19|CDS_00243,	M_curtisii_strain_2|CDS_00110,	M_curtisii_strain_21|CDS_00106,	M_curtisii_strain_22|CDS_00112,	M_curtisii_strain_24|CDS_00112,	M_curtisii_strain_25|CDS_00223,	M_curtisii_strain_ATCC_35241|CDS_01542,	M_curtisii_strain_ATCC_35242|CDS_00335,	M_curtisii_strain_ATCC_43063|CDS_00141,	M_curtisii_strain_ATCC_51333|CDS_01468,	M_curtisii_strain_FDAARGOS_1127|CDS_00317,	M_curtisii_strain_FDAARGOS_1128|CDS_01215,	M_curtisii_strain_NCTC11656|CDS_00572,	M_curtisii_strain_NCTC11657|CDS_00852,	-	-	-	-	-	-	-	-	-	-	-	-	-	-	-	-	-	-	-	M_sp_strain_RF_GAM_744_WT_7|CDS_00162,
20683_M_curtisii_strain_ATCC_35242-CDS_00333.faa	M. curtisii	COG0779	J	Ribosome maturation factor RimP	RimP	-	K09748	rimP; ribosome maturation factor RimP	M_curtisii_strain_1|CDS_00122,	M_curtisii_strain_10|CDS_00116,	M_curtisii_strain_15|CDS_00226,	M_curtisii_strain_18|CDS_00122,	M_curtisii_strain_19|CDS_00245,	M_curtisii_strain_2|CDS_00112,	M_curtisii_strain_21|CDS_00108,	M_curtisii_strain_22|CDS_00114,	M_curtisii_strain_24|CDS_00114,	M_curtisii_strain_25|CDS_00225,	M_curtisii_strain_ATCC_35241|CDS_01544,	M_curtisii_strain_ATCC_35242|CDS_00333,	M_curtisii_strain_ATCC_43063|CDS_00143,	M_curtisii_strain_ATCC_51333|CDS_01470,	M_curtisii_strain_FDAARGOS_1127|CDS_00319,	M_curtisii_strain_FDAARGOS_1128|CDS_01213,	M_curtisii_strain_NCTC11656|CDS_00570,	M_curtisii_strain_NCTC11657|CDS_00854,	-	-	-	-	-	-	-	-	-	-	-	-	-	-	-	-	-	-	-	-
20680_M_curtisii_strain_ATCC_35242-CDS_00330.faa	M. curtisii	COG4591	M	ABC-type transport system involved in lipoprotein release, permease component LolC	LolE	-	K02004	ABC.CD.P; putative ABC transport system permease protein	M_curtisii_strain_1|CDS_00125,	M_curtisii_strain_10|CDS_00119,	M_curtisii_strain_15|CDS_00229,	M_curtisii_strain_18|CDS_00125,	M_curtisii_strain_19|CDS_00248,	M_curtisii_strain_2|CDS_00115,	M_curtisii_strain_21|CDS_00111,	M_curtisii_strain_22|CDS_00117,	M_curtisii_strain_24|CDS_00117,	M_curtisii_strain_25|CDS_00228,	M_curtisii_strain_ATCC_35241|CDS_01547,	M_curtisii_strain_ATCC_35242|CDS_00330,	M_curtisii_strain_ATCC_43063|CDS_00146,	M_curtisii_strain_ATCC_51333|CDS_01473,	M_curtisii_strain_FDAARGOS_1127|CDS_00322,	M_curtisii_strain_FDAARGOS_1128|CDS_01210,	M_curtisii_strain_NCTC11656|CDS_00567,	M_curtisii_strain_NCTC11657|CDS_00857,	-	-	-	-	-	-	-	-	-	-	-	-	-	-	-	-	-	-	-	-
20670_M_curtisii_strain_ATCC_35242-CDS_00320.faa	M. curtisii	COG0210	L	Superfamily I DNA or RNA helicase	UvrD	-	K03657	uvrD, pcrA; DNA helicase II / ATP-dependent DNA helicase PcrA [EC:3.6.4.12]	M_curtisii_strain_1|CDS_00134,	M_curtisii_strain_10|CDS_00128,	M_curtisii_strain_15|CDS_00238,	M_curtisii_strain_18|CDS_00134,	M_curtisii_strain_19|CDS_00257,	M_curtisii_strain_2|CDS_00124,	M_curtisii_strain_21|CDS_00120,	M_curtisii_strain_22|CDS_00126,	M_curtisii_strain_24|CDS_00126,	M_curtisii_strain_25|CDS_00237,	M_curtisii_strain_ATCC_35241|CDS_01556,	M_curtisii_strain_ATCC_35242|CDS_00320,	M_curtisii_strain_ATCC_43063|CDS_00155,	M_curtisii_strain_ATCC_51333|CDS_01482,	M_curtisii_strain_FDAARGOS_1127|CDS_00331,	M_curtisii_strain_FDAARGOS_1128|CDS_01201,	M_curtisii_strain_NCTC11656|CDS_00558,	M_curtisii_strain_NCTC11657|CDS_00867,	-	-	-	-	-	-	-	-	-	-	-	-	-	-	-	-	-	-	-	M_sp_strain_RF_GAM_744_WT_7|CDS_00181,
20669_M_curtisii_strain_ATCC_35242-CDS_00319.faa	M. curtisii	COG0210	L	Superfamily I DNA or RNA helicase	UvrD	-	-	-	M_curtisii_strain_1|CDS_00135,	M_curtisii_strain_10|CDS_00129,	M_curtisii_strain_15|CDS_00239,	M_curtisii_strain_18|CDS_00135,	M_curtisii_strain_19|CDS_00258,	M_curtisii_strain_2|CDS_00125,	M_curtisii_strain_21|CDS_00121,	M_curtisii_strain_22|CDS_00127,	M_curtisii_strain_24|CDS_00127,	M_curtisii_strain_25|CDS_00238,	M_curtisii_strain_ATCC_35241|CDS_01557,	M_curtisii_strain_ATCC_35242|CDS_00319,	M_curtisii_strain_ATCC_43063|CDS_00156,	M_curtisii_strain_ATCC_51333|CDS_01483,	M_curtisii_strain_FDAARGOS_1127|CDS_00332,	M_curtisii_strain_FDAARGOS_1128|CDS_01200,	M_curtisii_strain_NCTC11656|CDS_00557,	M_curtisii_strain_NCTC11657|CDS_00868,	-	-	-	-	-	-	-	-	-	-	-	-	-	-	-	-	-	-	-	-
20654_M_curtisii_strain_ATCC_35242-CDS_00304.faa	M. curtisii	COG1295	S	Uncharacterized membrane protein, BrkB/YihY/UPF0761 family (not an RNase)	BrkB	-	K07058	K07058; membrane protein	M_curtisii_strain_1|CDS_00150,	M_curtisii_strain_10|CDS_00144,	M_curtisii_strain_15|CDS_00255,	M_curtisii_strain_18|CDS_00150,	M_curtisii_strain_19|CDS_00273,	M_curtisii_strain_2|CDS_00141,	M_curtisii_strain_21|CDS_00136,	M_curtisii_strain_22|CDS_00142,	M_curtisii_strain_24|CDS_00142,	M_curtisii_strain_25|CDS_00253,	M_curtisii_strain_ATCC_35241|CDS_01572,	M_curtisii_strain_ATCC_35242|CDS_00304,	M_curtisii_strain_ATCC_43063|CDS_00171,	M_curtisii_strain_ATCC_51333|CDS_01499,	M_curtisii_strain_FDAARGOS_1127|CDS_00347,	M_curtisii_strain_FDAARGOS_1128|CDS_01185,	M_curtisii_strain_NCTC11656|CDS_00542,	M_curtisii_strain_NCTC11657|CDS_00883,	-	-	-	-	-	-	-	-	-	-	-	-	-	-	-	-	-	-	-	M_sp_strain_RF_GAM_744_WT_7|CDS_00210,
20647_M_curtisii_strain_ATCC_35242-CDS_00297.faa	M. curtisii	COG2837	P	Periplasmic deferrochelatase/peroxidase EfeB	EfeB	-	K15733	E1.11.1.19; dye decolorizing peroxidase [EC:1.11.1.19]	M_curtisii_strain_1|CDS_00156,	M_curtisii_strain_10|CDS_00150,	M_curtisii_strain_15|CDS_00261,	M_curtisii_strain_18|CDS_00156,	M_curtisii_strain_19|CDS_00279,	M_curtisii_strain_2|CDS_00147,	M_curtisii_strain_21|CDS_00142,	M_curtisii_strain_22|CDS_00148,	M_curtisii_strain_24|CDS_00148,	M_curtisii_strain_25|CDS_00259,	M_curtisii_strain_ATCC_35241|CDS_01578,	M_curtisii_strain_ATCC_35242|CDS_00297,	M_curtisii_strain_ATCC_43063|CDS_00177,	M_curtisii_strain_ATCC_51333|CDS_01506,	M_curtisii_strain_FDAARGOS_1127|CDS_00353,	M_curtisii_strain_FDAARGOS_1128|CDS_01179,	M_curtisii_strain_NCTC11656|CDS_00536,	M_curtisii_strain_NCTC11657|CDS_00890,	-	-	-	-	-	-	-	-	-	-	-	-	-	-	-	-	-	-	-	M_sp_strain_RF_GAM_744_WT_7|CDS_00220,
20640_M_curtisii_strain_ATCC_35242-CDS_00290.faa	M. curtisii	COG0105	F	Nucleoside diphosphate kinase	Ndk	Pyrimidine biosynthesis	K00940	ndk, NME; nucleoside-diphosphate kinase [EC:2.7.4.6]	M_curtisii_strain_1|CDS_00163,	M_curtisii_strain_10|CDS_00157,	M_curtisii_strain_15|CDS_00268,	M_curtisii_strain_18|CDS_00163,	M_curtisii_strain_19|CDS_00286,	M_curtisii_strain_2|CDS_00154,	M_curtisii_strain_21|CDS_00149,	M_curtisii_strain_22|CDS_00155,	M_curtisii_strain_24|CDS_00155,	M_curtisii_strain_25|CDS_00266,	M_curtisii_strain_ATCC_35241|CDS_01585,	M_curtisii_strain_ATCC_35242|CDS_00290,	M_curtisii_strain_ATCC_43063|CDS_00184,	M_curtisii_strain_ATCC_51333|CDS_01513,	M_curtisii_strain_FDAARGOS_1127|CDS_00360,	M_curtisii_strain_FDAARGOS_1128|CDS_01172,	M_curtisii_strain_NCTC11656|CDS_00529,	M_curtisii_strain_NCTC11657|CDS_00897,	-	-	-	-	-	-	-	-	-	-	-	-	-	-	-	-	-	-	-	M_sp_strain_RF_GAM_744_WT_7|CDS_00258,
20637_M_curtisii_strain_ATCC_35242-CDS_00287.faa	M. curtisii	COG0456	J	Ribosomal protein S18 acetylase RimI and related acetyltransferases	RimI	-	-	-	M_curtisii_strain_1|CDS_00166,	M_curtisii_strain_10|CDS_00160,	M_curtisii_strain_15|CDS_00271,	M_curtisii_strain_18|CDS_00166,	M_curtisii_strain_19|CDS_00289,	M_curtisii_strain_2|CDS_00157,	M_curtisii_strain_21|CDS_00152,	M_curtisii_strain_22|CDS_00158,	M_curtisii_strain_24|CDS_00158,	M_curtisii_strain_25|CDS_00269,	M_curtisii_strain_ATCC_35241|CDS_01588,	M_curtisii_strain_ATCC_35242|CDS_00287,	M_curtisii_strain_ATCC_43063|CDS_00187,	M_curtisii_strain_ATCC_51333|CDS_01516,	M_curtisii_strain_FDAARGOS_1127|CDS_00363,	M_curtisii_strain_FDAARGOS_1128|CDS_01169,	M_curtisii_strain_NCTC11656|CDS_00526,	M_curtisii_strain_NCTC11657|CDS_00900,	-	-	-	-	-	-	-	-	-	-	-	-	-	-	-	-	-	-	-	M_sp_strain_RF_GAM_744_WT_7|CDS_00266,
20623_M_curtisii_strain_ATCC_35242-CDS_00271.faa	M. curtisii	COG2267	I	Lysophospholipase, alpha-beta hydrolase superfamily	PldB	-	-	-	M_curtisii_strain_1|CDS_00178,	M_curtisii_strain_10|CDS_00172,	M_curtisii_strain_15|CDS_00291,	M_curtisii_strain_18|CDS_00178,	M_curtisii_strain_19|CDS_00301,	M_curtisii_strain_2|CDS_00177,	M_curtisii_strain_21|CDS_00164,	M_curtisii_strain_22|CDS_00170,	M_curtisii_strain_24|CDS_00170,	M_curtisii_strain_25|CDS_00281,	M_curtisii_strain_ATCC_35241|CDS_01600,	M_curtisii_strain_ATCC_35242|CDS_00271,	M_curtisii_strain_ATCC_43063|CDS_00199,	M_curtisii_strain_ATCC_51333|CDS_01528,	M_curtisii_strain_FDAARGOS_1127|CDS_00375,	M_curtisii_strain_FDAARGOS_1128|CDS_01157,	M_curtisii_strain_NCTC11656|CDS_00514,	M_curtisii_strain_NCTC11657|CDS_00916,	-	-	-	-	-	-	-	-	-	-	-	-	-	-	-	-	-	-	-	-
20622_M_curtisii_strain_ATCC_35242-CDS_00270.faa	M. curtisii	-	-	-	-	-	-	-	M_curtisii_strain_1|CDS_00179,	M_curtisii_strain_10|CDS_00173,	M_curtisii_strain_15|CDS_00292,	M_curtisii_strain_18|CDS_00179,	M_curtisii_strain_19|CDS_00302,	M_curtisii_strain_2|CDS_00178,	M_curtisii_strain_21|CDS_00165,	M_curtisii_strain_22|CDS_00171,	M_curtisii_strain_24|CDS_00171,	M_curtisii_strain_25|CDS_00282,	M_curtisii_strain_ATCC_35241|CDS_01601,	M_curtisii_strain_ATCC_35242|CDS_00270,	M_curtisii_strain_ATCC_43063|CDS_00200,	-	M_curtisii_strain_FDAARGOS_1127|CDS_00376,	M_curtisii_strain_FDAARGOS_1128|CDS_01156,	M_curtisii_strain_NCTC11656|CDS_00513,	M_curtisii_strain_NCTC11657|CDS_00917,	-	-	-	-	-	-	-	-	-	-	-	-	-	-	-	-	-	-	-	-
20621_M_curtisii_strain_ATCC_35242-CDS_00269.faa	M. curtisii	-	-	-	-	-	-	-	M_curtisii_strain_1|CDS_00180,	M_curtisii_strain_10|CDS_00174,	M_curtisii_strain_15|CDS_00293,	M_curtisii_strain_18|CDS_00180,	M_curtisii_strain_19|CDS_00303,	M_curtisii_strain_2|CDS_00179,	M_curtisii_strain_21|CDS_00166,	M_curtisii_strain_22|CDS_00172,	M_curtisii_strain_24|CDS_00172,	M_curtisii_strain_25|CDS_00283,	M_curtisii_strain_ATCC_35241|CDS_01602,	M_curtisii_strain_ATCC_35242|CDS_00269,	M_curtisii_strain_ATCC_43063|CDS_00201,	M_curtisii_strain_ATCC_51333|CDS_01530,	M_curtisii_strain_FDAARGOS_1127|CDS_00377,	M_curtisii_strain_FDAARGOS_1128|CDS_01155,	M_curtisii_strain_NCTC11656|CDS_00512,	M_curtisii_strain_NCTC11657|CDS_00918,	-	-	-	-	-	-	-	-	-	-	-	-	-	-	-	-	-	-	-	-
20620_M_curtisii_strain_ATCC_35242-CDS_00268.faa	M. curtisii	COG0385	R	Predicted Na+-dependent transporter YfeH	YfeH	-	K03453	TC.BASS; bile acid:Na+ symporter, BASS family	M_curtisii_strain_1|CDS_00181,	M_curtisii_strain_10|CDS_00175,	M_curtisii_strain_15|CDS_00294,	M_curtisii_strain_18|CDS_00181,	M_curtisii_strain_19|CDS_00304,	M_curtisii_strain_2|CDS_00180,	M_curtisii_strain_21|CDS_00167,	M_curtisii_strain_22|CDS_00173,	M_curtisii_strain_24|CDS_00173,	M_curtisii_strain_25|CDS_00284,	M_curtisii_strain_ATCC_35241|CDS_01603,	M_curtisii_strain_ATCC_35242|CDS_00268,	M_curtisii_strain_ATCC_43063|CDS_00202,	M_curtisii_strain_ATCC_51333|CDS_01532,	M_curtisii_strain_FDAARGOS_1127|CDS_00378,	M_curtisii_strain_FDAARGOS_1128|CDS_01154,	M_curtisii_strain_NCTC11656|CDS_00511,	M_curtisii_strain_NCTC11657|CDS_00919,	-	-	-	-	-	-	-	-	-	-	-	-	-	-	-	-	-	-	-	-
20619_M_curtisii_strain_ATCC_35242-CDS_00267.faa	M. curtisii	-	-	-	-	-	-	-	M_curtisii_strain_1|CDS_00182,	M_curtisii_strain_10|CDS_00176,	M_curtisii_strain_15|CDS_00295,	M_curtisii_strain_18|CDS_00182,	M_curtisii_strain_19|CDS_00305,	M_curtisii_strain_2|CDS_00181,	M_curtisii_strain_21|CDS_00168,	M_curtisii_strain_22|CDS_00174,	M_curtisii_strain_24|CDS_00174,	M_curtisii_strain_25|CDS_00285,	M_curtisii_strain_ATCC_35241|CDS_01604,	M_curtisii_strain_ATCC_35242|CDS_00267,	M_curtisii_strain_ATCC_43063|CDS_00203,	M_curtisii_strain_ATCC_51333|CDS_01533,	M_curtisii_strain_FDAARGOS_1127|CDS_00379,	M_curtisii_strain_FDAARGOS_1128|CDS_01153,	M_curtisii_strain_NCTC11656|CDS_00510,	M_curtisii_strain_NCTC11657|CDS_00920,	-	-	-	-	-	-	-	-	-	-	-	-	-	-	-	-	-	-	-	-
20617_M_curtisii_strain_ATCC_35242-CDS_00265.faa	M. curtisii	COG1309	K	DNA-binding protein, AcrR family, includes nucleoid occlusion protein SlmA	AcrR	-	-	-	M_curtisii_strain_1|CDS_00184,	M_curtisii_strain_10|CDS_00178,	M_curtisii_strain_15|CDS_00297,	M_curtisii_strain_18|CDS_00184,	M_curtisii_strain_19|CDS_00307,	M_curtisii_strain_2|CDS_00183,	M_curtisii_strain_21|CDS_00170,	M_curtisii_strain_22|CDS_00176,	M_curtisii_strain_24|CDS_00176,	M_curtisii_strain_25|CDS_00287,	M_curtisii_strain_ATCC_35241|CDS_01606,	M_curtisii_strain_ATCC_35242|CDS_00265,	M_curtisii_strain_ATCC_43063|CDS_00205,	M_curtisii_strain_ATCC_51333|CDS_01535,	M_curtisii_strain_FDAARGOS_1127|CDS_00381,	M_curtisii_strain_FDAARGOS_1128|CDS_01151,	M_curtisii_strain_NCTC11656|CDS_00508,	M_curtisii_strain_NCTC11657|CDS_00922,	-	-	-	-	-	-	-	-	-	-	-	-	-	-	-	-	-	-	-	-
20616_M_curtisii_strain_ATCC_35242-CDS_00264.faa	M. curtisii	COG1597	IR	Phosphatidylglycerol kinase, diacylglycerol kinase family	LCB5	-	K07029	dagK; diacylglycerol kinase (ATP) [EC:2.7.1.107]	M_curtisii_strain_1|CDS_00185,	M_curtisii_strain_10|CDS_00179,	M_curtisii_strain_15|CDS_00298,	M_curtisii_strain_18|CDS_00185,	M_curtisii_strain_19|CDS_00308,	M_curtisii_strain_2|CDS_00184,	M_curtisii_strain_21|CDS_00171,	M_curtisii_strain_22|CDS_00177,	M_curtisii_strain_24|CDS_00177,	M_curtisii_strain_25|CDS_00288,	M_curtisii_strain_ATCC_35241|CDS_01607,	M_curtisii_strain_ATCC_35242|CDS_00264,	M_curtisii_strain_ATCC_43063|CDS_00206,	M_curtisii_strain_ATCC_51333|CDS_01536,	M_curtisii_strain_FDAARGOS_1127|CDS_00382,	M_curtisii_strain_FDAARGOS_1128|CDS_01150,	M_curtisii_strain_NCTC11656|CDS_00507,	M_curtisii_strain_NCTC11657|CDS_00923,	-	-	-	-	-	-	-	-	-	-	-	-	-	-	-	-	-	-	-	-
20591_M_curtisii_strain_ATCC_35242-CDS_00239.faa	M. curtisii	COG1846	K	DNA-binding transcriptional regulator, MarR family	MarR	-	-	-	M_curtisii_strain_1|CDS_00206,	M_curtisii_strain_10|CDS_00199,	M_curtisii_strain_15|CDS_00323,	M_curtisii_strain_18|CDS_00206,	M_curtisii_strain_19|CDS_00329,	M_curtisii_strain_2|CDS_00209,	M_curtisii_strain_21|CDS_00196,	M_curtisii_strain_22|CDS_00197,	M_curtisii_strain_24|CDS_00197,	M_curtisii_strain_25|CDS_00313,	M_curtisii_strain_ATCC_35241|CDS_01627,	M_curtisii_strain_ATCC_35242|CDS_00239,	M_curtisii_strain_ATCC_43063|CDS_00227,	M_curtisii_strain_ATCC_51333|CDS_01556,	M_curtisii_strain_FDAARGOS_1127|CDS_00402,	M_curtisii_strain_FDAARGOS_1128|CDS_01129,	M_curtisii_strain_NCTC11656|CDS_00487,	M_curtisii_strain_NCTC11657|CDS_00948,	-	-	-	-	-	-	-	-	-	-	-	-	-	-	-	-	-	-	-	-
20589_M_curtisii_strain_ATCC_35242-CDS_00237.faa	M. curtisii	COG1282	C	NAD/NADP transhydrogenase beta subunit	PntB	-	K00325	pntB; H+-translocating NAD(P) transhydrogenase subunit beta [EC:1.6.1.2 7.1.1.1]	M_curtisii_strain_1|CDS_00208,	M_curtisii_strain_10|CDS_00201,	M_curtisii_strain_15|CDS_00325,	M_curtisii_strain_18|CDS_00208,	M_curtisii_strain_19|CDS_00331,	M_curtisii_strain_2|CDS_00211,	M_curtisii_strain_21|CDS_00198,	M_curtisii_strain_22|CDS_00199,	M_curtisii_strain_24|CDS_00199,	M_curtisii_strain_25|CDS_00315,	M_curtisii_strain_ATCC_35241|CDS_01629,	M_curtisii_strain_ATCC_35242|CDS_00237,	M_curtisii_strain_ATCC_43063|CDS_00229,	M_curtisii_strain_ATCC_51333|CDS_01558,	M_curtisii_strain_FDAARGOS_1127|CDS_00404,	M_curtisii_strain_FDAARGOS_1128|CDS_01127,	M_curtisii_strain_NCTC11656|CDS_00485,	M_curtisii_strain_NCTC11657|CDS_00950,	-	-	-	-	-	-	-	-	-	-	-	-	-	-	-	-	-	-	-	M_sp_strain_RF_GAM_744_WT_7|CDS_01652,
20588_M_curtisii_strain_ATCC_35242-CDS_00236.faa	M. curtisii	COG3288	C	NAD/NADP transhydrogenase alpha subunit	PntA	-	K00324	pntA; H+-translocating NAD(P) transhydrogenase subunit alpha [EC:1.6.1.2 7.1.1.1]	M_curtisii_strain_1|CDS_00209,	M_curtisii_strain_10|CDS_00202,	M_curtisii_strain_15|CDS_00326,	M_curtisii_strain_18|CDS_00209,	M_curtisii_strain_19|CDS_00332,	M_curtisii_strain_2|CDS_00212,	M_curtisii_strain_21|CDS_00199,	M_curtisii_strain_22|CDS_00200,	M_curtisii_strain_24|CDS_00200,	M_curtisii_strain_25|CDS_00316,	M_curtisii_strain_ATCC_35241|CDS_01630,	M_curtisii_strain_ATCC_35242|CDS_00236,	M_curtisii_strain_ATCC_43063|CDS_00230,	M_curtisii_strain_ATCC_51333|CDS_01559,	M_curtisii_strain_FDAARGOS_1127|CDS_00405,	M_curtisii_strain_FDAARGOS_1128|CDS_01126,	M_curtisii_strain_NCTC11656|CDS_00484,	M_curtisii_strain_NCTC11657|CDS_00951,	-	-	-	-	-	-	-	-	-	-	-	-	-	-	-	-	-	-	-	M_sp_strain_RF_GAM_744_WT_7|CDS_01651,
20587_M_curtisii_strain_ATCC_35242-CDS_00235.faa	M. curtisii	COG3288	C	NAD/NADP transhydrogenase alpha subunit	PntA	-	K00324	pntA; H+-translocating NAD(P) transhydrogenase subunit alpha [EC:1.6.1.2 7.1.1.1]	M_curtisii_strain_1|CDS_00210,	M_curtisii_strain_10|CDS_00203,	M_curtisii_strain_15|CDS_00327,	M_curtisii_strain_18|CDS_00210,	M_curtisii_strain_19|CDS_00333,	M_curtisii_strain_2|CDS_00213,	M_curtisii_strain_21|CDS_00200,	M_curtisii_strain_22|CDS_00201,	M_curtisii_strain_24|CDS_00201,	M_curtisii_strain_25|CDS_00317,	M_curtisii_strain_ATCC_35241|CDS_01631,	M_curtisii_strain_ATCC_35242|CDS_00235,	M_curtisii_strain_ATCC_43063|CDS_00231,	M_curtisii_strain_ATCC_51333|CDS_01560,	M_curtisii_strain_FDAARGOS_1127|CDS_00406,	M_curtisii_strain_FDAARGOS_1128|CDS_01125,	M_curtisii_strain_NCTC11656|CDS_00483,	M_curtisii_strain_NCTC11657|CDS_00952,	-	-	-	-	-	-	-	-	-	-	-	-	-	-	-	-	-	-	-	M_sp_strain_RF_GAM_744_WT_7|CDS_01650,
20586_M_curtisii_strain_ATCC_35242-CDS_00234.faa	M. curtisii	COG1951	C	Tartrate dehydratase alpha subunit/Fumarate hydratase class I, N-terminal domain	TtdA	TCA cycle	K01676	E4.2.1.2A, fumA, fumB; fumarate hydratase, class I [EC:4.2.1.2]	M_curtisii_strain_1|CDS_00211,	M_curtisii_strain_10|CDS_00204,	M_curtisii_strain_15|CDS_00328,	M_curtisii_strain_18|CDS_00211,	M_curtisii_strain_19|CDS_00334,	M_curtisii_strain_2|CDS_00214,	M_curtisii_strain_21|CDS_00201,	M_curtisii_strain_22|CDS_00202,	M_curtisii_strain_24|CDS_00202,	M_curtisii_strain_25|CDS_00318,	M_curtisii_strain_ATCC_35241|CDS_01632,	M_curtisii_strain_ATCC_35242|CDS_00234,	M_curtisii_strain_ATCC_43063|CDS_00232,	M_curtisii_strain_ATCC_51333|CDS_01561,	M_curtisii_strain_FDAARGOS_1127|CDS_00407,	M_curtisii_strain_FDAARGOS_1128|CDS_01124,	M_curtisii_strain_NCTC11656|CDS_00482,	M_curtisii_strain_NCTC11657|CDS_00953,	-	-	-	-	-	-	-	-	-	-	-	-	-	-	-	-	-	-	-	M_sp_strain_RF_GAM_744_WT_7|CDS_01649,
20580_M_curtisii_strain_ATCC_35242-CDS_00228.faa	M. curtisii	-	-	-	-	-	-	-	M_curtisii_strain_1|CDS_00217,	M_curtisii_strain_10|CDS_00210,	M_curtisii_strain_15|CDS_00334,	M_curtisii_strain_18|CDS_00217,	M_curtisii_strain_19|CDS_00340,	M_curtisii_strain_2|CDS_00220,	M_curtisii_strain_21|CDS_00207,	M_curtisii_strain_22|CDS_00208,	M_curtisii_strain_24|CDS_00208,	M_curtisii_strain_25|CDS_00324,	M_curtisii_strain_ATCC_35241|CDS_01638,	M_curtisii_strain_ATCC_35242|CDS_00228,	M_curtisii_strain_ATCC_43063|CDS_00238,	M_curtisii_strain_ATCC_51333|CDS_01567,	M_curtisii_strain_FDAARGOS_1127|CDS_00413,	M_curtisii_strain_FDAARGOS_1128|CDS_01118,	M_curtisii_strain_NCTC11656|CDS_00476,	M_curtisii_strain_NCTC11657|CDS_00959,	-	-	-	-	-	-	-	-	-	-	-	-	-	-	-	-	-	-	-	M_sp_strain_RF_GAM_744_WT_7|CDS_01640,
20579_M_curtisii_strain_ATCC_35242-CDS_00227.faa	M. curtisii	COG0001	H	Glutamate-1-semialdehyde aminotransferase	HemL	Heme biosynthesis	K01845	hemL; glutamate-1-semialdehyde 2,1-aminomutase [EC:5.4.3.8]	M_curtisii_strain_1|CDS_00218,	M_curtisii_strain_10|CDS_00211,	M_curtisii_strain_15|CDS_00335,	M_curtisii_strain_18|CDS_00218,	M_curtisii_strain_19|CDS_00341,	M_curtisii_strain_2|CDS_00221,	M_curtisii_strain_21|CDS_00208,	M_curtisii_strain_22|CDS_00209,	M_curtisii_strain_24|CDS_00209,	M_curtisii_strain_25|CDS_00325,	M_curtisii_strain_ATCC_35241|CDS_01639,	M_curtisii_strain_ATCC_35242|CDS_00227,	M_curtisii_strain_ATCC_43063|CDS_00239,	M_curtisii_strain_ATCC_51333|CDS_01568,	M_curtisii_strain_FDAARGOS_1127|CDS_00414,	M_curtisii_strain_FDAARGOS_1128|CDS_01117,	M_curtisii_strain_NCTC11656|CDS_00475,	M_curtisii_strain_NCTC11657|CDS_00960,	-	-	-	-	-	-	-	-	-	-	-	-	-	-	-	-	-	-	-	M_sp_strain_RF_GAM_744_WT_7|CDS_01639,
20578_M_curtisii_strain_ATCC_35242-CDS_00226.faa	M. curtisii	COG3959	G	Transketolase, N-terminal subunit	TktA1	-	K00615	E2.2.1.1, tktA, tktB; transketolase [EC:2.2.1.1]	M_curtisii_strain_1|CDS_00219,	M_curtisii_strain_10|CDS_00212,	M_curtisii_strain_15|CDS_00336,	M_curtisii_strain_18|CDS_00219,	M_curtisii_strain_19|CDS_00342,	M_curtisii_strain_2|CDS_00222,	M_curtisii_strain_21|CDS_00209,	M_curtisii_strain_22|CDS_00210,	M_curtisii_strain_24|CDS_00210,	M_curtisii_strain_25|CDS_00326,	M_curtisii_strain_ATCC_35241|CDS_01640,	M_curtisii_strain_ATCC_35242|CDS_00226,	M_curtisii_strain_ATCC_43063|CDS_00240,	M_curtisii_strain_ATCC_51333|CDS_01569,	M_curtisii_strain_FDAARGOS_1127|CDS_00415,	M_curtisii_strain_FDAARGOS_1128|CDS_01116,	M_curtisii_strain_NCTC11656|CDS_00474,	M_curtisii_strain_NCTC11657|CDS_00961,	-	-	-	-	-	-	-	-	-	-	-	-	-	-	-	-	-	-	-	M_sp_strain_RF_GAM_744_WT_7|CDS_01638,
20577_M_curtisii_strain_ATCC_35242-CDS_00225.faa	M. curtisii	COG3958	G	Transketolase, C-terminal subunit	TktA2	-	K00615	E2.2.1.1, tktA, tktB; transketolase [EC:2.2.1.1]	M_curtisii_strain_1|CDS_00220,	M_curtisii_strain_10|CDS_00213,	M_curtisii_strain_15|CDS_00337,	M_curtisii_strain_18|CDS_00220,	M_curtisii_strain_19|CDS_00343,	M_curtisii_strain_2|CDS_00223,	M_curtisii_strain_21|CDS_00210,	M_curtisii_strain_22|CDS_00211,	M_curtisii_strain_24|CDS_00211,	M_curtisii_strain_25|CDS_00327,	M_curtisii_strain_ATCC_35241|CDS_01641,	M_curtisii_strain_ATCC_35242|CDS_00225,	M_curtisii_strain_ATCC_43063|CDS_00241,	M_curtisii_strain_ATCC_51333|CDS_01570,	M_curtisii_strain_FDAARGOS_1127|CDS_00416,	M_curtisii_strain_FDAARGOS_1128|CDS_01115,	M_curtisii_strain_NCTC11656|CDS_00473,	M_curtisii_strain_NCTC11657|CDS_00962,	-	-	-	-	-	-	-	-	-	-	-	-	-	-	-	-	-	-	-	M_sp_strain_RF_GAM_744_WT_7|CDS_01637,
20576_M_curtisii_strain_ATCC_35242-CDS_00224.faa	M. curtisii	-	-	-	-	-	-	-	M_curtisii_strain_1|CDS_00221,	M_curtisii_strain_10|CDS_00214,	M_curtisii_strain_15|CDS_00338,	M_curtisii_strain_18|CDS_00221,	M_curtisii_strain_19|CDS_00344,	M_curtisii_strain_2|CDS_00224,	M_curtisii_strain_21|CDS_00211,	M_curtisii_strain_22|CDS_00212,	M_curtisii_strain_24|CDS_00212,	M_curtisii_strain_25|CDS_00328,	M_curtisii_strain_ATCC_35241|CDS_01642,	M_curtisii_strain_ATCC_35242|CDS_00224,	M_curtisii_strain_ATCC_43063|CDS_00242,	M_curtisii_strain_ATCC_51333|CDS_01571,	M_curtisii_strain_FDAARGOS_1127|CDS_00417,	M_curtisii_strain_FDAARGOS_1128|CDS_01114,	M_curtisii_strain_NCTC11656|CDS_00472,	M_curtisii_strain_NCTC11657|CDS_00963,	-	-	-	-	-	-	-	-	-	-	-	-	-	-	-	-	-	-	-	M_sp_strain_RF_GAM_744_WT_7|CDS_01636,
20575_M_curtisii_strain_ATCC_35242-CDS_00223.faa	M. curtisii	COG0346	Q	Catechol 2,3-dioxygenase or related enzyme, vicinal oxygen chelate (VOC) family	GloA	-	-	-	M_curtisii_strain_1|CDS_00222,	M_curtisii_strain_10|CDS_00215,	M_curtisii_strain_15|CDS_00339,	M_curtisii_strain_18|CDS_00222,	M_curtisii_strain_19|CDS_00345,	M_curtisii_strain_2|CDS_00225,	M_curtisii_strain_21|CDS_00212,	M_curtisii_strain_22|CDS_00213,	M_curtisii_strain_24|CDS_00213,	M_curtisii_strain_25|CDS_00329,	M_curtisii_strain_ATCC_35241|CDS_01643,	M_curtisii_strain_ATCC_35242|CDS_00223,	M_curtisii_strain_ATCC_43063|CDS_00243,	M_curtisii_strain_ATCC_51333|CDS_01572,	M_curtisii_strain_FDAARGOS_1127|CDS_00418,	M_curtisii_strain_FDAARGOS_1128|CDS_01113,	M_curtisii_strain_NCTC11656|CDS_00471,	M_curtisii_strain_NCTC11657|CDS_00964,	-	-	-	-	-	-	-	-	-	-	-	-	-	-	-	-	-	-	-	M_sp_strain_RF_GAM_744_WT_7|CDS_01635,
20574_M_curtisii_strain_ATCC_35242-CDS_00222.faa	M. curtisii	COG2020	O	Protein-S-isoprenylcysteine O-methyltransferase Ste14	STE14	-	-	-	M_curtisii_strain_1|CDS_00223,	M_curtisii_strain_10|CDS_00216,	M_curtisii_strain_15|CDS_00340,	M_curtisii_strain_18|CDS_00223,	M_curtisii_strain_19|CDS_00346,	M_curtisii_strain_2|CDS_00226,	M_curtisii_strain_21|CDS_00213,	M_curtisii_strain_22|CDS_00214,	M_curtisii_strain_24|CDS_00217,	M_curtisii_strain_25|CDS_00330,	M_curtisii_strain_ATCC_35241|CDS_01644,	M_curtisii_strain_ATCC_35242|CDS_00222,	M_curtisii_strain_ATCC_43063|CDS_00244,	M_curtisii_strain_ATCC_51333|CDS_01575,	M_curtisii_strain_FDAARGOS_1127|CDS_00419,	M_curtisii_strain_FDAARGOS_1128|CDS_01112,	M_curtisii_strain_NCTC11656|CDS_00470,	M_curtisii_strain_NCTC11657|CDS_00965,	-	-	-	-	-	-	-	-	-	-	-	-	-	-	-	-	-	-	-	-
20572_M_curtisii_strain_ATCC_35242-CDS_00220.faa	M. curtisii	COG1653	G	ABC-type glycerol-3-phosphate transport system, periplasmic component	UgpB	-	K02027	ABC.MS.S; multiple sugar transport system substrate-binding protein	M_curtisii_strain_1|CDS_00225,	M_curtisii_strain_10|CDS_00218,	M_curtisii_strain_15|CDS_00342,	M_curtisii_strain_18|CDS_00225,	M_curtisii_strain_19|CDS_00348,	M_curtisii_strain_2|CDS_00228,	M_curtisii_strain_21|CDS_00215,	M_curtisii_strain_22|CDS_00216,	M_curtisii_strain_24|CDS_00219,	M_curtisii_strain_25|CDS_00332,	M_curtisii_strain_ATCC_35241|CDS_01646,	M_curtisii_strain_ATCC_35242|CDS_00220,	M_curtisii_strain_ATCC_43063|CDS_00246,	M_curtisii_strain_ATCC_51333|CDS_01577,	M_curtisii_strain_FDAARGOS_1127|CDS_00421,	M_curtisii_strain_FDAARGOS_1128|CDS_01110,	M_curtisii_strain_NCTC11656|CDS_00468,	M_curtisii_strain_NCTC11657|CDS_00967,	-	-	-	-	-	-	-	-	-	-	-	-	-	-	-	-	-	-	-	-
20571_M_curtisii_strain_ATCC_35242-CDS_00219.faa	M. curtisii	COG0395	G	ABC-type glycerol-3-phosphate transport system, permease component	UgpE	-	K02026	ABC.MS.P1; multiple sugar transport system permease protein	M_curtisii_strain_1|CDS_00226,	M_curtisii_strain_10|CDS_00219,	M_curtisii_strain_15|CDS_00343,	M_curtisii_strain_18|CDS_00226,	M_curtisii_strain_19|CDS_00349,	M_curtisii_strain_2|CDS_00229,	M_curtisii_strain_21|CDS_00216,	M_curtisii_strain_22|CDS_00217,	M_curtisii_strain_24|CDS_00220,	M_curtisii_strain_25|CDS_00333,	M_curtisii_strain_ATCC_35241|CDS_01647,	M_curtisii_strain_ATCC_35242|CDS_00219,	M_curtisii_strain_ATCC_43063|CDS_00247,	M_curtisii_strain_ATCC_51333|CDS_01578,	M_curtisii_strain_FDAARGOS_1127|CDS_00422,	M_curtisii_strain_FDAARGOS_1128|CDS_01109,	M_curtisii_strain_NCTC11656|CDS_00467,	M_curtisii_strain_NCTC11657|CDS_00968,	-	-	-	-	-	-	-	-	-	-	-	-	-	-	-	-	-	-	-	-
20570_M_curtisii_strain_ATCC_35242-CDS_00218.faa	M. curtisii	COG1175	G	ABC-type sugar transport system, permease component	UgpA	-	K02025	ABC.MS.P; multiple sugar transport system permease protein	M_curtisii_strain_1|CDS_00227,	M_curtisii_strain_10|CDS_00220,	M_curtisii_strain_15|CDS_00344,	M_curtisii_strain_18|CDS_00227,	M_curtisii_strain_19|CDS_00350,	M_curtisii_strain_2|CDS_00230,	M_curtisii_strain_21|CDS_00217,	M_curtisii_strain_22|CDS_00218,	M_curtisii_strain_24|CDS_00221,	M_curtisii_strain_25|CDS_00334,	M_curtisii_strain_ATCC_35241|CDS_01648,	M_curtisii_strain_ATCC_35242|CDS_00218,	M_curtisii_strain_ATCC_43063|CDS_00248,	M_curtisii_strain_ATCC_51333|CDS_01579,	M_curtisii_strain_FDAARGOS_1127|CDS_00423,	M_curtisii_strain_FDAARGOS_1128|CDS_01108,	M_curtisii_strain_NCTC11656|CDS_00466,	M_curtisii_strain_NCTC11657|CDS_00969,	-	-	-	-	-	-	-	-	-	-	-	-	-	-	-	-	-	-	-	-
20569_M_curtisii_strain_ATCC_35242-CDS_00217.faa	M. curtisii	COG3345	G	Alpha-galactosidase	GalA	-	K07407	E3.2.1.22B, galA, rafA; alpha-galactosidase [EC:3.2.1.22]	M_curtisii_strain_1|CDS_00228,	M_curtisii_strain_10|CDS_00221,	M_curtisii_strain_15|CDS_00345,	M_curtisii_strain_18|CDS_00228,	M_curtisii_strain_19|CDS_00351,	M_curtisii_strain_2|CDS_00231,	M_curtisii_strain_21|CDS_00218,	M_curtisii_strain_22|CDS_00219,	M_curtisii_strain_24|CDS_00222,	M_curtisii_strain_25|CDS_00335,	M_curtisii_strain_ATCC_35241|CDS_01649,	M_curtisii_strain_ATCC_35242|CDS_00217,	M_curtisii_strain_ATCC_43063|CDS_00249,	M_curtisii_strain_ATCC_51333|CDS_01580,	M_curtisii_strain_FDAARGOS_1127|CDS_00424,	M_curtisii_strain_FDAARGOS_1128|CDS_01107,	M_curtisii_strain_NCTC11656|CDS_00465,	M_curtisii_strain_NCTC11657|CDS_00970,	-	-	-	-	-	-	-	-	-	-	-	-	-	-	-	-	-	-	-	-
20568_M_curtisii_strain_ATCC_35242-CDS_00216.faa	M. curtisii	COG1940	GK	Sugar kinase of the NBD/HSP70 family, may contain an N-terminal HTH domain	NagC	-	-	-	M_curtisii_strain_1|CDS_00229,	M_curtisii_strain_10|CDS_00222,	M_curtisii_strain_15|CDS_00346,	M_curtisii_strain_18|CDS_00229,	M_curtisii_strain_19|CDS_00352,	M_curtisii_strain_2|CDS_00232,	M_curtisii_strain_21|CDS_00219,	M_curtisii_strain_22|CDS_00220,	M_curtisii_strain_24|CDS_00223,	M_curtisii_strain_25|CDS_00336,	M_curtisii_strain_ATCC_35241|CDS_01650,	M_curtisii_strain_ATCC_35242|CDS_00216,	M_curtisii_strain_ATCC_43063|CDS_00250,	M_curtisii_strain_ATCC_51333|CDS_01581,	M_curtisii_strain_FDAARGOS_1127|CDS_00425,	M_curtisii_strain_FDAARGOS_1128|CDS_01106,	M_curtisii_strain_NCTC11656|CDS_00464,	M_curtisii_strain_NCTC11657|CDS_00971,	-	-	-	-	-	-	-	-	-	-	-	-	-	-	-	-	-	-	-	-
20556_M_curtisii_strain_ATCC_35242-CDS_00204.faa	M. curtisii	COG1355, COG2078	R	Predicted class III extradiol dioxygenase, MEMO1 family; Predicted RNA modification protein, AMMECR1 domain	Mho1; AMMECR1	-	K06990	MEMO1; MEMO1 family protein	M_curtisii_strain_1|CDS_00251,	M_curtisii_strain_10|CDS_00244,	M_curtisii_strain_15|CDS_00367,	M_curtisii_strain_18|CDS_00251,	M_curtisii_strain_19|CDS_00374,	M_curtisii_strain_2|CDS_00253,	M_curtisii_strain_21|CDS_00240,	M_curtisii_strain_22|CDS_00241,	M_curtisii_strain_24|CDS_00243,	M_curtisii_strain_25|CDS_00357,	M_curtisii_strain_ATCC_35241|CDS_01672,	M_curtisii_strain_ATCC_35242|CDS_00204,	M_curtisii_strain_ATCC_43063|CDS_00268,	M_curtisii_strain_ATCC_51333|CDS_01594,	M_curtisii_strain_FDAARGOS_1127|CDS_00447,	M_curtisii_strain_FDAARGOS_1128|CDS_01088,	M_curtisii_strain_NCTC11656|CDS_00442,	M_curtisii_strain_NCTC11657|CDS_00983,	-	-	-	-	-	-	-	-	-	-	-	-	-	-	-	-	-	-	-	M_sp_strain_RF_GAM_744_WT_7|CDS_00321,
20555_M_curtisii_strain_ATCC_35242-CDS_00203.faa	M. curtisii	COG1309	K	DNA-binding protein, AcrR family, includes nucleoid occlusion protein SlmA	AcrR	-	-	-	M_curtisii_strain_1|CDS_00252,	M_curtisii_strain_10|CDS_00245,	M_curtisii_strain_15|CDS_00368,	M_curtisii_strain_18|CDS_00252,	M_curtisii_strain_19|CDS_00375,	M_curtisii_strain_2|CDS_00254,	M_curtisii_strain_21|CDS_00241,	M_curtisii_strain_22|CDS_00242,	M_curtisii_strain_24|CDS_00244,	M_curtisii_strain_25|CDS_00358,	M_curtisii_strain_ATCC_35241|CDS_01673,	M_curtisii_strain_ATCC_35242|CDS_00203,	M_curtisii_strain_ATCC_43063|CDS_00269,	M_curtisii_strain_ATCC_51333|CDS_01595,	M_curtisii_strain_FDAARGOS_1127|CDS_00448,	M_curtisii_strain_FDAARGOS_1128|CDS_01087,	M_curtisii_strain_NCTC11656|CDS_00441,	M_curtisii_strain_NCTC11657|CDS_00984,	-	-	-	-	-	-	-	-	-	-	-	-	-	-	-	-	-	-	-	M_sp_strain_RF_GAM_744_WT_7|CDS_00064,
20554_M_curtisii_strain_ATCC_35242-CDS_00202.faa	M. curtisii	-	-	-	-	-	K13571	pafA; proteasome accessory factor A [EC:6.3.1.19]	M_curtisii_strain_1|CDS_00253,	M_curtisii_strain_10|CDS_00246,	M_curtisii_strain_15|CDS_00369,	M_curtisii_strain_18|CDS_00253,	M_curtisii_strain_19|CDS_00376,	M_curtisii_strain_2|CDS_00255,	M_curtisii_strain_21|CDS_00242,	M_curtisii_strain_22|CDS_00243,	M_curtisii_strain_24|CDS_00245,	M_curtisii_strain_25|CDS_00359,	M_curtisii_strain_ATCC_35241|CDS_01674,	M_curtisii_strain_ATCC_35242|CDS_00202,	M_curtisii_strain_ATCC_43063|CDS_00270,	M_curtisii_strain_ATCC_51333|CDS_01596,	M_curtisii_strain_FDAARGOS_1127|CDS_00449,	M_curtisii_strain_FDAARGOS_1128|CDS_01086,	M_curtisii_strain_NCTC11656|CDS_00440,	M_curtisii_strain_NCTC11657|CDS_00985,	-	-	-	-	-	-	-	-	-	-	-	-	-	-	-	-	-	-	-	M_sp_strain_RF_GAM_744_WT_7|CDS_00065,
20553_M_curtisii_strain_ATCC_35242-CDS_00201.faa	M. curtisii	-	-	-	-	-	K13570	pup; prokaryotic ubiquitin-like protein Pup	M_curtisii_strain_1|CDS_00254,	M_curtisii_strain_10|CDS_00247,	M_curtisii_strain_15|CDS_00370,	M_curtisii_strain_18|CDS_00254,	M_curtisii_strain_19|CDS_00377,	M_curtisii_strain_2|CDS_00256,	M_curtisii_strain_21|CDS_00243,	M_curtisii_strain_22|CDS_00244,	M_curtisii_strain_24|CDS_00246,	M_curtisii_strain_25|CDS_00360,	M_curtisii_strain_ATCC_35241|CDS_01675,	M_curtisii_strain_ATCC_35242|CDS_00201,	M_curtisii_strain_ATCC_43063|CDS_00271,	M_curtisii_strain_ATCC_51333|CDS_01597,	M_curtisii_strain_FDAARGOS_1127|CDS_00450,	M_curtisii_strain_FDAARGOS_1128|CDS_01085,	M_curtisii_strain_NCTC11656|CDS_00439,	M_curtisii_strain_NCTC11657|CDS_00986,	-	-	-	-	-	-	-	-	-	-	-	-	-	-	-	-	-	-	-	M_sp_strain_RF_GAM_744_WT_7|CDS_00066,
20552_M_curtisii_strain_ATCC_35242-CDS_00200.faa	M. curtisii	-	-	-	-	-	K20814	dop; Pup amidohydrolase [EC:3.5.1.119]	M_curtisii_strain_1|CDS_00255,	M_curtisii_strain_10|CDS_00248,	M_curtisii_strain_15|CDS_00371,	M_curtisii_strain_18|CDS_00255,	M_curtisii_strain_19|CDS_00378,	M_curtisii_strain_2|CDS_00257,	M_curtisii_strain_21|CDS_00244,	M_curtisii_strain_22|CDS_00245,	M_curtisii_strain_24|CDS_00247,	M_curtisii_strain_25|CDS_00361,	M_curtisii_strain_ATCC_35241|CDS_01676,	M_curtisii_strain_ATCC_35242|CDS_00200,	M_curtisii_strain_ATCC_43063|CDS_00272,	M_curtisii_strain_ATCC_51333|CDS_01598,	M_curtisii_strain_FDAARGOS_1127|CDS_00451,	M_curtisii_strain_FDAARGOS_1128|CDS_01084,	M_curtisii_strain_NCTC11656|CDS_00438,	M_curtisii_strain_NCTC11657|CDS_00987,	-	-	-	-	-	-	-	-	-	-	-	-	-	-	-	-	-	-	-	M_sp_strain_RF_GAM_744_WT_7|CDS_00067,
20551_M_curtisii_strain_ATCC_35242-CDS_00199.faa	M. curtisii	COG1222	O	ATP-dependent 26S proteasome regulatory subunit	RPT1	-	K13527	mpa; proteasome-associated ATPase	M_curtisii_strain_1|CDS_00256,	M_curtisii_strain_10|CDS_00249,	M_curtisii_strain_15|CDS_00372,	M_curtisii_strain_18|CDS_00256,	M_curtisii_strain_19|CDS_00379,	M_curtisii_strain_2|CDS_00258,	M_curtisii_strain_21|CDS_00245,	M_curtisii_strain_22|CDS_00246,	M_curtisii_strain_24|CDS_00248,	M_curtisii_strain_25|CDS_00362,	M_curtisii_strain_ATCC_35241|CDS_01677,	M_curtisii_strain_ATCC_35242|CDS_00199,	M_curtisii_strain_ATCC_43063|CDS_00273,	M_curtisii_strain_ATCC_51333|CDS_01599,	M_curtisii_strain_FDAARGOS_1127|CDS_00452,	M_curtisii_strain_FDAARGOS_1128|CDS_01083,	M_curtisii_strain_NCTC11656|CDS_00437,	M_curtisii_strain_NCTC11657|CDS_00988,	-	-	-	-	-	-	-	-	-	-	-	-	-	-	-	-	-	-	-	M_sp_strain_RF_GAM_744_WT_7|CDS_00068,
20550_M_curtisii_strain_ATCC_35242-CDS_00198.faa	M. curtisii	COG2814, COG2271	G	Predicted arabinose efflux permease AraJ, MFS family; Sugar phosphate permease	AraJ; UhpC	-	K03762	proP; MFS transporter, MHS family, proline/betaine transporter	M_curtisii_strain_1|CDS_00257,	M_curtisii_strain_10|CDS_00250,	M_curtisii_strain_15|CDS_00373,	M_curtisii_strain_18|CDS_00257,	M_curtisii_strain_19|CDS_00380,	M_curtisii_strain_2|CDS_00259,	M_curtisii_strain_21|CDS_00246,	M_curtisii_strain_22|CDS_00247,	M_curtisii_strain_24|CDS_00249,	M_curtisii_strain_25|CDS_00363,	M_curtisii_strain_ATCC_35241|CDS_01678,	M_curtisii_strain_ATCC_35242|CDS_00198,	M_curtisii_strain_ATCC_43063|CDS_00274,	M_curtisii_strain_ATCC_51333|CDS_01600,	M_curtisii_strain_FDAARGOS_1127|CDS_00453,	M_curtisii_strain_FDAARGOS_1128|CDS_01082,	M_curtisii_strain_NCTC11656|CDS_00436,	M_curtisii_strain_NCTC11657|CDS_00989,	-	-	-	-	-	-	-	-	-	-	-	-	-	-	-	-	-	-	-	M_sp_strain_RF_GAM_744_WT_7|CDS_00069,
20549_M_curtisii_strain_ATCC_35242-CDS_00197.faa	M. curtisii	COG2962	R	Membrane protein RarD, contains two EamA domains, drug/metabolite transporter family	RarD	-	-	-	M_curtisii_strain_1|CDS_00258,	M_curtisii_strain_10|CDS_00251,	M_curtisii_strain_15|CDS_00374,	M_curtisii_strain_18|CDS_00258,	M_curtisii_strain_19|CDS_00381,	M_curtisii_strain_2|CDS_00260,	M_curtisii_strain_21|CDS_00247,	M_curtisii_strain_22|CDS_00248,	M_curtisii_strain_24|CDS_00250,	M_curtisii_strain_25|CDS_00364,	M_curtisii_strain_ATCC_35241|CDS_01679,	M_curtisii_strain_ATCC_35242|CDS_00197,	M_curtisii_strain_ATCC_43063|CDS_00275,	M_curtisii_strain_ATCC_51333|CDS_01601,	M_curtisii_strain_FDAARGOS_1127|CDS_00454,	M_curtisii_strain_FDAARGOS_1128|CDS_01081,	M_curtisii_strain_NCTC11656|CDS_00435,	M_curtisii_strain_NCTC11657|CDS_00990,	-	-	-	-	-	-	-	-	-	-	-	-	-	-	-	-	-	-	-	M_sp_strain_RF_GAM_744_WT_7|CDS_00070,
20548_M_curtisii_strain_ATCC_35242-CDS_00196.faa	M. curtisii	COG1834	E	N-Dimethylarginine dimethylaminohydrolase	DdaH	-	K00613	GATM; glycine amidinotransferase [EC:2.1.4.1]	M_curtisii_strain_1|CDS_00259,	M_curtisii_strain_10|CDS_00252,	M_curtisii_strain_15|CDS_00375,	M_curtisii_strain_18|CDS_00259,	M_curtisii_strain_19|CDS_00382,	M_curtisii_strain_2|CDS_00261,	M_curtisii_strain_21|CDS_00248,	M_curtisii_strain_22|CDS_00249,	M_curtisii_strain_24|CDS_00251,	M_curtisii_strain_25|CDS_00365,	M_curtisii_strain_ATCC_35241|CDS_01680,	M_curtisii_strain_ATCC_35242|CDS_00196,	M_curtisii_strain_ATCC_43063|CDS_00276,	M_curtisii_strain_ATCC_51333|CDS_01602,	M_curtisii_strain_FDAARGOS_1127|CDS_00455,	M_curtisii_strain_FDAARGOS_1128|CDS_01080,	M_curtisii_strain_NCTC11656|CDS_00434,	M_curtisii_strain_NCTC11657|CDS_00991,	-	-	-	-	-	-	-	-	-	-	-	-	-	-	-	-	-	-	-	M_sp_strain_RF_GAM_744_WT_7|CDS_00071,
20544_M_curtisii_strain_ATCC_35242-CDS_00192.faa	M. curtisii	COG0456	J	Ribosomal protein S18 acetylase RimI and related acetyltransferases	RimI	-	K03789	rimI; [ribosomal protein S18]-alanine N-acetyltransferase [EC:2.3.1.266]	M_curtisii_strain_1|CDS_00263,	M_curtisii_strain_10|CDS_00256,	M_curtisii_strain_15|CDS_00379,	M_curtisii_strain_18|CDS_00263,	M_curtisii_strain_19|CDS_00386,	M_curtisii_strain_2|CDS_00265,	M_curtisii_strain_21|CDS_00252,	M_curtisii_strain_22|CDS_00253,	M_curtisii_strain_24|CDS_00255,	M_curtisii_strain_25|CDS_00369,	M_curtisii_strain_ATCC_35241|CDS_01684,	M_curtisii_strain_ATCC_35242|CDS_00192,	M_curtisii_strain_ATCC_43063|CDS_00280,	M_curtisii_strain_ATCC_51333|CDS_01606,	M_curtisii_strain_FDAARGOS_1127|CDS_00459,	M_curtisii_strain_FDAARGOS_1128|CDS_01076,	M_curtisii_strain_NCTC11656|CDS_00430,	M_curtisii_strain_NCTC11657|CDS_00995,	-	-	-	-	-	-	-	-	-	-	-	-	-	-	-	-	-	-	-	-
20543_M_curtisii_strain_ATCC_35242-CDS_00191.faa	M. curtisii	COG1214	J	tRNA A37 threonylcarbamoyladenosine modification protein TsaB	TsaB	tRNA modification	K14742	tsaB; tRNA threonylcarbamoyladenosine biosynthesis protein TsaB	M_curtisii_strain_1|CDS_00264,	M_curtisii_strain_10|CDS_00257,	M_curtisii_strain_15|CDS_00380,	M_curtisii_strain_18|CDS_00264,	M_curtisii_strain_19|CDS_00387,	M_curtisii_strain_2|CDS_00266,	M_curtisii_strain_21|CDS_00253,	M_curtisii_strain_22|CDS_00254,	M_curtisii_strain_24|CDS_00256,	M_curtisii_strain_25|CDS_00370,	M_curtisii_strain_ATCC_35241|CDS_01685,	M_curtisii_strain_ATCC_35242|CDS_00191,	M_curtisii_strain_ATCC_43063|CDS_00281,	M_curtisii_strain_ATCC_51333|CDS_01607,	M_curtisii_strain_FDAARGOS_1127|CDS_00460,	M_curtisii_strain_FDAARGOS_1128|CDS_01075,	M_curtisii_strain_NCTC11656|CDS_00429,	M_curtisii_strain_NCTC11657|CDS_00996,	-	-	-	-	-	-	-	-	-	-	-	-	-	-	-	-	-	-	-	-
20542_M_curtisii_strain_ATCC_35242-CDS_00190.faa	M. curtisii	-	-	-	-	-	-	-	M_curtisii_strain_1|CDS_00265,	M_curtisii_strain_10|CDS_00258,	M_curtisii_strain_15|CDS_00381,	M_curtisii_strain_18|CDS_00265,	M_curtisii_strain_19|CDS_00388,	M_curtisii_strain_2|CDS_00267,	M_curtisii_strain_21|CDS_00254,	M_curtisii_strain_22|CDS_00255,	M_curtisii_strain_24|CDS_00257,	M_curtisii_strain_25|CDS_00371,	M_curtisii_strain_ATCC_35241|CDS_01686,	M_curtisii_strain_ATCC_35242|CDS_00190,	M_curtisii_strain_ATCC_43063|CDS_00282,	M_curtisii_strain_ATCC_51333|CDS_01608,	M_curtisii_strain_FDAARGOS_1127|CDS_00461,	M_curtisii_strain_FDAARGOS_1128|CDS_01074,	M_curtisii_strain_NCTC11656|CDS_00428,	M_curtisii_strain_NCTC11657|CDS_00997,	-	-	-	-	-	-	-	-	-	-	-	-	-	-	-	-	-	-	-	-
20531_M_curtisii_strain_ATCC_35242-CDS_00179.faa	M. curtisii	-	-	-	-	-	-	-	M_curtisii_strain_1|CDS_00276,	M_curtisii_strain_10|CDS_00269,	M_curtisii_strain_15|CDS_00392,	M_curtisii_strain_18|CDS_00276,	M_curtisii_strain_19|CDS_00399,	M_curtisii_strain_2|CDS_00278,	M_curtisii_strain_21|CDS_00265,	M_curtisii_strain_22|CDS_00266,	M_curtisii_strain_24|CDS_00268,	M_curtisii_strain_25|CDS_00382,	M_curtisii_strain_ATCC_35241|CDS_01697,	M_curtisii_strain_ATCC_35242|CDS_00179,	M_curtisii_strain_ATCC_43063|CDS_00293,	M_curtisii_strain_ATCC_51333|CDS_01619,	M_curtisii_strain_FDAARGOS_1127|CDS_00472,	M_curtisii_strain_FDAARGOS_1128|CDS_01063,	M_curtisii_strain_NCTC11656|CDS_00417,	M_curtisii_strain_NCTC11657|CDS_01008,	-	-	-	-	-	-	-	-	-	-	-	-	-	-	-	-	-	-	-	-
20515_M_curtisii_strain_ATCC_35242-CDS_00163.faa	M. curtisii	-	-	-	-	-	-	-	M_curtisii_strain_1|CDS_00292,	M_curtisii_strain_10|CDS_00285,	M_curtisii_strain_15|CDS_00408,	M_curtisii_strain_18|CDS_00292,	M_curtisii_strain_19|CDS_00415,	M_curtisii_strain_2|CDS_00294,	M_curtisii_strain_21|CDS_00281,	M_curtisii_strain_22|CDS_00282,	M_curtisii_strain_24|CDS_00284,	M_curtisii_strain_25|CDS_00398,	M_curtisii_strain_ATCC_35241|CDS_01713,	M_curtisii_strain_ATCC_35242|CDS_00163,	M_curtisii_strain_ATCC_43063|CDS_00309,	M_curtisii_strain_ATCC_51333|CDS_01635,	M_curtisii_strain_FDAARGOS_1127|CDS_00488,	M_curtisii_strain_FDAARGOS_1128|CDS_01047,	M_curtisii_strain_NCTC11656|CDS_00401,	M_curtisii_strain_NCTC11657|CDS_01024,	-	-	-	-	-	-	-	-	-	-	-	-	-	-	-	-	-	-	-	-
20501_M_curtisii_strain_ATCC_35242-CDS_00149.faa	M. curtisii	COG0288	P	Carbonic anhydrase	CynT	-	K01673	cynT, can; carbonic anhydrase [EC:4.2.1.1]	M_curtisii_strain_1|CDS_00306,	M_curtisii_strain_10|CDS_00299,	M_curtisii_strain_15|CDS_00422,	M_curtisii_strain_18|CDS_00306,	M_curtisii_strain_19|CDS_00429,	M_curtisii_strain_2|CDS_00308,	M_curtisii_strain_21|CDS_00295,	M_curtisii_strain_22|CDS_00296,	M_curtisii_strain_24|CDS_00298,	M_curtisii_strain_25|CDS_00412,	M_curtisii_strain_ATCC_35241|CDS_01727,	M_curtisii_strain_ATCC_35242|CDS_00149,	M_curtisii_strain_ATCC_43063|CDS_00323,	M_curtisii_strain_ATCC_51333|CDS_01649,	M_curtisii_strain_FDAARGOS_1127|CDS_00502,	M_curtisii_strain_FDAARGOS_1128|CDS_01033,	M_curtisii_strain_NCTC11656|CDS_00387,	M_curtisii_strain_NCTC11657|CDS_01038,	-	-	-	-	-	-	-	-	-	-	-	-	-	-	-	-	-	-	-	-
20500_M_curtisii_strain_ATCC_35242-CDS_00148.faa	M. curtisii	COG1120	PH	ABC-type cobalamin/Fe3+-siderophores transport system, ATPase component	FepC	-	K02013	ABC.FEV.A; iron complex transport system ATP-binding protein [EC:7.2.2.-]	M_curtisii_strain_1|CDS_00307,	-	M_curtisii_strain_15|CDS_00423,	M_curtisii_strain_18|CDS_00307,	M_curtisii_strain_19|CDS_00430,	M_curtisii_strain_2|CDS_00309,	M_curtisii_strain_21|CDS_00296,	M_curtisii_strain_22|CDS_00297,	M_curtisii_strain_24|CDS_00299,	M_curtisii_strain_25|CDS_00413,	M_curtisii_strain_ATCC_35241|CDS_01728,	M_curtisii_strain_ATCC_35242|CDS_00148,	M_curtisii_strain_ATCC_43063|CDS_00324,	M_curtisii_strain_ATCC_51333|CDS_01650,	M_curtisii_strain_FDAARGOS_1127|CDS_00503,	M_curtisii_strain_FDAARGOS_1128|CDS_01032,	M_curtisii_strain_NCTC11656|CDS_00386,	M_curtisii_strain_NCTC11657|CDS_01039,	-	-	-	-	-	-	-	-	-	-	-	-	-	-	-	-	-	-	-	-
20499_M_curtisii_strain_ATCC_35242-CDS_00147.faa	M. curtisii	COG0614	P	ABC-type Fe3+-hydroxamate transport system, periplasmic component	FepB	-	K02016	ABC.FEV.S; iron complex transport system substrate-binding protein	M_curtisii_strain_1|CDS_00308,	-	M_curtisii_strain_15|CDS_00424,	M_curtisii_strain_18|CDS_00308,	M_curtisii_strain_19|CDS_00431,	M_curtisii_strain_2|CDS_00310,	M_curtisii_strain_21|CDS_00297,	M_curtisii_strain_22|CDS_00298,	M_curtisii_strain_24|CDS_00300,	M_curtisii_strain_25|CDS_00414,	M_curtisii_strain_ATCC_35241|CDS_01729,	M_curtisii_strain_ATCC_35242|CDS_00147,	M_curtisii_strain_ATCC_43063|CDS_00325,	M_curtisii_strain_ATCC_51333|CDS_01651,	M_curtisii_strain_FDAARGOS_1127|CDS_00504,	M_curtisii_strain_FDAARGOS_1128|CDS_01031,	M_curtisii_strain_NCTC11656|CDS_00385,	M_curtisii_strain_NCTC11657|CDS_01040,	-	-	-	-	-	-	-	-	-	-	-	-	-	-	-	-	-	-	-	-
20495_M_curtisii_strain_ATCC_35242-CDS_00143.faa	M. curtisii	COG1132	V	ABC-type multidrug transport system, ATPase and permease component	MdlB	-	K16012	cydC; ATP-binding cassette, subfamily C, bacterial CydC	M_curtisii_strain_1|CDS_00310,	-	M_curtisii_strain_15|CDS_00428,	M_curtisii_strain_18|CDS_00310,	M_curtisii_strain_19|CDS_00433,	M_curtisii_strain_2|CDS_00314,	M_curtisii_strain_21|CDS_00301,	M_curtisii_strain_22|CDS_00300,	M_curtisii_strain_24|CDS_00304,	M_curtisii_strain_25|CDS_00418,	M_curtisii_strain_ATCC_35241|CDS_01731,	M_curtisii_strain_ATCC_35242|CDS_00143,	M_curtisii_strain_ATCC_43063|CDS_00327,	M_curtisii_strain_ATCC_51333|CDS_01655,	M_curtisii_strain_FDAARGOS_1127|CDS_00506,	M_curtisii_strain_FDAARGOS_1128|CDS_01029,	M_curtisii_strain_NCTC11656|CDS_00383,	M_curtisii_strain_NCTC11657|CDS_01044,	-	-	-	-	-	-	-	-	-	-	-	-	-	-	-	-	-	-	-	-
20494_M_curtisii_strain_ATCC_35242-CDS_00142.faa	M. curtisii	COG4988	CO	ABC-type transport system involved in cytochrome bd biosynthesis, ATPase and permease components	CydD	-	K16013	cydD; ATP-binding cassette, subfamily C, bacterial CydD	M_curtisii_strain_1|CDS_00311,	-	M_curtisii_strain_15|CDS_00429,	M_curtisii_strain_18|CDS_00311,	M_curtisii_strain_19|CDS_00434,	M_curtisii_strain_2|CDS_00315,	M_curtisii_strain_21|CDS_00302,	M_curtisii_strain_22|CDS_00301,	M_curtisii_strain_24|CDS_00305,	M_curtisii_strain_25|CDS_00419,	M_curtisii_strain_ATCC_35241|CDS_01732,	M_curtisii_strain_ATCC_35242|CDS_00142,	M_curtisii_strain_ATCC_43063|CDS_00328,	M_curtisii_strain_ATCC_51333|CDS_01656,	M_curtisii_strain_FDAARGOS_1127|CDS_00507,	M_curtisii_strain_FDAARGOS_1128|CDS_01028,	M_curtisii_strain_NCTC11656|CDS_00382,	M_curtisii_strain_NCTC11657|CDS_01045,	-	-	-	-	-	-	-	-	-	-	-	-	-	-	-	-	-	-	-	-
20491_M_curtisii_strain_ATCC_35242-CDS_00139.faa	M. curtisii	-	-	-	-	-	-	-	M_curtisii_strain_1|CDS_00312,	M_curtisii_strain_10|CDS_00300,	M_curtisii_strain_15|CDS_00432,	M_curtisii_strain_18|CDS_00312,	M_curtisii_strain_19|CDS_00435,	M_curtisii_strain_2|CDS_00318,	M_curtisii_strain_21|CDS_00305,	M_curtisii_strain_22|CDS_00302,	M_curtisii_strain_24|CDS_00308,	M_curtisii_strain_25|CDS_00422,	M_curtisii_strain_ATCC_35241|CDS_01733,	M_curtisii_strain_ATCC_35242|CDS_00139,	M_curtisii_strain_ATCC_43063|CDS_00329,	M_curtisii_strain_ATCC_51333|CDS_01659,	M_curtisii_strain_FDAARGOS_1127|CDS_00508,	M_curtisii_strain_FDAARGOS_1128|CDS_01027,	M_curtisii_strain_NCTC11656|CDS_00381,	M_curtisii_strain_NCTC11657|CDS_01048,	-	-	-	-	-	-	-	-	-	-	-	-	-	-	-	-	-	-	-	-
20490_M_curtisii_strain_ATCC_35242-CDS_00138.faa	M. curtisii	COG1168	ER	Bifunctional PLP-dependent enzyme with beta-cystathionase and maltose regulon repressor activities	MalY	-	K14155	patB, malY; cysteine-S-conjugate beta-lyase [EC:4.4.1.13]	M_curtisii_strain_1|CDS_00313,	M_curtisii_strain_10|CDS_00301,	M_curtisii_strain_15|CDS_00433,	M_curtisii_strain_18|CDS_00313,	M_curtisii_strain_19|CDS_00436,	M_curtisii_strain_2|CDS_00319,	M_curtisii_strain_21|CDS_00306,	M_curtisii_strain_22|CDS_00303,	M_curtisii_strain_24|CDS_00309,	M_curtisii_strain_25|CDS_00423,	M_curtisii_strain_ATCC_35241|CDS_01734,	M_curtisii_strain_ATCC_35242|CDS_00138,	M_curtisii_strain_ATCC_43063|CDS_00330,	M_curtisii_strain_ATCC_51333|CDS_01660,	M_curtisii_strain_FDAARGOS_1127|CDS_00509,	M_curtisii_strain_FDAARGOS_1128|CDS_01026,	M_curtisii_strain_NCTC11656|CDS_00380,	M_curtisii_strain_NCTC11657|CDS_01049,	-	-	-	-	-	-	-	-	-	-	-	-	-	-	-	-	-	-	-	M_sp_strain_RF_GAM_744_WT_7|CDS_00372,
20477_M_curtisii_strain_ATCC_35242-CDS_00125.faa	M. curtisii	COG1101	R	ABC-type uncharacterized transport system, ATPase component	PhnK	-	K05833	K05833; putative tryptophan/tyrosine transport system ATP-binding protein	M_curtisii_strain_1|CDS_00327,	M_curtisii_strain_10|CDS_00316,	M_curtisii_strain_15|CDS_00448,	M_curtisii_strain_18|CDS_00327,	M_curtisii_strain_19|CDS_00450,	M_curtisii_strain_2|CDS_00334,	M_curtisii_strain_21|CDS_00321,	M_curtisii_strain_22|CDS_00318,	M_curtisii_strain_24|CDS_00324,	M_curtisii_strain_25|CDS_00438,	M_curtisii_strain_ATCC_35241|CDS_01749,	M_curtisii_strain_ATCC_35242|CDS_00125,	M_curtisii_strain_ATCC_43063|CDS_00345,	M_curtisii_strain_ATCC_51333|CDS_01672,	M_curtisii_strain_FDAARGOS_1127|CDS_00524,	M_curtisii_strain_FDAARGOS_1128|CDS_01011,	M_curtisii_strain_NCTC11656|CDS_00365,	M_curtisii_strain_NCTC11657|CDS_01062,	-	-	-	-	-	-	-	-	-	-	-	-	-	-	-	-	-	-	-	M_sp_strain_RF_GAM_744_WT_7|CDS_00395,
20476_M_curtisii_strain_ATCC_35242-CDS_00124.faa	M. curtisii	COG4120	R	ABC-type uncharacterized transport system, permease component	-	-	K05832	K05832; putative tryptophan/tyrosine transport system permease protein	M_curtisii_strain_1|CDS_00328,	M_curtisii_strain_10|CDS_00317,	M_curtisii_strain_15|CDS_00449,	M_curtisii_strain_18|CDS_00328,	M_curtisii_strain_19|CDS_00451,	M_curtisii_strain_2|CDS_00335,	M_curtisii_strain_21|CDS_00322,	M_curtisii_strain_22|CDS_00319,	M_curtisii_strain_24|CDS_00325,	M_curtisii_strain_25|CDS_00439,	M_curtisii_strain_ATCC_35241|CDS_01750,	M_curtisii_strain_ATCC_35242|CDS_00124,	M_curtisii_strain_ATCC_43063|CDS_00346,	M_curtisii_strain_ATCC_51333|CDS_01673,	M_curtisii_strain_FDAARGOS_1127|CDS_00525,	M_curtisii_strain_FDAARGOS_1128|CDS_01010,	M_curtisii_strain_NCTC11656|CDS_00364,	M_curtisii_strain_NCTC11657|CDS_01063,	-	-	-	-	-	-	-	-	-	-	-	-	-	-	-	-	-	-	-	M_sp_strain_RF_GAM_744_WT_7|CDS_00396,
20475_M_curtisii_strain_ATCC_35242-CDS_00123.faa	M. curtisii	COG2984	R	ABC-type uncharacterized transport system, periplasmic component		-	K01989	K01989; putative tryptophan/tyrosine transport system substrate-binding protein	M_curtisii_strain_1|CDS_00329,	M_curtisii_strain_10|CDS_00318,	M_curtisii_strain_15|CDS_00450,	M_curtisii_strain_18|CDS_00329,	M_curtisii_strain_19|CDS_00452,	M_curtisii_strain_2|CDS_00336,	M_curtisii_strain_21|CDS_00323,	M_curtisii_strain_22|CDS_00320,	M_curtisii_strain_24|CDS_00326,	M_curtisii_strain_25|CDS_00440,	M_curtisii_strain_ATCC_35241|CDS_01751,	M_curtisii_strain_ATCC_35242|CDS_00123,	M_curtisii_strain_ATCC_43063|CDS_00347,	M_curtisii_strain_ATCC_51333|CDS_01674,	M_curtisii_strain_FDAARGOS_1127|CDS_00526,	M_curtisii_strain_FDAARGOS_1128|CDS_01009,	M_curtisii_strain_NCTC11656|CDS_00363,	M_curtisii_strain_NCTC11657|CDS_01064,	-	-	-	-	-	-	-	-	-	-	-	-	-	-	-	-	-	-	-	M_sp_strain_RF_GAM_744_WT_7|CDS_00397,
20455_M_curtisii_strain_ATCC_35242-CDS_00103.faa	M. curtisii	COG0683	E	ABC-type branched-chain amino acid transport system, periplasmic component	LivK	-	K01999	livK; branched-chain amino acid transport system substrate-binding protein	M_curtisii_strain_1|CDS_00349,	M_curtisii_strain_10|CDS_00338,	M_curtisii_strain_15|CDS_00470,	M_curtisii_strain_18|CDS_00349,	M_curtisii_strain_19|CDS_00472,	M_curtisii_strain_2|CDS_00356,	M_curtisii_strain_21|CDS_00343,	M_curtisii_strain_22|CDS_00341,	M_curtisii_strain_24|CDS_00346,	M_curtisii_strain_25|CDS_00460,	M_curtisii_strain_ATCC_35241|CDS_01771,	M_curtisii_strain_ATCC_35242|CDS_00103,	M_curtisii_strain_ATCC_43063|CDS_00367,	M_curtisii_strain_ATCC_51333|CDS_01694,	M_curtisii_strain_FDAARGOS_1127|CDS_00546,	M_curtisii_strain_FDAARGOS_1128|CDS_00989,	M_curtisii_strain_NCTC11656|CDS_00343,	M_curtisii_strain_NCTC11657|CDS_01084,	-	-	-	-	-	-	-	-	-	-	-	-	-	-	-	-	-	-	-	M_sp_strain_RF_GAM_744_WT_7|CDS_00426,
20454_M_curtisii_strain_ATCC_35242-CDS_00102.faa	M. curtisii	COG0559	E	Branched-chain amino acid ABC-type transport system, permease component	LivH	-	K01997	livH; branched-chain amino acid transport system permease protein	M_curtisii_strain_1|CDS_00350,	M_curtisii_strain_10|CDS_00339,	M_curtisii_strain_15|CDS_00471,	M_curtisii_strain_18|CDS_00350,	M_curtisii_strain_19|CDS_00473,	M_curtisii_strain_2|CDS_00357,	M_curtisii_strain_21|CDS_00344,	M_curtisii_strain_22|CDS_00342,	M_curtisii_strain_24|CDS_00347,	M_curtisii_strain_25|CDS_00461,	M_curtisii_strain_ATCC_35241|CDS_01772,	M_curtisii_strain_ATCC_35242|CDS_00102,	M_curtisii_strain_ATCC_43063|CDS_00368,	M_curtisii_strain_ATCC_51333|CDS_01695,	M_curtisii_strain_FDAARGOS_1127|CDS_00547,	M_curtisii_strain_FDAARGOS_1128|CDS_00988,	M_curtisii_strain_NCTC11656|CDS_00342,	M_curtisii_strain_NCTC11657|CDS_01085,	-	-	-	-	-	-	-	-	-	-	-	-	-	-	-	-	-	-	-	M_sp_strain_RF_GAM_744_WT_7|CDS_00427,
20453_M_curtisii_strain_ATCC_35242-CDS_00101.faa	M. curtisii	COG4177, COG0411	E	ABC-type branched-chain amino acid transport system, permease component; ABC-type branched-chain amino acid transport system, ATPase component LivG	LivM; LivG	-	K01995	livG; branched-chain amino acid transport system ATP-binding protein	M_curtisii_strain_1|CDS_00351,	M_curtisii_strain_10|CDS_00340,	M_curtisii_strain_15|CDS_00472,	M_curtisii_strain_18|CDS_00351,	M_curtisii_strain_19|CDS_00474,	M_curtisii_strain_2|CDS_00358,	M_curtisii_strain_21|CDS_00345,	M_curtisii_strain_22|CDS_00343,	M_curtisii_strain_24|CDS_00348,	M_curtisii_strain_25|CDS_00462,	M_curtisii_strain_ATCC_35241|CDS_01773,	M_curtisii_strain_ATCC_35242|CDS_00101,	M_curtisii_strain_ATCC_43063|CDS_00369,	M_curtisii_strain_ATCC_51333|CDS_01696,	M_curtisii_strain_FDAARGOS_1127|CDS_00548,	M_curtisii_strain_FDAARGOS_1128|CDS_00987,	M_curtisii_strain_NCTC11656|CDS_00341,	M_curtisii_strain_NCTC11657|CDS_01086,	-	-	-	-	-	-	-	-	-	-	-	-	-	-	-	-	-	-	-	M_sp_strain_RF_GAM_744_WT_7|CDS_00428,
20452_M_curtisii_strain_ATCC_35242-CDS_00100.faa	M. curtisii	COG0410	E	ABC-type branched-chain amino acid transport system, ATPase component LivF	LivF	-	K01996	livF; branched-chain amino acid transport system ATP-binding protein	M_curtisii_strain_1|CDS_00352,	M_curtisii_strain_10|CDS_00341,	M_curtisii_strain_15|CDS_00473,	M_curtisii_strain_18|CDS_00352,	M_curtisii_strain_19|CDS_00475,	M_curtisii_strain_2|CDS_00359,	M_curtisii_strain_21|CDS_00346,	M_curtisii_strain_22|CDS_00344,	M_curtisii_strain_24|CDS_00349,	M_curtisii_strain_25|CDS_00463,	M_curtisii_strain_ATCC_35241|CDS_01774,	M_curtisii_strain_ATCC_35242|CDS_00100,	M_curtisii_strain_ATCC_43063|CDS_00370,	M_curtisii_strain_ATCC_51333|CDS_01697,	M_curtisii_strain_FDAARGOS_1127|CDS_00549,	M_curtisii_strain_FDAARGOS_1128|CDS_00986,	M_curtisii_strain_NCTC11656|CDS_00340,	M_curtisii_strain_NCTC11657|CDS_01087,	-	-	-	-	-	-	-	-	-	-	-	-	-	-	-	-	-	-	-	M_sp_strain_RF_GAM_744_WT_7|CDS_00430,
20451_M_curtisii_strain_ATCC_35242-CDS_00099.faa	M. curtisii	COG2905, COG0517	T	Signal-transduction protein containing cAMP-binding, CBS, and nucleotidyltransferase domains; CBS domain	CBS	-	K04767	acuB; acetoin utilization protein AcuB	M_curtisii_strain_1|CDS_00353,	M_curtisii_strain_10|CDS_00342,	M_curtisii_strain_15|CDS_00474,	M_curtisii_strain_18|CDS_00353,	M_curtisii_strain_19|CDS_00476,	M_curtisii_strain_2|CDS_00360,	M_curtisii_strain_21|CDS_00347,	M_curtisii_strain_22|CDS_00345,	M_curtisii_strain_24|CDS_00350,	M_curtisii_strain_25|CDS_00464,	M_curtisii_strain_ATCC_35241|CDS_01775,	M_curtisii_strain_ATCC_35242|CDS_00099,	M_curtisii_strain_ATCC_43063|CDS_00371,	M_curtisii_strain_ATCC_51333|CDS_01698,	M_curtisii_strain_FDAARGOS_1127|CDS_00550,	M_curtisii_strain_FDAARGOS_1128|CDS_00985,	M_curtisii_strain_NCTC11656|CDS_00339,	M_curtisii_strain_NCTC11657|CDS_01088,	-	-	-	-	-	-	-	-	-	-	-	-	-	-	-	-	-	-	-	M_sp_strain_RF_GAM_744_WT_7|CDS_00431,
20445_M_curtisii_strain_ATCC_35242-CDS_00092.faa	M. curtisii	-	-	-	-	-	-	-	M_curtisii_strain_1|CDS_00360,	M_curtisii_strain_10|CDS_00349,	M_curtisii_strain_15|CDS_00482,	M_curtisii_strain_18|CDS_00360,	M_curtisii_strain_19|CDS_00483,	M_curtisii_strain_2|CDS_00368,	M_curtisii_strain_21|CDS_00355,	M_curtisii_strain_22|CDS_00352,	M_curtisii_strain_24|CDS_00358,	M_curtisii_strain_25|CDS_00472,	M_curtisii_strain_ATCC_35241|CDS_01782,	M_curtisii_strain_ATCC_35242|CDS_00092,	M_curtisii_strain_ATCC_43063|CDS_00378,	M_curtisii_strain_ATCC_51333|CDS_01705,	M_curtisii_strain_FDAARGOS_1127|CDS_00557,	M_curtisii_strain_FDAARGOS_1128|CDS_00978,	M_curtisii_strain_NCTC11656|CDS_00332,	M_curtisii_strain_NCTC11657|CDS_01095,	-	-	-	-	-	-	-	-	-	-	-	-	-	-	-	-	-	-	-	M_sp_strain_RF_GAM_744_WT_7|CDS_00440,
20439_M_curtisii_strain_ATCC_35242-CDS_00086.faa	M. curtisii	COG1595	K	DNA-directed RNA polymerase specialized sigma subunit, sigma24 family	RpoE	RNA polymerase	K03088	rpoE; RNA polymerase sigma-70 factor, ECF subfamily	M_curtisii_strain_1|CDS_00366,	M_curtisii_strain_10|CDS_00355,	M_curtisii_strain_15|CDS_00488,	M_curtisii_strain_18|CDS_00366,	M_curtisii_strain_19|CDS_00489,	M_curtisii_strain_2|CDS_00374,	M_curtisii_strain_21|CDS_00361,	M_curtisii_strain_22|CDS_00358,	M_curtisii_strain_24|CDS_00364,	M_curtisii_strain_25|CDS_00478,	M_curtisii_strain_ATCC_35241|CDS_01788,	M_curtisii_strain_ATCC_35242|CDS_00086,	M_curtisii_strain_ATCC_43063|CDS_00384,	M_curtisii_strain_ATCC_51333|CDS_01711,	M_curtisii_strain_FDAARGOS_1127|CDS_00563,	M_curtisii_strain_FDAARGOS_1128|CDS_00972,	M_curtisii_strain_NCTC11656|CDS_00326,	M_curtisii_strain_NCTC11657|CDS_01101,	-	-	-	-	-	-	-	-	-	-	-	-	-	-	-	-	-	-	-	M_sp_strain_RF_GAM_744_WT_7|CDS_00446,
20438_M_curtisii_strain_ATCC_35242-CDS_00085.faa	M. curtisii	-	-	-	-	-	-	-	M_curtisii_strain_1|CDS_00367,	M_curtisii_strain_10|CDS_00356,	M_curtisii_strain_15|CDS_00489,	M_curtisii_strain_18|CDS_00367,	M_curtisii_strain_19|CDS_00490,	M_curtisii_strain_2|CDS_00375,	M_curtisii_strain_21|CDS_00362,	M_curtisii_strain_22|CDS_00359,	M_curtisii_strain_24|CDS_00365,	M_curtisii_strain_25|CDS_00479,	M_curtisii_strain_ATCC_35241|CDS_01789,	M_curtisii_strain_ATCC_35242|CDS_00085,	M_curtisii_strain_ATCC_43063|CDS_00385,	M_curtisii_strain_ATCC_51333|CDS_01712,	M_curtisii_strain_FDAARGOS_1127|CDS_00564,	M_curtisii_strain_FDAARGOS_1128|CDS_00971,	M_curtisii_strain_NCTC11656|CDS_00325,	M_curtisii_strain_NCTC11657|CDS_01102,	-	-	-	-	-	-	-	-	-	-	-	-	-	-	-	-	-	-	-	-
20434_M_curtisii_strain_ATCC_35242-CDS_00081.faa	M. curtisii	COG0483	G	Archaeal fructose-1,6-bisphosphatase or related enzyme, inositol monophosphatase family	SuhB	Gluconeogenesis	K05602	hisN; histidinol-phosphatase [EC:3.1.3.15]	M_curtisii_strain_1|CDS_00371,	M_curtisii_strain_10|CDS_00360,	M_curtisii_strain_15|CDS_00493,	M_curtisii_strain_18|CDS_00371,	M_curtisii_strain_19|CDS_00494,	M_curtisii_strain_2|CDS_00379,	M_curtisii_strain_21|CDS_00366,	M_curtisii_strain_22|CDS_00363,	M_curtisii_strain_24|CDS_00369,	M_curtisii_strain_25|CDS_00483,	M_curtisii_strain_ATCC_35241|CDS_01793,	M_curtisii_strain_ATCC_35242|CDS_00081,	M_curtisii_strain_ATCC_43063|CDS_00389,	M_curtisii_strain_ATCC_51333|CDS_01716,	M_curtisii_strain_FDAARGOS_1127|CDS_00568,	M_curtisii_strain_FDAARGOS_1128|CDS_00967,	M_curtisii_strain_NCTC11656|CDS_00321,	M_curtisii_strain_NCTC11657|CDS_01106,	-	-	-	-	-	-	-	-	-	-	-	-	-	-	-	-	-	-	-	M_sp_strain_RF_GAM_744_WT_7|CDS_00454,
20433_M_curtisii_strain_ATCC_35242-CDS_00080.faa	M. curtisii	COG0420	L	DNA repair exonuclease SbcCD nuclease subunit	SbcD	-	K03547	sbcD, mre11; DNA repair protein SbcD/Mre11	M_curtisii_strain_1|CDS_00372,	M_curtisii_strain_10|CDS_00361,	M_curtisii_strain_15|CDS_00494,	M_curtisii_strain_18|CDS_00372,	M_curtisii_strain_19|CDS_00495,	M_curtisii_strain_2|CDS_00380,	M_curtisii_strain_21|CDS_00367,	M_curtisii_strain_22|CDS_00364,	M_curtisii_strain_24|CDS_00370,	M_curtisii_strain_25|CDS_00484,	M_curtisii_strain_ATCC_35241|CDS_01794,	M_curtisii_strain_ATCC_35242|CDS_00080,	M_curtisii_strain_ATCC_43063|CDS_00390,	M_curtisii_strain_ATCC_51333|CDS_01717,	M_curtisii_strain_FDAARGOS_1127|CDS_00569,	M_curtisii_strain_FDAARGOS_1128|CDS_00966,	M_curtisii_strain_NCTC11656|CDS_00320,	M_curtisii_strain_NCTC11657|CDS_01107,	-	-	-	-	-	-	-	-	-	-	-	-	-	-	-	-	-	-	-	-
20432_M_curtisii_strain_ATCC_35242-CDS_00079.faa	M. curtisii	COG0419	L	DNA repair exonuclease SbcCD ATPase subunit	SbcC	-	K03546	sbcC, rad50; DNA repair protein SbcC/Rad50	M_curtisii_strain_1|CDS_00373,	M_curtisii_strain_10|CDS_00362,	M_curtisii_strain_15|CDS_00495,	M_curtisii_strain_18|CDS_00373,	M_curtisii_strain_19|CDS_00496,	M_curtisii_strain_2|CDS_00381,	M_curtisii_strain_21|CDS_00368,	M_curtisii_strain_22|CDS_00365,	M_curtisii_strain_24|CDS_00371,	M_curtisii_strain_25|CDS_00485,	M_curtisii_strain_ATCC_35241|CDS_01795,	M_curtisii_strain_ATCC_35242|CDS_00079,	M_curtisii_strain_ATCC_43063|CDS_00391,	M_curtisii_strain_ATCC_51333|CDS_01718,	M_curtisii_strain_FDAARGOS_1127|CDS_00570,	M_curtisii_strain_FDAARGOS_1128|CDS_00965,	M_curtisii_strain_NCTC11656|CDS_00319,	M_curtisii_strain_NCTC11657|CDS_01108,	-	-	-	-	-	-	-	-	-	-	-	-	-	-	-	-	-	-	-	-
20431_M_curtisii_strain_ATCC_35242-CDS_00078.faa	M. curtisii	-	-	-	-	-	-	-	M_curtisii_strain_1|CDS_00374,	M_curtisii_strain_10|CDS_00363,	M_curtisii_strain_15|CDS_00496,	M_curtisii_strain_18|CDS_00374,	M_curtisii_strain_19|CDS_00497,	M_curtisii_strain_2|CDS_00382,	M_curtisii_strain_21|CDS_00369,	M_curtisii_strain_22|CDS_00366,	M_curtisii_strain_24|CDS_00372,	M_curtisii_strain_25|CDS_00486,	M_curtisii_strain_ATCC_35241|CDS_01796,	M_curtisii_strain_ATCC_35242|CDS_00078,	M_curtisii_strain_ATCC_43063|CDS_00392,	M_curtisii_strain_ATCC_51333|CDS_01719,	M_curtisii_strain_FDAARGOS_1127|CDS_00571,	M_curtisii_strain_FDAARGOS_1128|CDS_00964,	M_curtisii_strain_NCTC11656|CDS_00318,	M_curtisii_strain_NCTC11657|CDS_01109,	-	-	-	-	-	-	-	-	-	-	-	-	-	-	-	-	-	-	-	-
20429_M_curtisii_strain_ATCC_35242-CDS_00076.faa	M. curtisii	-	-	-	-	-	-	-	M_curtisii_strain_1|CDS_00376,	M_curtisii_strain_10|CDS_00365,	M_curtisii_strain_15|CDS_00498,	M_curtisii_strain_18|CDS_00376,	M_curtisii_strain_19|CDS_00499,	M_curtisii_strain_2|CDS_00384,	M_curtisii_strain_21|CDS_00371,	M_curtisii_strain_22|CDS_00368,	M_curtisii_strain_24|CDS_00374,	M_curtisii_strain_25|CDS_00488,	M_curtisii_strain_ATCC_35241|CDS_01798,	M_curtisii_strain_ATCC_35242|CDS_00076,	M_curtisii_strain_ATCC_43063|CDS_00394,	M_curtisii_strain_ATCC_51333|CDS_01721,	M_curtisii_strain_FDAARGOS_1127|CDS_00573,	M_curtisii_strain_FDAARGOS_1128|CDS_00962,	M_curtisii_strain_NCTC11656|CDS_00316,	M_curtisii_strain_NCTC11657|CDS_01111,	-	-	-	-	-	-	-	-	-	-	-	-	-	-	-	-	-	-	-	-
20426_M_curtisii_strain_ATCC_35242-CDS_00073.faa	M. curtisii	-	-	-	-	-	-	-	M_curtisii_strain_1|CDS_00379,	M_curtisii_strain_10|CDS_00368,	M_curtisii_strain_15|CDS_00501,	M_curtisii_strain_18|CDS_00379,	M_curtisii_strain_19|CDS_00502,	M_curtisii_strain_2|CDS_00387,	M_curtisii_strain_21|CDS_00374,	M_curtisii_strain_22|CDS_00371,	M_curtisii_strain_24|CDS_00377,	M_curtisii_strain_25|CDS_00491,	M_curtisii_strain_ATCC_35241|CDS_01801,	M_curtisii_strain_ATCC_35242|CDS_00073,	M_curtisii_strain_ATCC_43063|CDS_00397,	M_curtisii_strain_ATCC_51333|CDS_01777,	M_curtisii_strain_FDAARGOS_1127|CDS_00576,	M_curtisii_strain_FDAARGOS_1128|CDS_00959,	M_curtisii_strain_NCTC11656|CDS_00313,	M_curtisii_strain_NCTC11657|CDS_01114,	-	-	-	-	-	-	-	-	-	-	-	-	-	-	-	-	-	-	-	-
20419_M_curtisii_strain_ATCC_35242-CDS_00066.faa	M. curtisii	-	-	-	-	-	-	-	M_curtisii_strain_1|CDS_00386,	M_curtisii_strain_10|CDS_00375,	M_curtisii_strain_15|CDS_00508,	M_curtisii_strain_18|CDS_00386,	M_curtisii_strain_19|CDS_00509,	M_curtisii_strain_2|CDS_00394,	M_curtisii_strain_21|CDS_00381,	M_curtisii_strain_22|CDS_00378,	M_curtisii_strain_24|CDS_00384,	M_curtisii_strain_25|CDS_00498,	M_curtisii_strain_ATCC_35241|CDS_01808,	M_curtisii_strain_ATCC_35242|CDS_00066,	M_curtisii_strain_ATCC_43063|CDS_00404,	M_curtisii_strain_ATCC_51333|CDS_01784,	M_curtisii_strain_FDAARGOS_1127|CDS_00583,	M_curtisii_strain_FDAARGOS_1128|CDS_00952,	M_curtisii_strain_NCTC11656|CDS_00306,	M_curtisii_strain_NCTC11657|CDS_01121,	-	-	-	-	-	-	-	-	-	-	-	-	-	-	-	-	-	-	-	-
20418_M_curtisii_strain_ATCC_35242-CDS_00065.faa	M. curtisii	-	-	-	-	-	-	-	M_curtisii_strain_1|CDS_00387,	M_curtisii_strain_10|CDS_00376,	M_curtisii_strain_15|CDS_00509,	M_curtisii_strain_18|CDS_00387,	M_curtisii_strain_19|CDS_00510,	M_curtisii_strain_2|CDS_00395,	M_curtisii_strain_21|CDS_00382,	M_curtisii_strain_22|CDS_00379,	M_curtisii_strain_24|CDS_00385,	M_curtisii_strain_25|CDS_00499,	M_curtisii_strain_ATCC_35241|CDS_01809,	M_curtisii_strain_ATCC_35242|CDS_00065,	M_curtisii_strain_ATCC_43063|CDS_00405,	M_curtisii_strain_ATCC_51333|CDS_01785,	M_curtisii_strain_FDAARGOS_1127|CDS_00584,	M_curtisii_strain_FDAARGOS_1128|CDS_00951,	M_curtisii_strain_NCTC11656|CDS_00305,	M_curtisii_strain_NCTC11657|CDS_01122,	-	-	-	-	-	-	-	-	-	-	-	-	-	-	-	-	-	-	-	-
20417_M_curtisii_strain_ATCC_35242-CDS_00064.faa	M. curtisii	-	-	-	-	-	-	-	M_curtisii_strain_1|CDS_00388,	M_curtisii_strain_10|CDS_00377,	M_curtisii_strain_15|CDS_00510,	M_curtisii_strain_18|CDS_00388,	M_curtisii_strain_19|CDS_00511,	M_curtisii_strain_2|CDS_00396,	M_curtisii_strain_21|CDS_00383,	M_curtisii_strain_22|CDS_00380,	M_curtisii_strain_24|CDS_00386,	M_curtisii_strain_25|CDS_00500,	M_curtisii_strain_ATCC_35241|CDS_01810,	M_curtisii_strain_ATCC_35242|CDS_00064,	M_curtisii_strain_ATCC_43063|CDS_00406,	M_curtisii_strain_ATCC_51333|CDS_01786,	M_curtisii_strain_FDAARGOS_1127|CDS_00585,	M_curtisii_strain_FDAARGOS_1128|CDS_00950,	M_curtisii_strain_NCTC11656|CDS_00304,	M_curtisii_strain_NCTC11657|CDS_01123,	-	-	-	-	-	-	-	-	-	-	-	-	-	-	-	-	-	-	-	-
20397_M_curtisii_strain_ATCC_35242-CDS_00044.faa	M. curtisii	COG1392	P	Phosphate transport regulator YkaA, distantly related to PhoU, UPF0111/DUF47 family	YkaA	-	K07220	K07220; uncharacterized protein	M_curtisii_strain_1|CDS_00408,	M_curtisii_strain_10|CDS_00397,	M_curtisii_strain_15|CDS_00530,	M_curtisii_strain_18|CDS_00408,	M_curtisii_strain_19|CDS_00531,	M_curtisii_strain_2|CDS_00416,	M_curtisii_strain_21|CDS_00403,	M_curtisii_strain_22|CDS_00400,	M_curtisii_strain_24|CDS_00406,	M_curtisii_strain_25|CDS_00520,	M_curtisii_strain_ATCC_35241|CDS_01830,	M_curtisii_strain_ATCC_35242|CDS_00044,	M_curtisii_strain_ATCC_43063|CDS_00426,	M_curtisii_strain_ATCC_51333|CDS_01806,	M_curtisii_strain_FDAARGOS_1127|CDS_00605,	M_curtisii_strain_FDAARGOS_1128|CDS_00930,	M_curtisii_strain_NCTC11656|CDS_00284,	M_curtisii_strain_NCTC11657|CDS_01143,	-	-	-	-	-	-	-	-	-	-	-	-	-	-	-	-	-	-	-	M_sp_strain_RF_GAM_744_WT_7|CDS_00659,
20396_M_curtisii_strain_ATCC_35242-CDS_00043.faa	M. curtisii	COG0306	P	Phosphate/sulfate permease	PitA	-	K03306	TC.PIT; inorganic phosphate transporter, PiT family	M_curtisii_strain_1|CDS_00409,	M_curtisii_strain_10|CDS_00398,	M_curtisii_strain_15|CDS_00531,	M_curtisii_strain_18|CDS_00409,	M_curtisii_strain_19|CDS_00532,	M_curtisii_strain_2|CDS_00417,	M_curtisii_strain_21|CDS_00404,	M_curtisii_strain_22|CDS_00401,	M_curtisii_strain_24|CDS_00407,	M_curtisii_strain_25|CDS_00521,	M_curtisii_strain_ATCC_35241|CDS_01831,	M_curtisii_strain_ATCC_35242|CDS_00043,	M_curtisii_strain_ATCC_43063|CDS_00427,	M_curtisii_strain_ATCC_51333|CDS_01807,	M_curtisii_strain_FDAARGOS_1127|CDS_00606,	M_curtisii_strain_FDAARGOS_1128|CDS_00929,	M_curtisii_strain_NCTC11656|CDS_00283,	M_curtisii_strain_NCTC11657|CDS_01144,	-	-	-	-	-	-	-	-	-	-	-	-	-	-	-	-	-	-	-	M_sp_strain_RF_GAM_744_WT_7|CDS_00660,
20392_M_curtisii_strain_ATCC_35242-CDS_00038.faa	M. curtisii	COG3585	H	Molybdopterin-binding protein MopI	MopI	-	-	-	M_curtisii_strain_1|CDS_00414,	M_curtisii_strain_10|CDS_00403,	M_curtisii_strain_15|CDS_00537,	M_curtisii_strain_18|CDS_00414,	-	M_curtisii_strain_2|CDS_00422,	M_curtisii_strain_21|CDS_00409,	M_curtisii_strain_22|CDS_00406,	M_curtisii_strain_24|CDS_00412,	M_curtisii_strain_25|CDS_00526,	M_curtisii_strain_ATCC_35241|CDS_01836,	M_curtisii_strain_ATCC_35242|CDS_00038,	M_curtisii_strain_ATCC_43063|CDS_00432,	M_curtisii_strain_ATCC_51333|CDS_01812,	M_curtisii_strain_FDAARGOS_1127|CDS_00611,	M_curtisii_strain_FDAARGOS_1128|CDS_00924,	M_curtisii_strain_NCTC11656|CDS_00278,	M_curtisii_strain_NCTC11657|CDS_01149,	-	-	-	-	-	-	-	-	-	-	-	-	-	-	-	-	-	-	-	-
20390_M_curtisii_strain_ATCC_35242-CDS_00036.faa	M. curtisii	COG4200	V	Predicted lantabiotic-exporting membrane pepmease, EfiE/EfiG/ABC2 family	EfiE	-	K20460	nukE, mcdE, sboE; lantibiotic transport system permease protein	M_curtisii_strain_1|CDS_00416,	M_curtisii_strain_10|CDS_00405,	M_curtisii_strain_15|CDS_00539,	M_curtisii_strain_18|CDS_00416,	M_curtisii_strain_19|CDS_00538,	M_curtisii_strain_2|CDS_00424,	M_curtisii_strain_21|CDS_00411,	M_curtisii_strain_22|CDS_00408,	M_curtisii_strain_24|CDS_00414,	M_curtisii_strain_25|CDS_00528,	M_curtisii_strain_ATCC_35241|CDS_01838,	M_curtisii_strain_ATCC_35242|CDS_00036,	M_curtisii_strain_ATCC_43063|CDS_00434,	M_curtisii_strain_ATCC_51333|CDS_01814,	M_curtisii_strain_FDAARGOS_1127|CDS_00613,	M_curtisii_strain_FDAARGOS_1128|CDS_00922,	M_curtisii_strain_NCTC11656|CDS_00276,	M_curtisii_strain_NCTC11657|CDS_01151,	-	-	-	-	-	-	-	-	-	-	-	-	-	-	-	-	-	-	-	-
20387_M_curtisii_strain_ATCC_35242-CDS_00033.faa	M. curtisii	COG2205, COG0642	T	K+-sensing histidine kinase KdpD; Signal transduction histidine kinase	KdpD; BaeS	-	-	-	M_curtisii_strain_1|CDS_00419,	M_curtisii_strain_10|CDS_00408,	M_curtisii_strain_15|CDS_00542,	M_curtisii_strain_18|CDS_00419,	M_curtisii_strain_19|CDS_00541,	M_curtisii_strain_2|CDS_00427,	M_curtisii_strain_21|CDS_00414,	M_curtisii_strain_22|CDS_00411,	M_curtisii_strain_24|CDS_00417,	M_curtisii_strain_25|CDS_00531,	M_curtisii_strain_ATCC_35241|CDS_01841,	M_curtisii_strain_ATCC_35242|CDS_00033,	M_curtisii_strain_ATCC_43063|CDS_00437,	M_curtisii_strain_ATCC_51333|CDS_01817,	M_curtisii_strain_FDAARGOS_1127|CDS_00616,	M_curtisii_strain_FDAARGOS_1128|CDS_00919,	M_curtisii_strain_NCTC11656|CDS_00273,	M_curtisii_strain_NCTC11657|CDS_01154,	-	-	-	-	-	-	-	-	-	-	-	-	-	-	-	-	-	-	-	-
20377_M_curtisii_strain_ATCC_35242-CDS_00020.faa	M. curtisii	-	-	-	-	-	-	-	M_curtisii_strain_1|CDS_00431,	M_curtisii_strain_10|CDS_00420,	M_curtisii_strain_15|CDS_00554,	M_curtisii_strain_18|CDS_00431,	M_curtisii_strain_19|CDS_00553,	M_curtisii_strain_2|CDS_00439,	M_curtisii_strain_21|CDS_00426,	M_curtisii_strain_22|CDS_00423,	M_curtisii_strain_24|CDS_00430,	M_curtisii_strain_25|CDS_00543,	M_curtisii_strain_ATCC_35241|CDS_01853,	M_curtisii_strain_ATCC_35242|CDS_00020,	M_curtisii_strain_ATCC_43063|CDS_00449,	M_curtisii_strain_ATCC_51333|CDS_01829,	M_curtisii_strain_FDAARGOS_1127|CDS_00628,	M_curtisii_strain_FDAARGOS_1128|CDS_00907,	M_curtisii_strain_NCTC11656|CDS_00261,	M_curtisii_strain_NCTC11657|CDS_01167,	-	-	-	-	-	-	-	-	-	-	-	-	-	-	-	-	-	-	-	-
20362_M_curtisii_strain_ATCC_35242-CDS_00004.faa	M. curtisii	COG1180	O	Pyruvate-formate lyase-activating enzyme	PflA	-	K04069	pflA, pflC, pflE; pyruvate formate lyase activating enzyme [EC:1.97.1.4]	M_curtisii_strain_1|CDS_00447,	M_curtisii_strain_10|CDS_00436,	M_curtisii_strain_15|CDS_00570,	M_curtisii_strain_18|CDS_00447,	M_curtisii_strain_19|CDS_00569,	M_curtisii_strain_2|CDS_00455,	M_curtisii_strain_21|CDS_00442,	M_curtisii_strain_22|CDS_00439,	M_curtisii_strain_24|CDS_00446,	M_curtisii_strain_25|CDS_00559,	M_curtisii_strain_ATCC_35241|CDS_01869,	M_curtisii_strain_ATCC_35242|CDS_00004,	M_curtisii_strain_ATCC_43063|CDS_00465,	M_curtisii_strain_ATCC_51333|CDS_01845,	M_curtisii_strain_FDAARGOS_1127|CDS_00644,	M_curtisii_strain_FDAARGOS_1128|CDS_00891,	M_curtisii_strain_NCTC11656|CDS_00245,	M_curtisii_strain_NCTC11657|CDS_01183,	-	-	-	-	-	-	-	-	-	-	-	-	-	-	-	-	-	-	-	M_sp_strain_RF_GAM_744_WT_7|CDS_00671,
22123_M_curtisii_strain_ATCC_35242-CDS_01813.faa	M. curtisii	COG1668	CP	ABC-type Na+ efflux pump, permease component NatB	NatB	-	K01992	ABC-2.P; ABC-2 type transport system permease protein	M_curtisii_strain_1|CDS_00451,	M_curtisii_strain_10|CDS_00443,	M_curtisii_strain_15|CDS_00577,	M_curtisii_strain_18|CDS_00452,	M_curtisii_strain_19|CDS_00577,	M_curtisii_strain_2|CDS_00462,	M_curtisii_strain_21|CDS_00446,	M_curtisii_strain_22|CDS_00446,	M_curtisii_strain_24|CDS_00453,	M_curtisii_strain_25|CDS_00566,	M_curtisii_strain_ATCC_35241|CDS_01431,	M_curtisii_strain_ATCC_35242|CDS_01813,	M_curtisii_strain_ATCC_43063|CDS_00473,	M_curtisii_strain_ATCC_51333|CDS_00001,	M_curtisii_strain_FDAARGOS_1127|CDS_00652,	M_curtisii_strain_FDAARGOS_1128|CDS_00883,	M_curtisii_strain_NCTC11656|CDS_00237,	M_curtisii_strain_NCTC11657|CDS_01190,	-	-	-	-	-	-	-	-	-	-	-	-	-	-	-	-	-	-	-	M_sp_strain_RF_GAM_744_WT_7|CDS_00705,
22119_M_curtisii_strain_ATCC_35242-CDS_01809.faa	M. curtisii	COG1064	G	D-arabinose 1-dehydrogenase, Zn-dependent alcohol dehydrogenase family	AdhP	-	K13979	yahK; alcohol dehydrogenase (NADP+) [EC:1.1.1.2]	M_curtisii_strain_1|CDS_00455,	M_curtisii_strain_10|CDS_00447,	M_curtisii_strain_15|CDS_00581,	M_curtisii_strain_18|CDS_00456,	M_curtisii_strain_19|CDS_00581,	M_curtisii_strain_2|CDS_00466,	M_curtisii_strain_21|CDS_00450,	M_curtisii_strain_22|CDS_00450,	M_curtisii_strain_24|CDS_00457,	M_curtisii_strain_25|CDS_00570,	M_curtisii_strain_ATCC_35241|CDS_01427,	M_curtisii_strain_ATCC_35242|CDS_01809,	M_curtisii_strain_ATCC_43063|CDS_00477,	M_curtisii_strain_ATCC_51333|CDS_00005,	M_curtisii_strain_FDAARGOS_1127|CDS_00656,	M_curtisii_strain_FDAARGOS_1128|CDS_00879,	M_curtisii_strain_NCTC11656|CDS_00233,	M_curtisii_strain_NCTC11657|CDS_01194,	-	-	-	-	-	-	-	-	-	-	-	-	-	-	-	-	-	-	-	M_sp_strain_RF_GAM_744_WT_7|CDS_00709,
22118_M_curtisii_strain_ATCC_35242-CDS_01808.faa	M. curtisii	COG2246	I	Putative flippase GtrA (transmembrane translocase of bactoprenol-linked glucose)	GtrA	-	-	-	M_curtisii_strain_1|CDS_00456,	M_curtisii_strain_10|CDS_00448,	M_curtisii_strain_15|CDS_00582,	M_curtisii_strain_18|CDS_00457,	M_curtisii_strain_19|CDS_00582,	M_curtisii_strain_2|CDS_00467,	M_curtisii_strain_21|CDS_00451,	M_curtisii_strain_22|CDS_00451,	M_curtisii_strain_24|CDS_00458,	M_curtisii_strain_25|CDS_00571,	M_curtisii_strain_ATCC_35241|CDS_01426,	M_curtisii_strain_ATCC_35242|CDS_01808,	M_curtisii_strain_ATCC_43063|CDS_00478,	M_curtisii_strain_ATCC_51333|CDS_00006,	M_curtisii_strain_FDAARGOS_1127|CDS_00657,	M_curtisii_strain_FDAARGOS_1128|CDS_00878,	M_curtisii_strain_NCTC11656|CDS_00232,	M_curtisii_strain_NCTC11657|CDS_01195,	-	-	-	-	-	-	-	-	-	-	-	-	-	-	-	-	-	-	-	-
22117_M_curtisii_strain_ATCC_35242-CDS_01806.faa	M. curtisii	-	-	-	-	-	-	-	M_curtisii_strain_1|CDS_00458,	M_curtisii_strain_10|CDS_00450,	M_curtisii_strain_15|CDS_00584,	M_curtisii_strain_18|CDS_00459,	M_curtisii_strain_19|CDS_00584,	M_curtisii_strain_2|CDS_00469,	M_curtisii_strain_21|CDS_00453,	M_curtisii_strain_22|CDS_00453,	M_curtisii_strain_24|CDS_00460,	M_curtisii_strain_25|CDS_00573,	M_curtisii_strain_ATCC_35241|CDS_01424,	M_curtisii_strain_ATCC_35242|CDS_01806,	M_curtisii_strain_ATCC_43063|CDS_00480,	M_curtisii_strain_ATCC_51333|CDS_00008,	M_curtisii_strain_FDAARGOS_1127|CDS_00659,	M_curtisii_strain_FDAARGOS_1128|CDS_00876,	M_curtisii_strain_NCTC11656|CDS_00230,	M_curtisii_strain_NCTC11657|CDS_01197,	-	-	-	-	-	-	-	-	-	-	-	-	-	-	-	-	-	-	-	-
22109_M_curtisii_strain_ATCC_35242-CDS_01798.faa	M. curtisii	-	-	-	-	-	-	-	M_curtisii_strain_1|CDS_00466,	M_curtisii_strain_10|CDS_00458,	M_curtisii_strain_15|CDS_00592,	M_curtisii_strain_18|CDS_00467,	M_curtisii_strain_19|CDS_00592,	M_curtisii_strain_2|CDS_00477,	M_curtisii_strain_21|CDS_00461,	M_curtisii_strain_22|CDS_00461,	M_curtisii_strain_24|CDS_00468,	M_curtisii_strain_25|CDS_00581,	M_curtisii_strain_ATCC_35241|CDS_01416,	M_curtisii_strain_ATCC_35242|CDS_01798,	M_curtisii_strain_ATCC_43063|CDS_00488,	M_curtisii_strain_ATCC_51333|CDS_00016,	M_curtisii_strain_FDAARGOS_1127|CDS_00667,	M_curtisii_strain_FDAARGOS_1128|CDS_00868,	M_curtisii_strain_NCTC11656|CDS_00222,	M_curtisii_strain_NCTC11657|CDS_01205,	-	-	-	-	-	-	-	-	-	-	-	-	-	-	-	-	-	-	-	M_sp_strain_RF_GAM_744_WT_7|CDS_00735,
22108_M_curtisii_strain_ATCC_35242-CDS_01797.faa	M. curtisii	COG3581, COG1924, COG3580	R, I	Predicted nucleotide-binding protein, sugar kinase/HSP70/actin superfamily; Activator of 2-hydroxyglutaryl-CoA dehydratase (HSP70-class ATPase domain)	YjiL	-	-	-	M_curtisii_strain_1|CDS_00467,	M_curtisii_strain_10|CDS_00459,	M_curtisii_strain_15|CDS_00593,	M_curtisii_strain_18|CDS_00468,	M_curtisii_strain_19|CDS_00593,	M_curtisii_strain_2|CDS_00478,	M_curtisii_strain_21|CDS_00463,	M_curtisii_strain_22|CDS_00462,	M_curtisii_strain_24|CDS_00469,	M_curtisii_strain_25|CDS_00582,	M_curtisii_strain_ATCC_35241|CDS_01415,	M_curtisii_strain_ATCC_35242|CDS_01797,	M_curtisii_strain_ATCC_43063|CDS_00489,	M_curtisii_strain_ATCC_51333|CDS_00017,	M_curtisii_strain_FDAARGOS_1127|CDS_00668,	M_curtisii_strain_FDAARGOS_1128|CDS_00867,	M_curtisii_strain_NCTC11656|CDS_00221,	M_curtisii_strain_NCTC11657|CDS_01206,	-	-	-	-	-	-	-	-	-	-	-	-	-	-	-	-	-	-	-	M_sp_strain_RF_GAM_744_WT_7|CDS_00736,
22101_M_curtisii_strain_ATCC_35242-CDS_01789.faa	M. curtisii	COG1512	S	Uncharacterized membrane protein YgcG, contains a TPM-fold domain	YgcG	-	-	-	M_curtisii_strain_1|CDS_00475,	M_curtisii_strain_10|CDS_00467,	M_curtisii_strain_15|CDS_00601,	M_curtisii_strain_18|CDS_00476,	M_curtisii_strain_19|CDS_00601,	M_curtisii_strain_2|CDS_00486,	M_curtisii_strain_21|CDS_00471,	M_curtisii_strain_22|CDS_00470,	M_curtisii_strain_24|CDS_00477,	M_curtisii_strain_25|CDS_00590,	M_curtisii_strain_ATCC_35241|CDS_01407,	M_curtisii_strain_ATCC_35242|CDS_01789,	M_curtisii_strain_ATCC_43063|CDS_00497,	M_curtisii_strain_ATCC_51333|CDS_00025,	M_curtisii_strain_FDAARGOS_1127|CDS_00676,	M_curtisii_strain_FDAARGOS_1128|CDS_00859,	M_curtisii_strain_NCTC11656|CDS_00213,	M_curtisii_strain_NCTC11657|CDS_01214,	-	-	-	-	-	-	-	-	-	-	-	-	-	-	-	-	-	-	-	-
22097_M_curtisii_strain_ATCC_35242-CDS_01785.faa	M. curtisii	COG0446	I	NADPH-dependent 2,4-dienoyl-CoA reductase, sulfur reductase, or a related oxidoreductase	FadH2	-	K17218	sqr; sulfide:quinone oxidoreductase [EC:1.8.5.4]	M_curtisii_strain_1|CDS_00479,	M_curtisii_strain_10|CDS_00471,	M_curtisii_strain_15|CDS_00605,	M_curtisii_strain_18|CDS_00480,	M_curtisii_strain_19|CDS_00605,	M_curtisii_strain_2|CDS_00490,	M_curtisii_strain_21|CDS_00475,	M_curtisii_strain_22|CDS_00474,	M_curtisii_strain_24|CDS_00481,	M_curtisii_strain_25|CDS_00594,	M_curtisii_strain_ATCC_35241|CDS_01403,	M_curtisii_strain_ATCC_35242|CDS_01785,	M_curtisii_strain_ATCC_43063|CDS_00501,	M_curtisii_strain_ATCC_51333|CDS_00029,	M_curtisii_strain_FDAARGOS_1127|CDS_00680,	M_curtisii_strain_FDAARGOS_1128|CDS_00855,	M_curtisii_strain_NCTC11656|CDS_00209,	M_curtisii_strain_NCTC11657|CDS_01218,	-	-	-	-	-	-	-	-	-	-	-	-	-	-	-	-	-	-	-	M_sp_strain_RF_GAM_744_WT_7|CDS_00749,
22096_M_curtisii_strain_ATCC_35242-CDS_01784.faa	M. curtisii	COG2210	C	Peroxiredoxin family protein	YrkE	-	-	-	M_curtisii_strain_1|CDS_00480,	M_curtisii_strain_10|CDS_00472,	M_curtisii_strain_15|CDS_00606,	M_curtisii_strain_18|CDS_00481,	M_curtisii_strain_19|CDS_00606,	M_curtisii_strain_2|CDS_00491,	M_curtisii_strain_21|CDS_00476,	M_curtisii_strain_22|CDS_00475,	M_curtisii_strain_24|CDS_00482,	M_curtisii_strain_25|CDS_00595,	M_curtisii_strain_ATCC_35241|CDS_01402,	M_curtisii_strain_ATCC_35242|CDS_01784,	M_curtisii_strain_ATCC_43063|CDS_00502,	M_curtisii_strain_ATCC_51333|CDS_00030,	M_curtisii_strain_FDAARGOS_1127|CDS_00681,	M_curtisii_strain_FDAARGOS_1128|CDS_00854,	M_curtisii_strain_NCTC11656|CDS_00208,	M_curtisii_strain_NCTC11657|CDS_01219,	-	-	-	-	-	-	-	-	-	-	-	-	-	-	-	-	-	-	-	M_sp_strain_RF_GAM_744_WT_7|CDS_00750,
22081_M_curtisii_strain_ATCC_35242-CDS_01769.faa	M. curtisii	-	-	-	-	-	-	-	M_curtisii_strain_1|CDS_00495,	M_curtisii_strain_10|CDS_00487,	M_curtisii_strain_15|CDS_00621,	M_curtisii_strain_18|CDS_00496,	M_curtisii_strain_19|CDS_00621,	M_curtisii_strain_2|CDS_00506,	M_curtisii_strain_21|CDS_00492,	M_curtisii_strain_22|CDS_00490,	M_curtisii_strain_24|CDS_00496,	M_curtisii_strain_25|CDS_00610,	M_curtisii_strain_ATCC_35241|CDS_01387,	M_curtisii_strain_ATCC_35242|CDS_01769,	M_curtisii_strain_ATCC_43063|CDS_00517,	M_curtisii_strain_ATCC_51333|CDS_00044,	M_curtisii_strain_FDAARGOS_1127|CDS_00696,	M_curtisii_strain_FDAARGOS_1128|CDS_00839,	M_curtisii_strain_NCTC11656|CDS_00193,	M_curtisii_strain_NCTC11657|CDS_01234,	-	-	-	-	-	-	-	-	-	-	-	-	-	-	-	-	-	-	-	-
22077_M_curtisii_strain_ATCC_35242-CDS_01765.faa	M. curtisii	COG0157	H	Nicotinate-nucleotide pyrophosphorylase	NadC	NAD biosynthesis	K00767	nadC, QPRT; nicotinate-nucleotide pyrophosphorylase (carboxylating) [EC:2.4.2.19]	M_curtisii_strain_1|CDS_00499,	M_curtisii_strain_10|CDS_00491,	M_curtisii_strain_15|CDS_00625,	M_curtisii_strain_18|CDS_00500,	M_curtisii_strain_19|CDS_00625,	M_curtisii_strain_2|CDS_00510,	M_curtisii_strain_21|CDS_00496,	M_curtisii_strain_22|CDS_00494,	M_curtisii_strain_24|CDS_00500,	M_curtisii_strain_25|CDS_00614,	M_curtisii_strain_ATCC_35241|CDS_01383,	M_curtisii_strain_ATCC_35242|CDS_01765,	M_curtisii_strain_ATCC_43063|CDS_00521,	M_curtisii_strain_ATCC_51333|CDS_00048,	M_curtisii_strain_FDAARGOS_1127|CDS_00700,	M_curtisii_strain_FDAARGOS_1128|CDS_00835,	M_curtisii_strain_NCTC11656|CDS_00189,	M_curtisii_strain_NCTC11657|CDS_01238,	-	-	-	-	-	-	-	-	-	-	-	-	-	-	-	-	-	-	-	M_sp_strain_RF_GAM_744_WT_7|CDS_00772,
22076_M_curtisii_strain_ATCC_35242-CDS_01764.faa	M. curtisii	COG0029	H	Aspartate oxidase	NadB	NAD biosynthesis	K00278	nadB; L-aspartate oxidase [EC:1.4.3.16]	M_curtisii_strain_1|CDS_00500,	M_curtisii_strain_10|CDS_00492,	M_curtisii_strain_15|CDS_00626,	M_curtisii_strain_18|CDS_00501,	M_curtisii_strain_19|CDS_00626,	M_curtisii_strain_2|CDS_00511,	M_curtisii_strain_21|CDS_00497,	M_curtisii_strain_22|CDS_00495,	M_curtisii_strain_24|CDS_00501,	M_curtisii_strain_25|CDS_00615,	M_curtisii_strain_ATCC_35241|CDS_01382,	M_curtisii_strain_ATCC_35242|CDS_01764,	M_curtisii_strain_ATCC_43063|CDS_00522,	M_curtisii_strain_ATCC_51333|CDS_00049,	M_curtisii_strain_FDAARGOS_1127|CDS_00701,	M_curtisii_strain_FDAARGOS_1128|CDS_00834,	M_curtisii_strain_NCTC11656|CDS_00188,	M_curtisii_strain_NCTC11657|CDS_01239,	-	-	-	-	-	-	-	-	-	-	-	-	-	-	-	-	-	-	-	M_sp_strain_RF_GAM_744_WT_7|CDS_00773,
22075_M_curtisii_strain_ATCC_35242-CDS_01763.faa	M. curtisii	COG0379	H	Quinolinate synthase	NadA	NAD biosynthesis	K03517	nadA; quinolinate synthase [EC:2.5.1.72]	M_curtisii_strain_1|CDS_00501,	M_curtisii_strain_10|CDS_00493,	M_curtisii_strain_15|CDS_00627,	M_curtisii_strain_18|CDS_00502,	M_curtisii_strain_19|CDS_00627,	M_curtisii_strain_2|CDS_00512,	M_curtisii_strain_21|CDS_00498,	M_curtisii_strain_22|CDS_00496,	M_curtisii_strain_24|CDS_00502,	M_curtisii_strain_25|CDS_00616,	M_curtisii_strain_ATCC_35241|CDS_01381,	M_curtisii_strain_ATCC_35242|CDS_01763,	M_curtisii_strain_ATCC_43063|CDS_00523,	M_curtisii_strain_ATCC_51333|CDS_00050,	M_curtisii_strain_FDAARGOS_1127|CDS_00702,	M_curtisii_strain_FDAARGOS_1128|CDS_00833,	M_curtisii_strain_NCTC11656|CDS_00187,	M_curtisii_strain_NCTC11657|CDS_01240,	-	-	-	-	-	-	-	-	-	-	-	-	-	-	-	-	-	-	-	M_sp_strain_RF_GAM_744_WT_7|CDS_00774,
22074_M_curtisii_strain_ATCC_35242-CDS_01761.faa	M. curtisii	COG0515	T	Serine/threonine protein kinase	SPS1	-	-	-	M_curtisii_strain_1|CDS_00503,	M_curtisii_strain_10|CDS_00495,	M_curtisii_strain_15|CDS_00629,	M_curtisii_strain_18|CDS_00504,	M_curtisii_strain_19|CDS_00629,	M_curtisii_strain_2|CDS_00514,	M_curtisii_strain_21|CDS_00500,	M_curtisii_strain_22|CDS_00498,	M_curtisii_strain_24|CDS_00504,	M_curtisii_strain_25|CDS_00618,	M_curtisii_strain_ATCC_35241|CDS_01379,	M_curtisii_strain_ATCC_35242|CDS_01761,	M_curtisii_strain_ATCC_43063|CDS_00525,	M_curtisii_strain_ATCC_51333|CDS_00052,	M_curtisii_strain_FDAARGOS_1127|CDS_00704,	M_curtisii_strain_FDAARGOS_1128|CDS_00831,	M_curtisii_strain_NCTC11656|CDS_00185,	M_curtisii_strain_NCTC11657|CDS_01242,	-	-	-	-	-	-	-	-	-	-	-	-	-	-	-	-	-	-	-	-
22072_M_curtisii_strain_ATCC_35242-CDS_01759.faa	M. curtisii	COG2247	M	Putative cell wall-binding domain (amidase enhancer), LytB superfamily	LytB	-	K20276	bapA; large repetitive protein	M_curtisii_strain_1|CDS_00505,	M_curtisii_strain_10|CDS_00497,	M_curtisii_strain_15|CDS_00632,	M_curtisii_strain_18|CDS_00506,	M_curtisii_strain_19|CDS_00631,	M_curtisii_strain_2|CDS_00517,	M_curtisii_strain_21|CDS_00502,	M_curtisii_strain_22|CDS_00500,	M_curtisii_strain_24|CDS_00506,	M_curtisii_strain_25|CDS_00620,	M_curtisii_strain_ATCC_35241|CDS_01377,	M_curtisii_strain_ATCC_35242|CDS_01759,	M_curtisii_strain_ATCC_43063|CDS_00527,	M_curtisii_strain_ATCC_51333|CDS_00054,	M_curtisii_strain_FDAARGOS_1127|CDS_00706,	M_curtisii_strain_FDAARGOS_1128|CDS_00829,	M_curtisii_strain_NCTC11656|CDS_00183,	M_curtisii_strain_NCTC11657|CDS_01244,	-	-	-	-	-	-	-	-	-	-	-	-	-	-	-	-	-	-	-	-
22068_M_curtisii_strain_ATCC_35242-CDS_01755.faa	M. curtisii	COG1129	G	ABC-type sugar transport system, ATPase component	MglA	-	K10820	ytfR; galactofuranose transport system ATP-binding protein [EC:7.5.2.9]	M_curtisii_strain_1|CDS_00509,	M_curtisii_strain_10|CDS_00501,	M_curtisii_strain_15|CDS_00636,	M_curtisii_strain_18|CDS_00510,	M_curtisii_strain_19|CDS_00635,	M_curtisii_strain_2|CDS_00521,	M_curtisii_strain_21|CDS_00506,	M_curtisii_strain_22|CDS_00504,	M_curtisii_strain_24|CDS_00510,	M_curtisii_strain_25|CDS_00624,	M_curtisii_strain_ATCC_35241|CDS_01373,	M_curtisii_strain_ATCC_35242|CDS_01755,	M_curtisii_strain_ATCC_43063|CDS_00531,	-	M_curtisii_strain_FDAARGOS_1127|CDS_00710,	M_curtisii_strain_FDAARGOS_1128|CDS_00825,	M_curtisii_strain_NCTC11656|CDS_00179,	M_curtisii_strain_NCTC11657|CDS_01248,	-	-	-	-	-	-	-	-	-	-	-	-	-	-	-	-	-	-	-	-
22067_M_curtisii_strain_ATCC_35242-CDS_01754.faa	M. curtisii	COG1879	G	ABC-type sugar transport system, periplasmic component, contains N-terminal xre family HTH domain	RbsB	-	K10439	rbsB; ribose transport system substrate-binding protein	M_curtisii_strain_1|CDS_00510,	M_curtisii_strain_10|CDS_00502,	M_curtisii_strain_15|CDS_00637,	M_curtisii_strain_18|CDS_00511,	M_curtisii_strain_19|CDS_00636,	M_curtisii_strain_2|CDS_00522,	M_curtisii_strain_21|CDS_00507,	M_curtisii_strain_22|CDS_00505,	M_curtisii_strain_24|CDS_00511,	M_curtisii_strain_25|CDS_00625,	M_curtisii_strain_ATCC_35241|CDS_01372,	M_curtisii_strain_ATCC_35242|CDS_01754,	M_curtisii_strain_ATCC_43063|CDS_00532,	-	M_curtisii_strain_FDAARGOS_1127|CDS_00711,	M_curtisii_strain_FDAARGOS_1128|CDS_00824,	M_curtisii_strain_NCTC11656|CDS_00178,	M_curtisii_strain_NCTC11657|CDS_01249,	-	-	-	-	-	-	-	-	-	-	-	-	-	-	-	-	-	-	-	-
22066_M_curtisii_strain_ATCC_35242-CDS_01753.faa	M. curtisii	COG1172	G	Ribose/xylose/arabinose/galactoside ABC-type transport system, permease component	AraH	-	K10440	rbsC; ribose transport system permease protein	M_curtisii_strain_1|CDS_00511,	M_curtisii_strain_10|CDS_00503,	M_curtisii_strain_15|CDS_00638,	M_curtisii_strain_18|CDS_00512,	M_curtisii_strain_19|CDS_00637,	M_curtisii_strain_2|CDS_00523,	M_curtisii_strain_21|CDS_00508,	M_curtisii_strain_22|CDS_00506,	M_curtisii_strain_24|CDS_00512,	M_curtisii_strain_25|CDS_00626,	M_curtisii_strain_ATCC_35241|CDS_01371,	M_curtisii_strain_ATCC_35242|CDS_01753,	M_curtisii_strain_ATCC_43063|CDS_00533,	-	M_curtisii_strain_FDAARGOS_1127|CDS_00712,	M_curtisii_strain_FDAARGOS_1128|CDS_00823,	M_curtisii_strain_NCTC11656|CDS_00177,	M_curtisii_strain_NCTC11657|CDS_01250,	-	-	-	-	-	-	-	-	-	-	-	-	-	-	-	-	-	-	-	-
22065_M_curtisii_strain_ATCC_35242-CDS_01752.faa	M. curtisii	COG1070	G	Sugar (pentulose or hexulose) kinase	XylB	Non-phosphorylated Entner-Doudoroff pathway	K00854	xylB, XYLB; xylulokinase [EC:2.7.1.17]	M_curtisii_strain_1|CDS_00512,	M_curtisii_strain_10|CDS_00504,	M_curtisii_strain_15|CDS_00639,	M_curtisii_strain_18|CDS_00513,	M_curtisii_strain_19|CDS_00638,	M_curtisii_strain_2|CDS_00524,	M_curtisii_strain_21|CDS_00509,	M_curtisii_strain_22|CDS_00507,	M_curtisii_strain_24|CDS_00513,	M_curtisii_strain_25|CDS_00627,	M_curtisii_strain_ATCC_35241|CDS_01370,	M_curtisii_strain_ATCC_35242|CDS_01752,	M_curtisii_strain_ATCC_43063|CDS_00534,	-	M_curtisii_strain_FDAARGOS_1127|CDS_00713,	M_curtisii_strain_FDAARGOS_1128|CDS_00822,	M_curtisii_strain_NCTC11656|CDS_00176,	M_curtisii_strain_NCTC11657|CDS_01251,	-	-	-	-	-	-	-	-	-	-	-	-	-	-	-	-	-	-	-	-
22064_M_curtisii_strain_ATCC_35242-CDS_01751.faa	M. curtisii	COG1940	GK	Sugar kinase of the NBD/HSP70 family, may contain an N-terminal HTH domain	NagC	-	-	-	M_curtisii_strain_1|CDS_00513,	M_curtisii_strain_10|CDS_00505,	M_curtisii_strain_15|CDS_00640,	M_curtisii_strain_18|CDS_00514,	M_curtisii_strain_19|CDS_00639,	M_curtisii_strain_2|CDS_00525,	M_curtisii_strain_21|CDS_00510,	M_curtisii_strain_22|CDS_00508,	M_curtisii_strain_24|CDS_00514,	M_curtisii_strain_25|CDS_00628,	M_curtisii_strain_ATCC_35241|CDS_01369,	M_curtisii_strain_ATCC_35242|CDS_01751,	M_curtisii_strain_ATCC_43063|CDS_00535,	-	M_curtisii_strain_FDAARGOS_1127|CDS_00714,	M_curtisii_strain_FDAARGOS_1128|CDS_00821,	M_curtisii_strain_NCTC11656|CDS_00175,	M_curtisii_strain_NCTC11657|CDS_01252,	-	-	-	-	-	-	-	-	-	-	-	-	-	-	-	-	-	-	-	-
22041_M_curtisii_strain_ATCC_35242-CDS_01728.faa	M. curtisii	COG0545	O	FKBP-type peptidyl-prolyl cis-trans isomerase	FkpA	-	K03772	fkpA; FKBP-type peptidyl-prolyl cis-trans isomerase FkpA [EC:5.2.1.8]	M_curtisii_strain_1|CDS_00536,	M_curtisii_strain_10|CDS_00528,	M_curtisii_strain_15|CDS_00663,	M_curtisii_strain_18|CDS_00537,	M_curtisii_strain_19|CDS_00662,	M_curtisii_strain_2|CDS_00548,	M_curtisii_strain_21|CDS_00533,	M_curtisii_strain_22|CDS_00531,	M_curtisii_strain_24|CDS_00538,	M_curtisii_strain_25|CDS_00652,	M_curtisii_strain_ATCC_35241|CDS_01346,	M_curtisii_strain_ATCC_35242|CDS_01728,	M_curtisii_strain_ATCC_43063|CDS_00558,	M_curtisii_strain_ATCC_51333|CDS_00081,	M_curtisii_strain_FDAARGOS_1127|CDS_00737,	M_curtisii_strain_FDAARGOS_1128|CDS_00798,	M_curtisii_strain_NCTC11656|CDS_00152,	M_curtisii_strain_NCTC11657|CDS_01275,	-	-	-	-	-	-	-	-	-	-	-	-	-	-	-	-	-	-	-	M_sp_strain_RF_GAM_744_WT_7|CDS_00818,
22039_M_curtisii_strain_ATCC_35242-CDS_01726.faa	M. curtisii	-	-	-	-	-	-	-	M_curtisii_strain_1|CDS_00538,	M_curtisii_strain_10|CDS_00530,	M_curtisii_strain_15|CDS_00665,	M_curtisii_strain_18|CDS_00539,	M_curtisii_strain_19|CDS_00664,	M_curtisii_strain_2|CDS_00550,	M_curtisii_strain_21|CDS_00535,	M_curtisii_strain_22|CDS_00533,	M_curtisii_strain_24|CDS_00540,	M_curtisii_strain_25|CDS_00654,	M_curtisii_strain_ATCC_35241|CDS_01344,	M_curtisii_strain_ATCC_35242|CDS_01726,	M_curtisii_strain_ATCC_43063|CDS_00560,	-	M_curtisii_strain_FDAARGOS_1127|CDS_00739,	M_curtisii_strain_FDAARGOS_1128|CDS_00796,	M_curtisii_strain_NCTC11656|CDS_00150,	M_curtisii_strain_NCTC11657|CDS_01277,	-	-	-	-	-	-	-	-	-	-	-	-	-	-	-	-	-	-	-	-
22037_M_curtisii_strain_ATCC_35242-CDS_01724.faa	M. curtisii	-	-	-	-	-	-	-	M_curtisii_strain_1|CDS_00540,	M_curtisii_strain_10|CDS_00532,	M_curtisii_strain_15|CDS_00667,	M_curtisii_strain_18|CDS_00541,	M_curtisii_strain_19|CDS_00666,	M_curtisii_strain_2|CDS_00552,	M_curtisii_strain_21|CDS_00537,	M_curtisii_strain_22|CDS_00535,	M_curtisii_strain_24|CDS_00542,	M_curtisii_strain_25|CDS_00656,	M_curtisii_strain_ATCC_35241|CDS_01341,	M_curtisii_strain_ATCC_35242|CDS_01724,	M_curtisii_strain_ATCC_43063|CDS_00562,	-	M_curtisii_strain_FDAARGOS_1127|CDS_00742,	M_curtisii_strain_FDAARGOS_1128|CDS_00794,	M_curtisii_strain_NCTC11656|CDS_00147,	M_curtisii_strain_NCTC11657|CDS_01279,	-	-	-	-	-	-	-	-	-	-	-	-	-	-	-	-	-	-	-	-
22027_M_curtisii_strain_ATCC_35242-CDS_01713.faa	M. curtisii	COG1564	H	Thiamine pyrophosphokinase	ThiN	Thiamine biosynthesis	K00949	thiN, TPK1, THI80; thiamine pyrophosphokinase [EC:2.7.6.2]	M_curtisii_strain_1|CDS_00606,	M_curtisii_strain_10|CDS_00542,	M_curtisii_strain_15|CDS_00739,	M_curtisii_strain_18|CDS_00612,	M_curtisii_strain_19|CDS_00788,	M_curtisii_strain_2|CDS_00620,	M_curtisii_strain_21|CDS_00602,	M_curtisii_strain_22|CDS_00606,	M_curtisii_strain_24|CDS_00552,	M_curtisii_strain_25|CDS_00704,	M_curtisii_strain_ATCC_35241|CDS_01316,	M_curtisii_strain_ATCC_35242|CDS_01713,	M_curtisii_strain_ATCC_43063|CDS_00572,	M_curtisii_strain_ATCC_51333|CDS_00097,	M_curtisii_strain_FDAARGOS_1127|CDS_00767,	M_curtisii_strain_FDAARGOS_1128|CDS_00784,	M_curtisii_strain_NCTC11656|CDS_00122,	M_curtisii_strain_NCTC11657|CDS_01290,	-	-	-	-	-	-	-	-	-	-	-	-	-	-	-	-	-	-	-	M_sp_strain_RF_GAM_744_WT_7|CDS_00835,
22024_M_curtisii_strain_ATCC_35242-CDS_01710.faa	M. curtisii	COG4585	T	Signal transduction histidine kinase ComP	ComP	-	K07778	desK; two-component system, NarL family, sensor histidine kinase DesK [EC:2.7.13.3]	M_curtisii_strain_1|CDS_00609,	M_curtisii_strain_10|CDS_00545,	M_curtisii_strain_15|CDS_00742,	M_curtisii_strain_18|CDS_00615,	M_curtisii_strain_19|CDS_00791,	M_curtisii_strain_2|CDS_00623,	M_curtisii_strain_21|CDS_00605,	M_curtisii_strain_22|CDS_00609,	M_curtisii_strain_24|CDS_00555,	M_curtisii_strain_25|CDS_00707,	M_curtisii_strain_ATCC_35241|CDS_01313,	M_curtisii_strain_ATCC_35242|CDS_01710,	M_curtisii_strain_ATCC_43063|CDS_00575,	M_curtisii_strain_ATCC_51333|CDS_00100,	M_curtisii_strain_FDAARGOS_1127|CDS_00770,	M_curtisii_strain_FDAARGOS_1128|CDS_00781,	M_curtisii_strain_NCTC11656|CDS_00119,	M_curtisii_strain_NCTC11657|CDS_01293,	-	-	-	-	-	-	-	-	-	-	-	-	-	-	-	-	-	-	-	-
22022_M_curtisii_strain_ATCC_35242-CDS_01708.faa	M. curtisii	COG3963, COG2226	I, H	Phosphatidylethanolamine N-methyltransferase; Ubiquinone/menaquinone biosynthesis C-methylase UbiE/MenG	UbiE	Biotin biosynthesis	-	-	M_curtisii_strain_1|CDS_00611,	M_curtisii_strain_10|CDS_00547,	M_curtisii_strain_15|CDS_00744,	M_curtisii_strain_18|CDS_00617,	M_curtisii_strain_19|CDS_00793,	M_curtisii_strain_2|CDS_00625,	M_curtisii_strain_21|CDS_00607,	M_curtisii_strain_22|CDS_00611,	M_curtisii_strain_24|CDS_00557,	M_curtisii_strain_25|CDS_00709,	M_curtisii_strain_ATCC_35241|CDS_01311,	M_curtisii_strain_ATCC_35242|CDS_01708,	M_curtisii_strain_ATCC_43063|CDS_00577,	M_curtisii_strain_ATCC_51333|CDS_00102,	M_curtisii_strain_FDAARGOS_1127|CDS_00772,	M_curtisii_strain_FDAARGOS_1128|CDS_00779,	M_curtisii_strain_NCTC11656|CDS_00117,	M_curtisii_strain_NCTC11657|CDS_01295,	-	-	-	-	-	-	-	-	-	-	-	-	-	-	-	-	-	-	-	-
22021_M_curtisii_strain_ATCC_35242-CDS_01707.faa	M. curtisii	COG1917	R	Cupin domain protein related to quercetin dioxygenase	QdoI	-	-	-	M_curtisii_strain_1|CDS_00612,	M_curtisii_strain_10|CDS_00548,	M_curtisii_strain_15|CDS_00745,	M_curtisii_strain_18|CDS_00618,	M_curtisii_strain_19|CDS_00794,	M_curtisii_strain_2|CDS_00626,	M_curtisii_strain_21|CDS_00608,	M_curtisii_strain_22|CDS_00612,	M_curtisii_strain_24|CDS_00558,	M_curtisii_strain_25|CDS_00710,	M_curtisii_strain_ATCC_35241|CDS_01310,	M_curtisii_strain_ATCC_35242|CDS_01707,	M_curtisii_strain_ATCC_43063|CDS_00578,	M_curtisii_strain_ATCC_51333|CDS_00103,	M_curtisii_strain_FDAARGOS_1127|CDS_00773,	M_curtisii_strain_FDAARGOS_1128|CDS_00778,	M_curtisii_strain_NCTC11656|CDS_00116,	M_curtisii_strain_NCTC11657|CDS_01296,	-	-	-	-	-	-	-	-	-	-	-	-	-	-	-	-	-	-	-	-
22018_M_curtisii_strain_ATCC_35242-CDS_01704.faa	M. curtisii	COG0524	G	Sugar or nucleoside kinase, ribokinase family	RbsK	Glycolysis	K00852	rbsK, RBKS; ribokinase [EC:2.7.1.15]	M_curtisii_strain_1|CDS_00615,	M_curtisii_strain_10|CDS_00551,	M_curtisii_strain_15|CDS_00748,	M_curtisii_strain_18|CDS_00621,	M_curtisii_strain_19|CDS_00797,	M_curtisii_strain_2|CDS_00629,	M_curtisii_strain_21|CDS_00611,	M_curtisii_strain_22|CDS_00615,	M_curtisii_strain_24|CDS_00561,	M_curtisii_strain_25|CDS_00713,	M_curtisii_strain_ATCC_35241|CDS_01307,	M_curtisii_strain_ATCC_35242|CDS_01704,	M_curtisii_strain_ATCC_43063|CDS_00581,	M_curtisii_strain_ATCC_51333|CDS_00106,	M_curtisii_strain_FDAARGOS_1127|CDS_00776,	M_curtisii_strain_FDAARGOS_1128|CDS_00775,	M_curtisii_strain_NCTC11656|CDS_00113,	M_curtisii_strain_NCTC11657|CDS_01299,	-	-	-	-	-	-	-	-	-	-	-	-	-	-	-	-	-	-	-	-
22017_M_curtisii_strain_ATCC_35242-CDS_01703.faa	M. curtisii	COG3194	F	Ureidoglycolate hydrolase (allantoin degradation)	AllA	-	K01483	allA; ureidoglycolate lyase [EC:4.3.2.3]	M_curtisii_strain_1|CDS_00616,	M_curtisii_strain_10|CDS_00552,	M_curtisii_strain_15|CDS_00749,	M_curtisii_strain_18|CDS_00622,	M_curtisii_strain_19|CDS_00798,	M_curtisii_strain_2|CDS_00630,	M_curtisii_strain_21|CDS_00612,	M_curtisii_strain_22|CDS_00616,	M_curtisii_strain_24|CDS_00562,	M_curtisii_strain_25|CDS_00714,	M_curtisii_strain_ATCC_35241|CDS_01306,	M_curtisii_strain_ATCC_35242|CDS_01703,	M_curtisii_strain_ATCC_43063|CDS_00582,	M_curtisii_strain_ATCC_51333|CDS_00107,	M_curtisii_strain_FDAARGOS_1127|CDS_00777,	M_curtisii_strain_FDAARGOS_1128|CDS_00774,	M_curtisii_strain_NCTC11656|CDS_00112,	M_curtisii_strain_NCTC11657|CDS_01300,	-	-	-	-	-	-	-	-	-	-	-	-	-	-	-	-	-	-	-	-
22016_M_curtisii_strain_ATCC_35242-CDS_01702.faa	M. curtisii	COG0434	M	Membrane biogenesis protein, BtpA/SgcQ family	BtpA	-	K06971	K06971; uncharacterized protein	M_curtisii_strain_1|CDS_00617,	M_curtisii_strain_10|CDS_00553,	M_curtisii_strain_15|CDS_00750,	M_curtisii_strain_18|CDS_00623,	M_curtisii_strain_19|CDS_00799,	M_curtisii_strain_2|CDS_00631,	M_curtisii_strain_21|CDS_00613,	M_curtisii_strain_22|CDS_00617,	M_curtisii_strain_24|CDS_00563,	M_curtisii_strain_25|CDS_00715,	M_curtisii_strain_ATCC_35241|CDS_01305,	M_curtisii_strain_ATCC_35242|CDS_01702,	M_curtisii_strain_ATCC_43063|CDS_00583,	M_curtisii_strain_ATCC_51333|CDS_00108,	M_curtisii_strain_FDAARGOS_1127|CDS_00778,	M_curtisii_strain_FDAARGOS_1128|CDS_00773,	M_curtisii_strain_NCTC11656|CDS_00111,	M_curtisii_strain_NCTC11657|CDS_01301,	-	-	-	-	-	-	-	-	-	-	-	-	-	-	-	-	-	-	-	-
22015_M_curtisii_strain_ATCC_35242-CDS_01701.faa	M. curtisii	COG1122	PR	Energy-coupling factor transporter ATP-binding protein EcfA2	EcfA2	-	K16787	ecfA2; energy-coupling factor transport system ATP-binding protein [EC:7.-.-.-]	M_curtisii_strain_1|CDS_00618,	M_curtisii_strain_10|CDS_00554,	M_curtisii_strain_15|CDS_00751,	M_curtisii_strain_18|CDS_00624,	M_curtisii_strain_19|CDS_00800,	M_curtisii_strain_2|CDS_00632,	M_curtisii_strain_21|CDS_00614,	M_curtisii_strain_22|CDS_00618,	M_curtisii_strain_24|CDS_00564,	M_curtisii_strain_25|CDS_00716,	M_curtisii_strain_ATCC_35241|CDS_01304,	M_curtisii_strain_ATCC_35242|CDS_01701,	M_curtisii_strain_ATCC_43063|CDS_00584,	M_curtisii_strain_ATCC_51333|CDS_00109,	M_curtisii_strain_FDAARGOS_1127|CDS_00779,	M_curtisii_strain_FDAARGOS_1128|CDS_00772,	M_curtisii_strain_NCTC11656|CDS_00110,	M_curtisii_strain_NCTC11657|CDS_01302,	-	-	-	-	-	-	-	-	-	-	-	-	-	-	-	-	-	-	-	-
22014_M_curtisii_strain_ATCC_35242-CDS_01700.faa	M. curtisii	COG1122	PR	Energy-coupling factor transporter ATP-binding protein EcfA2	EcfA2	-	K16786	ecfA1; energy-coupling factor transport system ATP-binding protein [EC:7.-.-.-]	M_curtisii_strain_1|CDS_00619,	M_curtisii_strain_10|CDS_00555,	M_curtisii_strain_15|CDS_00752,	M_curtisii_strain_18|CDS_00625,	M_curtisii_strain_19|CDS_00801,	M_curtisii_strain_2|CDS_00633,	M_curtisii_strain_21|CDS_00615,	M_curtisii_strain_22|CDS_00619,	M_curtisii_strain_24|CDS_00565,	M_curtisii_strain_25|CDS_00717,	M_curtisii_strain_ATCC_35241|CDS_01303,	M_curtisii_strain_ATCC_35242|CDS_01700,	M_curtisii_strain_ATCC_43063|CDS_00585,	M_curtisii_strain_ATCC_51333|CDS_00110,	M_curtisii_strain_FDAARGOS_1127|CDS_00780,	M_curtisii_strain_FDAARGOS_1128|CDS_00771,	M_curtisii_strain_NCTC11656|CDS_00109,	M_curtisii_strain_NCTC11657|CDS_01303,	-	-	-	-	-	-	-	-	-	-	-	-	-	-	-	-	-	-	-	-
22013_M_curtisii_strain_ATCC_35242-CDS_01699.faa	M. curtisii	COG0619	H	ECF-type transporter transmembrane protein EcfT	EcfT	-	K16785	ecfT; energy-coupling factor transport system permease protein	M_curtisii_strain_1|CDS_00620,	M_curtisii_strain_10|CDS_00556,	M_curtisii_strain_15|CDS_00753,	M_curtisii_strain_18|CDS_00626,	M_curtisii_strain_19|CDS_00802,	M_curtisii_strain_2|CDS_00634,	M_curtisii_strain_21|CDS_00616,	M_curtisii_strain_22|CDS_00620,	M_curtisii_strain_24|CDS_00566,	M_curtisii_strain_25|CDS_00718,	M_curtisii_strain_ATCC_35241|CDS_01302,	M_curtisii_strain_ATCC_35242|CDS_01699,	M_curtisii_strain_ATCC_43063|CDS_00586,	M_curtisii_strain_ATCC_51333|CDS_00111,	M_curtisii_strain_FDAARGOS_1127|CDS_00781,	M_curtisii_strain_FDAARGOS_1128|CDS_00770,	M_curtisii_strain_NCTC11656|CDS_00108,	M_curtisii_strain_NCTC11657|CDS_01304,	-	-	-	-	-	-	-	-	-	-	-	-	-	-	-	-	-	-	-	-
22012_M_curtisii_strain_ATCC_35242-CDS_01698.faa	M. curtisii	-	-	-	-	-	K16923	qrtT; energy-coupling factor transport system substrate-specific component	M_curtisii_strain_1|CDS_00621,	M_curtisii_strain_10|CDS_00557,	M_curtisii_strain_15|CDS_00754,	M_curtisii_strain_18|CDS_00627,	M_curtisii_strain_19|CDS_00803,	M_curtisii_strain_2|CDS_00635,	M_curtisii_strain_21|CDS_00617,	M_curtisii_strain_22|CDS_00621,	M_curtisii_strain_24|CDS_00567,	M_curtisii_strain_25|CDS_00719,	M_curtisii_strain_ATCC_35241|CDS_01301,	M_curtisii_strain_ATCC_35242|CDS_01698,	M_curtisii_strain_ATCC_43063|CDS_00587,	M_curtisii_strain_ATCC_51333|CDS_00112,	M_curtisii_strain_FDAARGOS_1127|CDS_00782,	M_curtisii_strain_FDAARGOS_1128|CDS_00769,	M_curtisii_strain_NCTC11656|CDS_00107,	M_curtisii_strain_NCTC11657|CDS_01305,	-	-	-	-	-	-	-	-	-	-	-	-	-	-	-	-	-	-	-	-
22011_M_curtisii_strain_ATCC_35242-CDS_01697.faa	M. curtisii	COG2188	K	DNA-binding transcriptional regulator, GntR family	MngR	-	-	-	M_curtisii_strain_1|CDS_00622,	M_curtisii_strain_10|CDS_00558,	M_curtisii_strain_15|CDS_00755,	M_curtisii_strain_18|CDS_00628,	M_curtisii_strain_19|CDS_00804,	M_curtisii_strain_2|CDS_00636,	M_curtisii_strain_21|CDS_00618,	M_curtisii_strain_22|CDS_00622,	M_curtisii_strain_24|CDS_00568,	M_curtisii_strain_25|CDS_00720,	M_curtisii_strain_ATCC_35241|CDS_01300,	M_curtisii_strain_ATCC_35242|CDS_01697,	M_curtisii_strain_ATCC_43063|CDS_00588,	M_curtisii_strain_ATCC_51333|CDS_00113,	M_curtisii_strain_FDAARGOS_1127|CDS_00783,	M_curtisii_strain_FDAARGOS_1128|CDS_00768,	M_curtisii_strain_NCTC11656|CDS_00106,	M_curtisii_strain_NCTC11657|CDS_01306,	-	-	-	-	-	-	-	-	-	-	-	-	-	-	-	-	-	-	-	-
22007_M_curtisii_strain_ATCC_35242-CDS_01693.faa	M. curtisii	-	-	-	-	-	-	-	M_curtisii_strain_1|CDS_00626,	M_curtisii_strain_10|CDS_00562,	M_curtisii_strain_15|CDS_00759,	M_curtisii_strain_18|CDS_00632,	M_curtisii_strain_19|CDS_00808,	M_curtisii_strain_2|CDS_00640,	M_curtisii_strain_21|CDS_00622,	M_curtisii_strain_22|CDS_00626,	M_curtisii_strain_24|CDS_00572,	M_curtisii_strain_25|CDS_00724,	M_curtisii_strain_ATCC_35241|CDS_01296,	M_curtisii_strain_ATCC_35242|CDS_01693,	M_curtisii_strain_ATCC_43063|CDS_00592,	M_curtisii_strain_ATCC_51333|CDS_00118,	M_curtisii_strain_FDAARGOS_1127|CDS_00787,	M_curtisii_strain_FDAARGOS_1128|CDS_00764,	M_curtisii_strain_NCTC11656|CDS_00102,	M_curtisii_strain_NCTC11657|CDS_01310,	-	-	-	-	-	-	-	-	-	-	-	-	-	-	-	-	-	-	-	-
21997_M_curtisii_strain_ATCC_35242-CDS_01681.faa	M. curtisii	-	-	-	-	-	-	-	M_curtisii_strain_1|CDS_00638,	M_curtisii_strain_10|CDS_00574,	M_curtisii_strain_15|CDS_00771,	M_curtisii_strain_18|CDS_00644,	M_curtisii_strain_19|CDS_00820,	M_curtisii_strain_2|CDS_00652,	M_curtisii_strain_21|CDS_00634,	M_curtisii_strain_22|CDS_00638,	M_curtisii_strain_24|CDS_00584,	M_curtisii_strain_25|CDS_00736,	M_curtisii_strain_ATCC_35241|CDS_01284,	M_curtisii_strain_ATCC_35242|CDS_01681,	M_curtisii_strain_ATCC_43063|CDS_00604,	M_curtisii_strain_ATCC_51333|CDS_00130,	M_curtisii_strain_FDAARGOS_1127|CDS_00799,	M_curtisii_strain_FDAARGOS_1128|CDS_00752,	M_curtisii_strain_NCTC11656|CDS_00090,	M_curtisii_strain_NCTC11657|CDS_01322,	-	-	-	-	-	-	-	-	-	-	-	-	-	-	-	-	-	-	-	-
21993_M_curtisii_strain_ATCC_35242-CDS_01677.faa	M. curtisii	COG1072	H	Panthothenate kinase	CoaA	Pantothenate/CoA biosynthesis	-	-	M_curtisii_strain_1|CDS_00642,	M_curtisii_strain_10|CDS_00578,	M_curtisii_strain_15|CDS_00775,	M_curtisii_strain_18|CDS_00648,	M_curtisii_strain_19|CDS_00824,	M_curtisii_strain_2|CDS_00656,	M_curtisii_strain_21|CDS_00638,	M_curtisii_strain_22|CDS_00642,	M_curtisii_strain_24|CDS_00588,	M_curtisii_strain_25|CDS_00740,	M_curtisii_strain_ATCC_35241|CDS_01280,	M_curtisii_strain_ATCC_35242|CDS_01677,	M_curtisii_strain_ATCC_43063|CDS_00608,	M_curtisii_strain_ATCC_51333|CDS_00134,	M_curtisii_strain_FDAARGOS_1127|CDS_00803,	M_curtisii_strain_FDAARGOS_1128|CDS_00748,	M_curtisii_strain_NCTC11656|CDS_00086,	M_curtisii_strain_NCTC11657|CDS_01326,	-	-	-	-	-	-	-	-	-	-	-	-	-	-	-	-	-	-	-	M_sp_strain_RF_GAM_744_WT_7|CDS_00875,
21990_M_curtisii_strain_ATCC_35242-CDS_01674.faa	M. curtisii	-	-	-	-	-	-	-	M_curtisii_strain_1|CDS_00645,	M_curtisii_strain_10|CDS_00581,	M_curtisii_strain_15|CDS_00778,	M_curtisii_strain_18|CDS_00651,	M_curtisii_strain_19|CDS_00827,	M_curtisii_strain_2|CDS_00659,	M_curtisii_strain_21|CDS_00641,	M_curtisii_strain_22|CDS_00645,	M_curtisii_strain_24|CDS_00591,	M_curtisii_strain_25|CDS_00743,	M_curtisii_strain_ATCC_35241|CDS_01277,	M_curtisii_strain_ATCC_35242|CDS_01674,	M_curtisii_strain_ATCC_43063|CDS_00611,	M_curtisii_strain_ATCC_51333|CDS_00137,	M_curtisii_strain_FDAARGOS_1127|CDS_00806,	M_curtisii_strain_FDAARGOS_1128|CDS_00745,	M_curtisii_strain_NCTC11656|CDS_00083,	M_curtisii_strain_NCTC11657|CDS_01329,	-	-	-	-	-	-	-	-	-	-	-	-	-	-	-	-	-	-	-	M_sp_strain_RF_GAM_744_WT_7|CDS_00999,
21983_M_curtisii_strain_ATCC_35242-CDS_01667.faa	M. curtisii	-	-	-	-	-	-	-	M_curtisii_strain_1|CDS_00652,	M_curtisii_strain_10|CDS_00588,	M_curtisii_strain_15|CDS_00785,	M_curtisii_strain_18|CDS_00658,	M_curtisii_strain_19|CDS_00834,	M_curtisii_strain_2|CDS_00666,	M_curtisii_strain_21|CDS_00648,	M_curtisii_strain_22|CDS_00652,	M_curtisii_strain_24|CDS_00598,	M_curtisii_strain_25|CDS_00750,	M_curtisii_strain_ATCC_35241|CDS_01270,	M_curtisii_strain_ATCC_35242|CDS_01667,	M_curtisii_strain_ATCC_43063|CDS_00618,	M_curtisii_strain_ATCC_51333|CDS_00144,	M_curtisii_strain_FDAARGOS_1127|CDS_00813,	M_curtisii_strain_FDAARGOS_1128|CDS_00738,	M_curtisii_strain_NCTC11656|CDS_00076,	M_curtisii_strain_NCTC11657|CDS_01336,	-	-	-	-	-	-	-	-	-	-	-	-	-	-	-	-	-	-	-	-
21975_M_curtisii_strain_ATCC_35242-CDS_01657.faa	M. curtisii	COG1063	ER	Threonine dehydrogenase or related Zn-dependent dehydrogenase	Tdh	Non-phosphorylated Entner-Doudoroff pathway	K00098	idnD; L-idonate 5-dehydrogenase [EC:1.1.1.264]	M_curtisii_strain_1|CDS_00661,	M_curtisii_strain_10|CDS_00643,	M_curtisii_strain_15|CDS_00795,	M_curtisii_strain_18|CDS_00668,	M_curtisii_strain_19|CDS_00844,	M_curtisii_strain_2|CDS_00676,	M_curtisii_strain_21|CDS_00658,	M_curtisii_strain_22|CDS_00662,	M_curtisii_strain_24|CDS_00608,	M_curtisii_strain_25|CDS_00760,	M_curtisii_strain_ATCC_35241|CDS_01260,	M_curtisii_strain_ATCC_35242|CDS_01657,	M_curtisii_strain_ATCC_43063|CDS_00628,	M_curtisii_strain_ATCC_51333|CDS_00154,	M_curtisii_strain_FDAARGOS_1127|CDS_00823,	M_curtisii_strain_FDAARGOS_1128|CDS_00728,	M_curtisii_strain_NCTC11656|CDS_00066,	M_curtisii_strain_NCTC11657|CDS_01346,	-	-	-	-	-	-	-	-	-	-	-	-	-	-	-	-	-	-	-	-
21974_M_curtisii_strain_ATCC_35242-CDS_01656.faa	M. curtisii	COG1028	I	NAD(P)-dependent dehydrogenase, short-chain alcohol dehydrogenase family	FabG	Fatty acid biosynthesis	K00046	idnO; gluconate 5-dehydrogenase [EC:1.1.1.69]	M_curtisii_strain_1|CDS_00662,	M_curtisii_strain_10|CDS_00644,	M_curtisii_strain_15|CDS_00796,	M_curtisii_strain_18|CDS_00669,	M_curtisii_strain_19|CDS_00845,	M_curtisii_strain_2|CDS_00677,	M_curtisii_strain_21|CDS_00659,	M_curtisii_strain_22|CDS_00663,	M_curtisii_strain_24|CDS_00609,	M_curtisii_strain_25|CDS_00761,	M_curtisii_strain_ATCC_35241|CDS_01259,	M_curtisii_strain_ATCC_35242|CDS_01656,	M_curtisii_strain_ATCC_43063|CDS_00629,	M_curtisii_strain_ATCC_51333|CDS_00155,	M_curtisii_strain_FDAARGOS_1127|CDS_00824,	M_curtisii_strain_FDAARGOS_1128|CDS_00727,	M_curtisii_strain_NCTC11656|CDS_00065,	M_curtisii_strain_NCTC11657|CDS_01347,	-	-	-	-	-	-	-	-	-	-	-	-	-	-	-	-	-	-	-	-
21973_M_curtisii_strain_ATCC_35242-CDS_01655.faa	M. curtisii	COG2610	G	H+/gluconate symporter GntT or related permease, GntP/DsdX family	GntT	-	K03299	TC.GNTP; gluconate:H+ symporter, GntP family	M_curtisii_strain_1|CDS_00663,	M_curtisii_strain_10|CDS_00645,	M_curtisii_strain_15|CDS_00797,	M_curtisii_strain_18|CDS_00670,	M_curtisii_strain_19|CDS_00846,	M_curtisii_strain_2|CDS_00678,	M_curtisii_strain_21|CDS_00660,	M_curtisii_strain_22|CDS_00664,	M_curtisii_strain_24|CDS_00610,	M_curtisii_strain_25|CDS_00762,	M_curtisii_strain_ATCC_35241|CDS_01258,	M_curtisii_strain_ATCC_35242|CDS_01655,	M_curtisii_strain_ATCC_43063|CDS_00630,	M_curtisii_strain_ATCC_51333|CDS_00156,	M_curtisii_strain_FDAARGOS_1127|CDS_00825,	M_curtisii_strain_FDAARGOS_1128|CDS_00726,	M_curtisii_strain_NCTC11656|CDS_00064,	M_curtisii_strain_NCTC11657|CDS_01348,	-	-	-	-	-	-	-	-	-	-	-	-	-	-	-	-	-	-	-	-
21972_M_curtisii_strain_ATCC_35242-CDS_01654.faa	M. curtisii	COG0111	H	Phosphoglycerate dehydrogenase or related dehydrogenase	SerA	Serine biosynthesis	-	-	M_curtisii_strain_1|CDS_00664,	M_curtisii_strain_10|CDS_00646,	M_curtisii_strain_15|CDS_00798,	M_curtisii_strain_18|CDS_00671,	M_curtisii_strain_19|CDS_00847,	M_curtisii_strain_2|CDS_00679,	M_curtisii_strain_21|CDS_00661,	M_curtisii_strain_22|CDS_00665,	M_curtisii_strain_24|CDS_00611,	M_curtisii_strain_25|CDS_00763,	M_curtisii_strain_ATCC_35241|CDS_01257,	M_curtisii_strain_ATCC_35242|CDS_01654,	M_curtisii_strain_ATCC_43063|CDS_00631,	M_curtisii_strain_ATCC_51333|CDS_00157,	M_curtisii_strain_FDAARGOS_1127|CDS_00826,	M_curtisii_strain_FDAARGOS_1128|CDS_00725,	M_curtisii_strain_NCTC11656|CDS_00063,	M_curtisii_strain_NCTC11657|CDS_01349,	-	-	-	-	-	-	-	-	-	-	-	-	-	-	-	-	-	-	-	-
21971_M_curtisii_strain_ATCC_35242-CDS_01653.faa	M. curtisii	COG1070	G	Sugar (pentulose or hexulose) kinase	XylB	Non-phosphorylated Entner-Doudoroff pathway	K25031	gntK; gluconokinase [EC:2.7.1.12]	M_curtisii_strain_1|CDS_00665,	M_curtisii_strain_10|CDS_00647,	M_curtisii_strain_15|CDS_00799,	M_curtisii_strain_18|CDS_00672,	M_curtisii_strain_19|CDS_00848,	M_curtisii_strain_2|CDS_00680,	M_curtisii_strain_21|CDS_00662,	M_curtisii_strain_22|CDS_00666,	M_curtisii_strain_24|CDS_00612,	M_curtisii_strain_25|CDS_00764,	M_curtisii_strain_ATCC_35241|CDS_01256,	M_curtisii_strain_ATCC_35242|CDS_01653,	M_curtisii_strain_ATCC_43063|CDS_00632,	M_curtisii_strain_ATCC_51333|CDS_00158,	M_curtisii_strain_FDAARGOS_1127|CDS_00827,	M_curtisii_strain_FDAARGOS_1128|CDS_00724,	M_curtisii_strain_NCTC11656|CDS_00062,	M_curtisii_strain_NCTC11657|CDS_01350,	-	-	-	-	-	-	-	-	-	-	-	-	-	-	-	-	-	-	-	-
21970_M_curtisii_strain_ATCC_35242-CDS_01652.faa	M. curtisii	-	-	-	-	-	K07090	K07090; uncharacterized protein	M_curtisii_strain_1|CDS_00666,	M_curtisii_strain_10|CDS_00648,	M_curtisii_strain_15|CDS_00800,	M_curtisii_strain_18|CDS_00673,	M_curtisii_strain_19|CDS_00849,	M_curtisii_strain_2|CDS_00681,	M_curtisii_strain_21|CDS_00663,	M_curtisii_strain_22|CDS_00667,	M_curtisii_strain_24|CDS_00613,	M_curtisii_strain_25|CDS_00765,	M_curtisii_strain_ATCC_35241|CDS_01255,	M_curtisii_strain_ATCC_35242|CDS_01652,	M_curtisii_strain_ATCC_43063|CDS_00633,	M_curtisii_strain_ATCC_51333|CDS_00159,	M_curtisii_strain_FDAARGOS_1127|CDS_00828,	M_curtisii_strain_FDAARGOS_1128|CDS_00723,	M_curtisii_strain_NCTC11656|CDS_00061,	M_curtisii_strain_NCTC11657|CDS_01351,	-	-	-	-	-	-	-	-	-	-	-	-	-	-	-	-	-	-	-	M_sp_strain_RF_GAM_744_WT_7|CDS_00903,
21969_M_curtisii_strain_ATCC_35242-CDS_01651.faa	M. curtisii	COG0110	R	Acetyltransferase, isoleucine patch superfamily	WbbJ	-	K00661	maa; maltose O-acetyltransferase [EC:2.3.1.79]	M_curtisii_strain_1|CDS_00667,	M_curtisii_strain_10|CDS_00649,	M_curtisii_strain_15|CDS_00801,	M_curtisii_strain_18|CDS_00674,	M_curtisii_strain_19|CDS_00850,	M_curtisii_strain_2|CDS_00682,	M_curtisii_strain_21|CDS_00664,	M_curtisii_strain_22|CDS_00668,	M_curtisii_strain_24|CDS_00614,	M_curtisii_strain_25|CDS_00766,	M_curtisii_strain_ATCC_35241|CDS_01254,	M_curtisii_strain_ATCC_35242|CDS_01651,	M_curtisii_strain_ATCC_43063|CDS_00634,	-	M_curtisii_strain_FDAARGOS_1127|CDS_00829,	M_curtisii_strain_FDAARGOS_1128|CDS_00722,	M_curtisii_strain_NCTC11656|CDS_00060,	M_curtisii_strain_NCTC11657|CDS_01352,	-	-	-	-	-	-	-	-	-	-	-	-	-	-	-	-	-	-	-	-
21959_M_curtisii_strain_ATCC_35242-CDS_01640.faa	M. curtisii	COG1196	D	Chromosome segregation ATPase Smc	Smc	-	-	-	M_curtisii_strain_1|CDS_00678,	M_curtisii_strain_10|CDS_00660,	M_curtisii_strain_15|CDS_00812,	M_curtisii_strain_18|CDS_00685,	M_curtisii_strain_19|CDS_00861,	M_curtisii_strain_2|CDS_00693,	M_curtisii_strain_21|CDS_00675,	M_curtisii_strain_22|CDS_00679,	M_curtisii_strain_24|CDS_00625,	M_curtisii_strain_25|CDS_00777,	M_curtisii_strain_ATCC_35241|CDS_01243,	M_curtisii_strain_ATCC_35242|CDS_01640,	M_curtisii_strain_ATCC_43063|CDS_00645,	M_curtisii_strain_ATCC_51333|CDS_00170,	M_curtisii_strain_FDAARGOS_1127|CDS_00840,	M_curtisii_strain_FDAARGOS_1128|CDS_00711,	M_curtisii_strain_NCTC11656|CDS_00049,	M_curtisii_strain_NCTC11657|CDS_01363,	-	-	-	-	-	-	-	-	-	-	-	-	-	-	-	-	-	-	-	-
21958_M_curtisii_strain_ATCC_35242-CDS_01639.faa	M. curtisii	-	-	-	-	-	-	-	M_curtisii_strain_1|CDS_00679,	M_curtisii_strain_10|CDS_00661,	M_curtisii_strain_15|CDS_00813,	M_curtisii_strain_18|CDS_00686,	M_curtisii_strain_19|CDS_00862,	M_curtisii_strain_2|CDS_00694,	M_curtisii_strain_21|CDS_00676,	M_curtisii_strain_22|CDS_00680,	M_curtisii_strain_24|CDS_00626,	M_curtisii_strain_25|CDS_00778,	M_curtisii_strain_ATCC_35241|CDS_01242,	M_curtisii_strain_ATCC_35242|CDS_01639,	M_curtisii_strain_ATCC_43063|CDS_00646,	M_curtisii_strain_ATCC_51333|CDS_00171,	M_curtisii_strain_FDAARGOS_1127|CDS_00841,	M_curtisii_strain_FDAARGOS_1128|CDS_00710,	M_curtisii_strain_NCTC11656|CDS_00048,	M_curtisii_strain_NCTC11657|CDS_01364,	-	-	-	-	-	-	-	-	-	-	-	-	-	-	-	-	-	-	-	-
21951_M_curtisii_strain_ATCC_35242-CDS_01632.faa	M. curtisii	COG1087	M	UDP-glucose 4-epimerase	GalE	-	K01784	galE, GALE; UDP-glucose 4-epimerase [EC:5.1.3.2]	M_curtisii_strain_1|CDS_00686,	M_curtisii_strain_10|CDS_00668,	M_curtisii_strain_15|CDS_00820,	M_curtisii_strain_18|CDS_00693,	M_curtisii_strain_19|CDS_00869,	M_curtisii_strain_2|CDS_00701,	M_curtisii_strain_21|CDS_00683,	M_curtisii_strain_22|CDS_00687,	M_curtisii_strain_24|CDS_00633,	M_curtisii_strain_25|CDS_00785,	M_curtisii_strain_ATCC_35241|CDS_01235,	M_curtisii_strain_ATCC_35242|CDS_01632,	M_curtisii_strain_ATCC_43063|CDS_00653,	M_curtisii_strain_ATCC_51333|CDS_00178,	M_curtisii_strain_FDAARGOS_1127|CDS_00848,	M_curtisii_strain_FDAARGOS_1128|CDS_00703,	M_curtisii_strain_NCTC11656|CDS_00041,	M_curtisii_strain_NCTC11657|CDS_01371,	-	-	-	-	-	-	-	-	-	-	-	-	-	-	-	-	-	-	-	-
21943_M_curtisii_strain_ATCC_35242-CDS_01624.faa	M. curtisii	-	-	-	-	-	-	-	M_curtisii_strain_1|CDS_00693,	M_curtisii_strain_10|CDS_00675,	M_curtisii_strain_15|CDS_00827,	M_curtisii_strain_18|CDS_00700,	M_curtisii_strain_19|CDS_00876,	M_curtisii_strain_2|CDS_00708,	M_curtisii_strain_21|CDS_00690,	M_curtisii_strain_22|CDS_00695,	M_curtisii_strain_24|CDS_00641,	M_curtisii_strain_25|CDS_00792,	M_curtisii_strain_ATCC_35241|CDS_01228,	M_curtisii_strain_ATCC_35242|CDS_01624,	M_curtisii_strain_ATCC_43063|CDS_00660,	M_curtisii_strain_ATCC_51333|CDS_00186,	M_curtisii_strain_FDAARGOS_1127|CDS_00855,	M_curtisii_strain_FDAARGOS_1128|CDS_00696,	M_curtisii_strain_NCTC11656|CDS_00034,	M_curtisii_strain_NCTC11657|CDS_01379,	-	-	-	-	-	-	-	-	-	-	-	-	-	-	-	-	-	-	-	-
21942_M_curtisii_strain_ATCC_35242-CDS_01623.faa	M. curtisii	-	-	-	-	-	-	-	M_curtisii_strain_1|CDS_00694,	M_curtisii_strain_10|CDS_00676,	M_curtisii_strain_15|CDS_00828,	M_curtisii_strain_18|CDS_00701,	M_curtisii_strain_19|CDS_00877,	M_curtisii_strain_2|CDS_00709,	M_curtisii_strain_21|CDS_00691,	M_curtisii_strain_22|CDS_00696,	M_curtisii_strain_24|CDS_00642,	M_curtisii_strain_25|CDS_00793,	M_curtisii_strain_ATCC_35241|CDS_01227,	M_curtisii_strain_ATCC_35242|CDS_01623,	M_curtisii_strain_ATCC_43063|CDS_00661,	M_curtisii_strain_ATCC_51333|CDS_00187,	M_curtisii_strain_FDAARGOS_1127|CDS_00856,	M_curtisii_strain_FDAARGOS_1128|CDS_00695,	M_curtisii_strain_NCTC11656|CDS_00033,	M_curtisii_strain_NCTC11657|CDS_01380,	-	-	-	-	-	-	-	-	-	-	-	-	-	-	-	-	-	-	-	-
21934_M_curtisii_strain_ATCC_35242-CDS_01613.faa	M. curtisii	-	-	-	-	-	-	-	M_curtisii_strain_1|CDS_00709,	M_curtisii_strain_10|CDS_00688,	M_curtisii_strain_15|CDS_00836,	M_curtisii_strain_18|CDS_00716,	M_curtisii_strain_19|CDS_00892,	M_curtisii_strain_2|CDS_00717,	M_curtisii_strain_21|CDS_00698,	M_curtisii_strain_22|CDS_00704,	M_curtisii_strain_24|CDS_00652,	M_curtisii_strain_25|CDS_00679,	M_curtisii_strain_ATCC_35241|CDS_01215,	M_curtisii_strain_ATCC_35242|CDS_01613,	M_curtisii_strain_ATCC_43063|CDS_00669,	M_curtisii_strain_ATCC_51333|CDS_00273,	M_curtisii_strain_FDAARGOS_1127|CDS_00868,	M_curtisii_strain_FDAARGOS_1128|CDS_00687,	M_curtisii_strain_NCTC11656|CDS_00021,	M_curtisii_strain_NCTC11657|CDS_01391,	-	-	-	-	-	-	-	-	-	-	-	-	-	-	-	-	-	-	-	-
21924_M_curtisii_strain_ATCC_35242-CDS_01603.faa	M. curtisii	-	-	-	-	-	-	-	M_curtisii_strain_1|CDS_00719,	M_curtisii_strain_10|CDS_00698,	M_curtisii_strain_15|CDS_00847,	M_curtisii_strain_18|CDS_00726,	M_curtisii_strain_19|CDS_00902,	M_curtisii_strain_2|CDS_00728,	M_curtisii_strain_21|CDS_00708,	M_curtisii_strain_22|CDS_00714,	M_curtisii_strain_24|CDS_00664,	M_curtisii_strain_25|CDS_00800,	M_curtisii_strain_ATCC_35241|CDS_01202,	M_curtisii_strain_ATCC_35242|CDS_01603,	M_curtisii_strain_ATCC_43063|CDS_00680,	M_curtisii_strain_ATCC_51333|CDS_00193,	M_curtisii_strain_FDAARGOS_1127|CDS_00881,	M_curtisii_strain_FDAARGOS_1128|CDS_00676,	M_curtisii_strain_NCTC11656|CDS_00008,	M_curtisii_strain_NCTC11657|CDS_01402,	-	-	-	-	-	-	-	-	-	-	-	-	-	-	-	-	-	-	-	-
21916_M_curtisii_strain_ATCC_35242-CDS_01595.faa	M. curtisii	COG0594	J	RNase P protein component	RnpA	-	K03536	rnpA; ribonuclease P protein component [EC:3.1.26.5]	M_curtisii_strain_1|CDS_00726,	M_curtisii_strain_10|CDS_00706,	M_curtisii_strain_15|CDS_00855,	M_curtisii_strain_18|CDS_00733,	M_curtisii_strain_19|CDS_00910,	M_curtisii_strain_2|CDS_00736,	M_curtisii_strain_21|CDS_00716,	M_curtisii_strain_22|CDS_00722,	M_curtisii_strain_24|CDS_00672,	M_curtisii_strain_25|CDS_00808,	M_curtisii_strain_ATCC_35241|CDS_01193,	M_curtisii_strain_ATCC_35242|CDS_01595,	M_curtisii_strain_ATCC_43063|CDS_00688,	M_curtisii_strain_ATCC_51333|CDS_00200,	M_curtisii_strain_FDAARGOS_1127|CDS_00890,	M_curtisii_strain_FDAARGOS_1128|CDS_00668,	M_curtisii_strain_NCTC11656|CDS_01899,	M_curtisii_strain_NCTC11657|CDS_01410,	-	-	-	-	-	-	-	-	-	-	-	-	-	-	-	-	-	-	-	-
21904_M_curtisii_strain_ATCC_35242-CDS_01583.faa	M. curtisii	-	-	-	-	-	-	-	M_curtisii_strain_1|CDS_00738,	M_curtisii_strain_10|CDS_00718,	M_curtisii_strain_15|CDS_00867,	M_curtisii_strain_18|CDS_00745,	M_curtisii_strain_19|CDS_00922,	M_curtisii_strain_2|CDS_00748,	M_curtisii_strain_21|CDS_00728,	M_curtisii_strain_22|CDS_00734,	M_curtisii_strain_24|CDS_00684,	M_curtisii_strain_25|CDS_00820,	M_curtisii_strain_ATCC_35241|CDS_01181,	M_curtisii_strain_ATCC_35242|CDS_01583,	M_curtisii_strain_ATCC_43063|CDS_00700,	M_curtisii_strain_ATCC_51333|CDS_00212,	M_curtisii_strain_FDAARGOS_1127|CDS_00902,	M_curtisii_strain_FDAARGOS_1128|CDS_00656,	M_curtisii_strain_NCTC11656|CDS_01887,	M_curtisii_strain_NCTC11657|CDS_01422,	-	-	-	-	-	-	-	-	-	-	-	-	-	-	-	-	-	-	-	-
21894_M_curtisii_strain_ATCC_35242-CDS_01573.faa	M. curtisii	-	-	-	-	-	-	-	M_curtisii_strain_1|CDS_00748,	M_curtisii_strain_10|CDS_00728,	M_curtisii_strain_15|CDS_00877,	M_curtisii_strain_18|CDS_00755,	M_curtisii_strain_19|CDS_00932,	M_curtisii_strain_2|CDS_00758,	M_curtisii_strain_21|CDS_00738,	M_curtisii_strain_22|CDS_00744,	M_curtisii_strain_24|CDS_00694,	M_curtisii_strain_25|CDS_00830,	M_curtisii_strain_ATCC_35241|CDS_01171,	M_curtisii_strain_ATCC_35242|CDS_01573,	M_curtisii_strain_ATCC_43063|CDS_00710,	M_curtisii_strain_ATCC_51333|CDS_00222,	M_curtisii_strain_FDAARGOS_1127|CDS_00912,	M_curtisii_strain_FDAARGOS_1128|CDS_00646,	M_curtisii_strain_NCTC11656|CDS_01877,	M_curtisii_strain_NCTC11657|CDS_01432,	-	-	-	-	-	-	-	-	-	-	-	-	-	-	-	-	-	-	-	-
21883_M_curtisii_strain_ATCC_35242-CDS_01562.faa	M. curtisii	-	-	-	-	-	-	-	M_curtisii_strain_1|CDS_00759,	M_curtisii_strain_10|CDS_00739,	M_curtisii_strain_15|CDS_00888,	M_curtisii_strain_18|CDS_00766,	M_curtisii_strain_19|CDS_00943,	M_curtisii_strain_2|CDS_00769,	M_curtisii_strain_21|CDS_00749,	M_curtisii_strain_22|CDS_00755,	M_curtisii_strain_24|CDS_00700,	M_curtisii_strain_25|CDS_00841,	M_curtisii_strain_ATCC_35241|CDS_01165,	M_curtisii_strain_ATCC_35242|CDS_01562,	M_curtisii_strain_ATCC_43063|CDS_00716,	M_curtisii_strain_ATCC_51333|CDS_00228,	M_curtisii_strain_FDAARGOS_1127|CDS_00918,	M_curtisii_strain_FDAARGOS_1128|CDS_00640,	M_curtisii_strain_NCTC11656|CDS_01871,	M_curtisii_strain_NCTC11657|CDS_01443,	-	-	-	-	-	-	-	-	-	-	-	-	-	-	-	-	-	-	-	-
21882_M_curtisii_strain_ATCC_35242-CDS_01561.faa	M. curtisii	-	-	-	-	-	-	-	M_curtisii_strain_1|CDS_00760,	M_curtisii_strain_10|CDS_00740,	M_curtisii_strain_15|CDS_00889,	M_curtisii_strain_18|CDS_00767,	M_curtisii_strain_19|CDS_00944,	M_curtisii_strain_2|CDS_00770,	M_curtisii_strain_21|CDS_00750,	M_curtisii_strain_22|CDS_00756,	M_curtisii_strain_24|CDS_00701,	M_curtisii_strain_25|CDS_00842,	M_curtisii_strain_ATCC_35241|CDS_01164,	M_curtisii_strain_ATCC_35242|CDS_01561,	M_curtisii_strain_ATCC_43063|CDS_00717,	M_curtisii_strain_ATCC_51333|CDS_00229,	M_curtisii_strain_FDAARGOS_1127|CDS_00919,	M_curtisii_strain_FDAARGOS_1128|CDS_00639,	M_curtisii_strain_NCTC11656|CDS_01870,	M_curtisii_strain_NCTC11657|CDS_01444,	-	-	-	-	-	-	-	-	-	-	-	-	-	-	-	-	-	-	-	-
21866_M_curtisii_strain_ATCC_35242-CDS_01545.faa	M. curtisii	COG0477	GEPR	MFS family permease, includes anhydromuropeptide permease AmpG	ProP	-	-	-	M_curtisii_strain_1|CDS_00775,	M_curtisii_strain_10|CDS_00756,	M_curtisii_strain_15|CDS_00905,	M_curtisii_strain_18|CDS_00782,	M_curtisii_strain_19|CDS_00959,	M_curtisii_strain_2|CDS_00786,	M_curtisii_strain_21|CDS_00766,	M_curtisii_strain_22|CDS_00771,	M_curtisii_strain_24|CDS_00716,	M_curtisii_strain_25|CDS_00858,	M_curtisii_strain_ATCC_35241|CDS_01148,	M_curtisii_strain_ATCC_35242|CDS_01545,	M_curtisii_strain_ATCC_43063|CDS_00732,	M_curtisii_strain_ATCC_51333|CDS_00245,	M_curtisii_strain_FDAARGOS_1127|CDS_00935,	M_curtisii_strain_FDAARGOS_1128|CDS_00624,	M_curtisii_strain_NCTC11656|CDS_01854,	M_curtisii_strain_NCTC11657|CDS_01460,	-	-	-	-	-	-	-	-	-	-	-	-	-	-	-	-	-	-	-	-
21860_M_curtisii_strain_ATCC_35242-CDS_01539.faa	M. curtisii	-	-	-	-	-	-	-	M_curtisii_strain_1|CDS_00781,	M_curtisii_strain_10|CDS_00762,	M_curtisii_strain_15|CDS_00911,	M_curtisii_strain_18|CDS_00788,	M_curtisii_strain_19|CDS_00965,	M_curtisii_strain_2|CDS_00792,	M_curtisii_strain_21|CDS_00772,	M_curtisii_strain_22|CDS_00777,	M_curtisii_strain_24|CDS_00722,	M_curtisii_strain_25|CDS_00864,	M_curtisii_strain_ATCC_35241|CDS_01142,	M_curtisii_strain_ATCC_35242|CDS_01539,	M_curtisii_strain_ATCC_43063|CDS_00738,	M_curtisii_strain_ATCC_51333|CDS_00251,	M_curtisii_strain_FDAARGOS_1127|CDS_00941,	M_curtisii_strain_FDAARGOS_1128|CDS_00618,	M_curtisii_strain_NCTC11656|CDS_01848,	M_curtisii_strain_NCTC11657|CDS_01466,	-	-	-	-	-	-	-	-	-	-	-	-	-	-	-	-	-	-	-	-
21857_M_curtisii_strain_ATCC_35242-CDS_01536.faa	M. curtisii	COG0664	T	cAMP-binding domain of CRP or a regulatory subunit of cAMP-dependent protein kinases	Crp	-	K10914	crp; CRP/FNR family transcriptional regulator, cyclic AMP receptor protein	M_curtisii_strain_1|CDS_00784,	M_curtisii_strain_10|CDS_00765,	M_curtisii_strain_15|CDS_00914,	M_curtisii_strain_18|CDS_00791,	M_curtisii_strain_19|CDS_00968,	M_curtisii_strain_2|CDS_00795,	M_curtisii_strain_21|CDS_00775,	M_curtisii_strain_22|CDS_00780,	M_curtisii_strain_24|CDS_00725,	M_curtisii_strain_25|CDS_00867,	M_curtisii_strain_ATCC_35241|CDS_01139,	M_curtisii_strain_ATCC_35242|CDS_01536,	M_curtisii_strain_ATCC_43063|CDS_00741,	M_curtisii_strain_ATCC_51333|CDS_00254,	M_curtisii_strain_FDAARGOS_1127|CDS_00944,	M_curtisii_strain_FDAARGOS_1128|CDS_00615,	M_curtisii_strain_NCTC11656|CDS_01845,	M_curtisii_strain_NCTC11657|CDS_01469,	-	-	-	-	-	-	-	-	-	-	-	-	-	-	-	-	-	-	-	-
21853_M_curtisii_strain_ATCC_35242-CDS_01532.faa	M. curtisii	COG1408	R	Predicted phosphohydrolase, MPP superfamily	YaeI	-	K07098	K07098; uncharacterized protein	M_curtisii_strain_1|CDS_00788,	M_curtisii_strain_10|CDS_00769,	M_curtisii_strain_15|CDS_00918,	M_curtisii_strain_18|CDS_00795,	M_curtisii_strain_19|CDS_00972,	M_curtisii_strain_2|CDS_00799,	M_curtisii_strain_21|CDS_00779,	M_curtisii_strain_22|CDS_00784,	M_curtisii_strain_24|CDS_00729,	M_curtisii_strain_25|CDS_00871,	M_curtisii_strain_ATCC_35241|CDS_01135,	M_curtisii_strain_ATCC_35242|CDS_01532,	M_curtisii_strain_ATCC_43063|CDS_00745,	M_curtisii_strain_ATCC_51333|CDS_00258,	M_curtisii_strain_FDAARGOS_1127|CDS_00948,	M_curtisii_strain_FDAARGOS_1128|CDS_00611,	M_curtisii_strain_NCTC11656|CDS_01841,	M_curtisii_strain_NCTC11657|CDS_01473,	-	-	-	-	-	-	-	-	-	-	-	-	-	-	-	-	-	-	-	-
21847_M_curtisii_strain_ATCC_35242-CDS_01526.faa	M. curtisii	COG2247	M	Putative cell wall-binding domain (amidase enhancer), LytB superfamily	LytB	-	-	-	M_curtisii_strain_1|CDS_00792,	M_curtisii_strain_10|CDS_00773,	M_curtisii_strain_15|CDS_00924,	M_curtisii_strain_18|CDS_00799,	M_curtisii_strain_19|CDS_00976,	M_curtisii_strain_2|CDS_00805,	M_curtisii_strain_21|CDS_00785,	M_curtisii_strain_22|CDS_00788,	M_curtisii_strain_24|CDS_00736,	M_curtisii_strain_25|CDS_00877,	M_curtisii_strain_ATCC_35241|CDS_01131,	M_curtisii_strain_ATCC_35242|CDS_01526,	M_curtisii_strain_ATCC_43063|CDS_00749,	M_curtisii_strain_ATCC_51333|CDS_00264,	M_curtisii_strain_FDAARGOS_1127|CDS_00952,	M_curtisii_strain_FDAARGOS_1128|CDS_00607,	M_curtisii_strain_NCTC11656|CDS_01837,	M_curtisii_strain_NCTC11657|CDS_01479,	-	-	-	-	-	-	-	-	-	-	-	-	-	-	-	-	-	-	-	-
21843_M_curtisii_strain_ATCC_35242-CDS_01521.faa	M. curtisii	-	-	-	-	-	-	-	M_curtisii_strain_1|CDS_00910,	M_curtisii_strain_10|CDS_00894,	M_curtisii_strain_15|CDS_00938,	M_curtisii_strain_18|CDS_00922,	M_curtisii_strain_19|CDS_00990,	M_curtisii_strain_2|CDS_00819,	M_curtisii_strain_21|CDS_00797,	M_curtisii_strain_22|CDS_00801,	M_curtisii_strain_24|CDS_00755,	M_curtisii_strain_25|CDS_00891,	M_curtisii_strain_ATCC_35241|CDS_01118,	M_curtisii_strain_ATCC_35242|CDS_01521,	M_curtisii_strain_ATCC_43063|CDS_00761,	-	M_curtisii_strain_FDAARGOS_1127|CDS_00965,	M_curtisii_strain_FDAARGOS_1128|CDS_00594,	M_curtisii_strain_NCTC11656|CDS_01824,	M_curtisii_strain_NCTC11657|CDS_01484,	-	-	-	-	-	-	-	-	-	-	-	-	-	-	-	-	-	-	-	M_sp_strain_RF_GAM_744_WT_7|CDS_02069,
21842_M_curtisii_strain_ATCC_35242-CDS_01520.faa	M. curtisii	-	-	-	-	-	-	-	M_curtisii_strain_1|CDS_00911,	M_curtisii_strain_10|CDS_00895,	M_curtisii_strain_15|CDS_00939,	M_curtisii_strain_18|CDS_00923,	M_curtisii_strain_19|CDS_00991,	M_curtisii_strain_2|CDS_00820,	M_curtisii_strain_21|CDS_00798,	M_curtisii_strain_22|CDS_00802,	M_curtisii_strain_24|CDS_00756,	M_curtisii_strain_25|CDS_00892,	M_curtisii_strain_ATCC_35241|CDS_01117,	M_curtisii_strain_ATCC_35242|CDS_01520,	M_curtisii_strain_ATCC_43063|CDS_00762,	M_curtisii_strain_ATCC_51333|CDS_00282,	M_curtisii_strain_FDAARGOS_1127|CDS_00966,	M_curtisii_strain_FDAARGOS_1128|CDS_00593,	M_curtisii_strain_NCTC11656|CDS_01823,	M_curtisii_strain_NCTC11657|CDS_01485,	-	-	-	-	-	-	-	-	-	-	-	-	-	-	-	-	-	-	-	-
21841_M_curtisii_strain_ATCC_35242-CDS_01519.faa	M. curtisii	COG0407	H	Uroporphyrinogen-III decarboxylase HemE	HemE	Heme biosynthesis	K01599	hemE, UROD; uroporphyrinogen decarboxylase [EC:4.1.1.37]	M_curtisii_strain_1|CDS_00912,	M_curtisii_strain_10|CDS_00896,	M_curtisii_strain_15|CDS_00940,	M_curtisii_strain_18|CDS_00924,	M_curtisii_strain_19|CDS_00992,	M_curtisii_strain_2|CDS_00821,	M_curtisii_strain_21|CDS_00799,	M_curtisii_strain_22|CDS_00803,	M_curtisii_strain_24|CDS_00757,	M_curtisii_strain_25|CDS_00893,	M_curtisii_strain_ATCC_35241|CDS_01116,	M_curtisii_strain_ATCC_35242|CDS_01519,	M_curtisii_strain_ATCC_43063|CDS_00763,	M_curtisii_strain_ATCC_51333|CDS_00283,	M_curtisii_strain_FDAARGOS_1127|CDS_00967,	M_curtisii_strain_FDAARGOS_1128|CDS_00592,	M_curtisii_strain_NCTC11656|CDS_01822,	M_curtisii_strain_NCTC11657|CDS_01486,	-	-	-	-	-	-	-	-	-	-	-	-	-	-	-	-	-	-	-	M_sp_strain_RF_GAM_744_WT_7|CDS_00884,
21829_M_curtisii_strain_ATCC_35242-CDS_01507.faa	M. curtisii	COG0375	O	Hydrogenase maturation factor HypA/HybF, metallochaperone involved in Ni insertion	HybF	-	K04651	hypA, hybF; hydrogenase nickel incorporation protein HypA/HybF	M_curtisii_strain_1|CDS_00924,	M_curtisii_strain_10|CDS_00908,	M_curtisii_strain_15|CDS_00952,	M_curtisii_strain_18|CDS_00936,	M_curtisii_strain_19|CDS_01004,	M_curtisii_strain_2|CDS_00833,	M_curtisii_strain_21|CDS_00811,	M_curtisii_strain_22|CDS_00815,	M_curtisii_strain_24|CDS_00769,	M_curtisii_strain_25|CDS_00905,	M_curtisii_strain_ATCC_35241|CDS_01104,	M_curtisii_strain_ATCC_35242|CDS_01507,	M_curtisii_strain_ATCC_43063|CDS_00775,	M_curtisii_strain_ATCC_51333|CDS_00296,	M_curtisii_strain_FDAARGOS_1127|CDS_00979,	M_curtisii_strain_FDAARGOS_1128|CDS_00580,	M_curtisii_strain_NCTC11656|CDS_01810,	M_curtisii_strain_NCTC11657|CDS_01498,	-	-	-	-	-	-	-	-	-	-	-	-	-	-	-	-	-	-	-	-
21828_M_curtisii_strain_ATCC_35242-CDS_01506.faa	M. curtisii	COG0068	O	Hydrogenase maturation factor HypF (carbamoyltransferase)	HypF	-	K04656	hypF; hydrogenase maturation protein HypF	M_curtisii_strain_1|CDS_00925,	M_curtisii_strain_10|CDS_00909,	M_curtisii_strain_15|CDS_00953,	M_curtisii_strain_18|CDS_00937,	M_curtisii_strain_19|CDS_01005,	M_curtisii_strain_2|CDS_00834,	M_curtisii_strain_21|CDS_00812,	M_curtisii_strain_22|CDS_00816,	M_curtisii_strain_24|CDS_00770,	M_curtisii_strain_25|CDS_00906,	M_curtisii_strain_ATCC_35241|CDS_01103,	M_curtisii_strain_ATCC_35242|CDS_01506,	M_curtisii_strain_ATCC_43063|CDS_00776,	M_curtisii_strain_ATCC_51333|CDS_00297,	M_curtisii_strain_FDAARGOS_1127|CDS_00980,	M_curtisii_strain_FDAARGOS_1128|CDS_00579,	M_curtisii_strain_NCTC11656|CDS_01809,	M_curtisii_strain_NCTC11657|CDS_01499,	-	-	-	-	-	-	-	-	-	-	-	-	-	-	-	-	-	-	-	-
21819_M_curtisii_strain_ATCC_35242-CDS_01497.faa	M. curtisii	-	-	-	-	-	-	-	M_curtisii_strain_1|CDS_00933,	M_curtisii_strain_10|CDS_00917,	M_curtisii_strain_15|CDS_00961,	M_curtisii_strain_18|CDS_00945,	M_curtisii_strain_19|CDS_01013,	M_curtisii_strain_2|CDS_00842,	M_curtisii_strain_21|CDS_00820,	M_curtisii_strain_22|CDS_00824,	M_curtisii_strain_24|CDS_00778,	M_curtisii_strain_25|CDS_00914,	M_curtisii_strain_ATCC_35241|CDS_01095,	M_curtisii_strain_ATCC_35242|CDS_01497,	M_curtisii_strain_ATCC_43063|CDS_00784,	M_curtisii_strain_ATCC_51333|CDS_00305,	M_curtisii_strain_FDAARGOS_1127|CDS_00988,	M_curtisii_strain_FDAARGOS_1128|CDS_00571,	M_curtisii_strain_NCTC11656|CDS_01801,	M_curtisii_strain_NCTC11657|CDS_01507,	-	-	-	-	-	-	-	-	-	-	-	-	-	-	-	-	-	-	-	-
21805_M_curtisii_strain_ATCC_35242-CDS_01483.faa	M. curtisii	COG2814	G	Predicted arabinose efflux permease AraJ, MFS family	AraJ	-	K08224	ynfM; MFS transporter, YNFM family, putative membrane transport protein	M_curtisii_strain_1|CDS_00947,	M_curtisii_strain_10|CDS_00931,	M_curtisii_strain_15|CDS_00975,	M_curtisii_strain_18|CDS_00959,	M_curtisii_strain_19|CDS_01027,	M_curtisii_strain_2|CDS_00856,	M_curtisii_strain_21|CDS_00834,	M_curtisii_strain_22|CDS_00839,	M_curtisii_strain_24|CDS_00793,	M_curtisii_strain_25|CDS_00929,	M_curtisii_strain_ATCC_35241|CDS_01081,	M_curtisii_strain_ATCC_35242|CDS_01483,	M_curtisii_strain_ATCC_43063|CDS_00798,	M_curtisii_strain_ATCC_51333|CDS_00320,	M_curtisii_strain_FDAARGOS_1127|CDS_01002,	M_curtisii_strain_FDAARGOS_1128|CDS_00557,	M_curtisii_strain_NCTC11656|CDS_01787,	M_curtisii_strain_NCTC11657|CDS_01522,	-	-	-	-	-	-	-	-	-	-	-	-	-	-	-	-	-	-	-	M_sp_strain_RF_GAM_744_WT_7|CDS_00925,
21804_M_curtisii_strain_ATCC_35242-CDS_01482.faa	M. curtisii	-	-	-	-	-	-	-	M_curtisii_strain_1|CDS_00948,	M_curtisii_strain_10|CDS_00932,	M_curtisii_strain_15|CDS_00976,	M_curtisii_strain_18|CDS_00960,	M_curtisii_strain_19|CDS_01028,	M_curtisii_strain_2|CDS_00857,	M_curtisii_strain_21|CDS_00835,	M_curtisii_strain_22|CDS_00840,	M_curtisii_strain_24|CDS_00794,	M_curtisii_strain_25|CDS_00930,	M_curtisii_strain_ATCC_35241|CDS_01080,	M_curtisii_strain_ATCC_35242|CDS_01482,	M_curtisii_strain_ATCC_43063|CDS_00799,	M_curtisii_strain_ATCC_51333|CDS_00321,	M_curtisii_strain_FDAARGOS_1127|CDS_01003,	M_curtisii_strain_FDAARGOS_1128|CDS_00556,	M_curtisii_strain_NCTC11656|CDS_01786,	M_curtisii_strain_NCTC11657|CDS_01523,	-	-	-	-	-	-	-	-	-	-	-	-	-	-	-	-	-	-	-	-
21801_M_curtisii_strain_ATCC_35242-CDS_01479.faa	M. curtisii	-	-	-	-	-	-	-	M_curtisii_strain_1|CDS_00951,	M_curtisii_strain_10|CDS_00935,	M_curtisii_strain_15|CDS_00979,	M_curtisii_strain_18|CDS_00963,	M_curtisii_strain_19|CDS_01031,	M_curtisii_strain_2|CDS_00860,	M_curtisii_strain_21|CDS_00838,	M_curtisii_strain_22|CDS_00843,	M_curtisii_strain_24|CDS_00797,	M_curtisii_strain_25|CDS_00933,	M_curtisii_strain_ATCC_35241|CDS_01077,	M_curtisii_strain_ATCC_35242|CDS_01479,	M_curtisii_strain_ATCC_43063|CDS_00802,	M_curtisii_strain_ATCC_51333|CDS_00324,	M_curtisii_strain_FDAARGOS_1127|CDS_01006,	M_curtisii_strain_FDAARGOS_1128|CDS_00553,	M_curtisii_strain_NCTC11656|CDS_01783,	M_curtisii_strain_NCTC11657|CDS_01526,	-	-	-	-	-	-	-	-	-	-	-	-	-	-	-	-	-	-	-	M_sp_strain_RF_GAM_744_WT_7|CDS_00994,
21794_M_curtisii_strain_ATCC_35242-CDS_01472.faa	M. curtisii	COG4392	E	Branched-chain amino acid transport protein	AzlD2	-	-	-	M_curtisii_strain_1|CDS_00958,	M_curtisii_strain_10|CDS_00942,	M_curtisii_strain_15|CDS_00986,	M_curtisii_strain_18|CDS_00970,	M_curtisii_strain_19|CDS_01038,	M_curtisii_strain_2|CDS_00867,	M_curtisii_strain_21|CDS_00845,	M_curtisii_strain_22|CDS_00850,	M_curtisii_strain_24|CDS_00804,	M_curtisii_strain_25|CDS_00940,	M_curtisii_strain_ATCC_35241|CDS_01070,	M_curtisii_strain_ATCC_35242|CDS_01472,	M_curtisii_strain_ATCC_43063|CDS_00809,	M_curtisii_strain_ATCC_51333|CDS_00331,	M_curtisii_strain_FDAARGOS_1127|CDS_01013,	M_curtisii_strain_FDAARGOS_1128|CDS_00546,	M_curtisii_strain_NCTC11656|CDS_01776,	M_curtisii_strain_NCTC11657|CDS_01533,	-	-	-	-	-	-	-	-	-	-	-	-	-	-	-	-	-	-	-	M_sp_strain_RF_GAM_744_WT_7|CDS_00918,
21793_M_curtisii_strain_ATCC_35242-CDS_01471.faa	M. curtisii	COG1296	E	Predicted branched-chain amino acid permease (azaleucine resistance)	AzlC	-	-	-	M_curtisii_strain_1|CDS_00959,	M_curtisii_strain_10|CDS_00943,	M_curtisii_strain_15|CDS_00987,	M_curtisii_strain_18|CDS_00971,	M_curtisii_strain_19|CDS_01039,	M_curtisii_strain_2|CDS_00868,	M_curtisii_strain_21|CDS_00846,	M_curtisii_strain_22|CDS_00851,	M_curtisii_strain_24|CDS_00805,	M_curtisii_strain_25|CDS_00941,	M_curtisii_strain_ATCC_35241|CDS_01069,	M_curtisii_strain_ATCC_35242|CDS_01471,	M_curtisii_strain_ATCC_43063|CDS_00810,	M_curtisii_strain_ATCC_51333|CDS_00332,	M_curtisii_strain_FDAARGOS_1127|CDS_01014,	M_curtisii_strain_FDAARGOS_1128|CDS_00545,	M_curtisii_strain_NCTC11656|CDS_01775,	M_curtisii_strain_NCTC11657|CDS_01534,	-	-	-	-	-	-	-	-	-	-	-	-	-	-	-	-	-	-	-	M_sp_strain_RF_GAM_744_WT_7|CDS_00917,
21785_M_curtisii_strain_ATCC_35242-CDS_01463.faa	M. curtisii	-	-	-	-	-	-	-	M_curtisii_strain_1|CDS_00967,	M_curtisii_strain_10|CDS_00951,	M_curtisii_strain_15|CDS_00995,	M_curtisii_strain_18|CDS_00979,	M_curtisii_strain_19|CDS_01047,	M_curtisii_strain_2|CDS_00876,	M_curtisii_strain_21|CDS_00854,	M_curtisii_strain_22|CDS_00859,	M_curtisii_strain_24|CDS_00813,	M_curtisii_strain_25|CDS_00949,	M_curtisii_strain_ATCC_35241|CDS_01061,	M_curtisii_strain_ATCC_35242|CDS_01463,	M_curtisii_strain_ATCC_43063|CDS_00818,	M_curtisii_strain_ATCC_51333|CDS_00340,	M_curtisii_strain_FDAARGOS_1127|CDS_01022,	M_curtisii_strain_FDAARGOS_1128|CDS_00537,	M_curtisii_strain_NCTC11656|CDS_01767,	M_curtisii_strain_NCTC11657|CDS_01542,	-	-	-	-	-	-	-	-	-	-	-	-	-	-	-	-	-	-	-	-
21772_M_curtisii_strain_ATCC_35242-CDS_01450.faa	M. curtisii	COG1512	S	Uncharacterized membrane protein YgcG, contains a TPM-fold domain	YgcG	-	K06872	K06872; uncharacterized protein	M_curtisii_strain_1|CDS_00980,	M_curtisii_strain_10|CDS_00960,	M_curtisii_strain_15|CDS_01000,	M_curtisii_strain_18|CDS_00992,	M_curtisii_strain_19|CDS_01060,	M_curtisii_strain_2|CDS_00881,	M_curtisii_strain_21|CDS_00859,	M_curtisii_strain_22|CDS_00868,	M_curtisii_strain_24|CDS_00824,	M_curtisii_strain_25|CDS_00960,	M_curtisii_strain_ATCC_35241|CDS_01049,	M_curtisii_strain_ATCC_35242|CDS_01450,	M_curtisii_strain_ATCC_43063|CDS_00830,	M_curtisii_strain_ATCC_51333|CDS_00350,	M_curtisii_strain_FDAARGOS_1127|CDS_01034,	M_curtisii_strain_FDAARGOS_1128|CDS_00525,	M_curtisii_strain_NCTC11656|CDS_01754,	M_curtisii_strain_NCTC11657|CDS_01555,	-	-	-	-	-	-	-	-	-	-	-	-	-	-	-	-	-	-	-	-
21759_M_curtisii_strain_ATCC_35242-CDS_01436.faa	M. curtisii	COG1345	N	Flagellar capping protein FliD	FliD	-	K02407	fliD; flagellar hook-associated protein 2	M_curtisii_strain_1|CDS_00994,	M_curtisii_strain_10|CDS_00981,	M_curtisii_strain_15|CDS_01014,	M_curtisii_strain_18|CDS_01006,	M_curtisii_strain_19|CDS_01074,	M_curtisii_strain_2|CDS_00895,	M_curtisii_strain_21|CDS_00873,	M_curtisii_strain_22|CDS_00882,	M_curtisii_strain_24|CDS_00838,	M_curtisii_strain_25|CDS_00974,	M_curtisii_strain_ATCC_35241|CDS_00983,	M_curtisii_strain_ATCC_35242|CDS_01436,	M_curtisii_strain_ATCC_43063|CDS_00844,	M_curtisii_strain_ATCC_51333|CDS_00364,	M_curtisii_strain_FDAARGOS_1127|CDS_01104,	M_curtisii_strain_FDAARGOS_1128|CDS_00511,	M_curtisii_strain_NCTC11656|CDS_01684,	M_curtisii_strain_NCTC11657|CDS_01569,	-	-	-	-	-	-	-	-	-	-	-	-	-	-	-	-	-	-	-	-
21757_M_curtisii_strain_ATCC_35242-CDS_01434.faa	M. curtisii	-	-	-	-	-	-	-	M_curtisii_strain_1|CDS_00996,	M_curtisii_strain_10|CDS_00983,	M_curtisii_strain_15|CDS_01016,	M_curtisii_strain_18|CDS_01008,	M_curtisii_strain_19|CDS_01076,	M_curtisii_strain_2|CDS_00897,	M_curtisii_strain_21|CDS_00875,	M_curtisii_strain_22|CDS_00884,	M_curtisii_strain_24|CDS_00840,	M_curtisii_strain_25|CDS_00976,	M_curtisii_strain_ATCC_35241|CDS_00981,	M_curtisii_strain_ATCC_35242|CDS_01434,	M_curtisii_strain_ATCC_43063|CDS_00846,	M_curtisii_strain_ATCC_51333|CDS_00366,	M_curtisii_strain_FDAARGOS_1127|CDS_01106,	M_curtisii_strain_FDAARGOS_1128|CDS_00509,	M_curtisii_strain_NCTC11656|CDS_01682,	M_curtisii_strain_NCTC11657|CDS_01571,	-	-	-	-	-	-	-	-	-	-	-	-	-	-	-	-	-	-	-	-
21747_M_curtisii_strain_ATCC_35242-CDS_01424.faa	M. curtisii	-	-	-	-	-	K02414	fliK; flagellar hook-length control protein FliK	M_curtisii_strain_1|CDS_01006,	M_curtisii_strain_10|CDS_00993,	M_curtisii_strain_15|CDS_01026,	M_curtisii_strain_18|CDS_01018,	M_curtisii_strain_19|CDS_01086,	M_curtisii_strain_2|CDS_00907,	M_curtisii_strain_21|CDS_00885,	M_curtisii_strain_22|CDS_00894,	M_curtisii_strain_24|CDS_00850,	M_curtisii_strain_25|CDS_00986,	M_curtisii_strain_ATCC_35241|CDS_00971,	M_curtisii_strain_ATCC_35242|CDS_01424,	M_curtisii_strain_ATCC_43063|CDS_00856,	M_curtisii_strain_ATCC_51333|CDS_00377,	M_curtisii_strain_FDAARGOS_1127|CDS_01116,	M_curtisii_strain_FDAARGOS_1128|CDS_00499,	M_curtisii_strain_NCTC11656|CDS_01672,	M_curtisii_strain_NCTC11657|CDS_01581,	-	-	-	-	-	-	-	-	-	-	-	-	-	-	-	-	-	-	-	-
21717_M_curtisii_strain_ATCC_35242-CDS_01394.faa	M. curtisii	-	-	-	-	-	-	-	M_curtisii_strain_1|CDS_01036,	M_curtisii_strain_10|CDS_01023,	M_curtisii_strain_15|CDS_01056,	M_curtisii_strain_18|CDS_01048,	M_curtisii_strain_19|CDS_01116,	M_curtisii_strain_2|CDS_00937,	M_curtisii_strain_21|CDS_00915,	M_curtisii_strain_22|CDS_00924,	M_curtisii_strain_24|CDS_00880,	M_curtisii_strain_25|CDS_01016,	M_curtisii_strain_ATCC_35241|CDS_00941,	M_curtisii_strain_ATCC_35242|CDS_01394,	M_curtisii_strain_ATCC_43063|CDS_00886,	-	M_curtisii_strain_FDAARGOS_1127|CDS_01146,	M_curtisii_strain_FDAARGOS_1128|CDS_00469,	M_curtisii_strain_NCTC11656|CDS_01642,	M_curtisii_strain_NCTC11657|CDS_01611,	-	-	-	-	-	-	-	-	-	-	-	-	-	-	-	-	-	-	-	-
21712_M_curtisii_strain_ATCC_35242-CDS_01389.faa	M. curtisii	-	-	-	-	-	-	-	M_curtisii_strain_1|CDS_01042,	M_curtisii_strain_10|CDS_01029,	M_curtisii_strain_15|CDS_01062,	M_curtisii_strain_18|CDS_01054,	M_curtisii_strain_19|CDS_01122,	M_curtisii_strain_2|CDS_00942,	M_curtisii_strain_21|CDS_00920,	M_curtisii_strain_22|CDS_00929,	M_curtisii_strain_24|CDS_00885,	M_curtisii_strain_25|CDS_01021,	M_curtisii_strain_ATCC_35241|CDS_00935,	M_curtisii_strain_ATCC_35242|CDS_01389,	M_curtisii_strain_ATCC_43063|CDS_00891,	M_curtisii_strain_ATCC_51333|CDS_00411,	M_curtisii_strain_FDAARGOS_1127|CDS_01152,	M_curtisii_strain_FDAARGOS_1128|CDS_00464,	M_curtisii_strain_NCTC11656|CDS_01636,	M_curtisii_strain_NCTC11657|CDS_01616,	-	-	-	-	-	-	-	-	-	-	-	-	-	-	-	-	-	-	-	-
21709_M_curtisii_strain_ATCC_35242-CDS_01386.faa	M. curtisii	-	-	-	-	-	-	-	M_curtisii_strain_1|CDS_01045,	M_curtisii_strain_10|CDS_01032,	M_curtisii_strain_15|CDS_01065,	M_curtisii_strain_18|CDS_01057,	M_curtisii_strain_19|CDS_01125,	M_curtisii_strain_2|CDS_00945,	M_curtisii_strain_21|CDS_00923,	M_curtisii_strain_22|CDS_00932,	M_curtisii_strain_24|CDS_00888,	M_curtisii_strain_25|CDS_01024,	M_curtisii_strain_ATCC_35241|CDS_00932,	M_curtisii_strain_ATCC_35242|CDS_01386,	M_curtisii_strain_ATCC_43063|CDS_00894,	-	M_curtisii_strain_FDAARGOS_1127|CDS_01155,	M_curtisii_strain_FDAARGOS_1128|CDS_00461,	M_curtisii_strain_NCTC11656|CDS_01633,	M_curtisii_strain_NCTC11657|CDS_01619,	-	-	-	-	-	-	-	-	-	-	-	-	-	-	-	-	-	-	-	-
21708_M_curtisii_strain_ATCC_35242-CDS_01385.faa	M. curtisii	COG3369	S	Uncharacterized conserved protein, contains Zn-finger domain of CDGSH type		-	-	-	M_curtisii_strain_1|CDS_01046,	M_curtisii_strain_10|CDS_01033,	M_curtisii_strain_15|CDS_01066,	M_curtisii_strain_18|CDS_01058,	M_curtisii_strain_19|CDS_01126,	M_curtisii_strain_2|CDS_00946,	M_curtisii_strain_21|CDS_00924,	M_curtisii_strain_22|CDS_00933,	M_curtisii_strain_24|CDS_00889,	M_curtisii_strain_25|CDS_01025,	M_curtisii_strain_ATCC_35241|CDS_00931,	M_curtisii_strain_ATCC_35242|CDS_01385,	M_curtisii_strain_ATCC_43063|CDS_00895,	-	M_curtisii_strain_FDAARGOS_1127|CDS_01156,	M_curtisii_strain_FDAARGOS_1128|CDS_00460,	M_curtisii_strain_NCTC11656|CDS_01632,	M_curtisii_strain_NCTC11657|CDS_01620,	-	-	-	-	-	-	-	-	-	-	-	-	-	-	-	-	-	-	-	-
21707_M_curtisii_strain_ATCC_35242-CDS_01384.faa	M. curtisii	-	-	-	-	-	-	-	M_curtisii_strain_1|CDS_01048,	M_curtisii_strain_10|CDS_01036,	M_curtisii_strain_15|CDS_01067,	M_curtisii_strain_18|CDS_01060,	M_curtisii_strain_19|CDS_01127,	M_curtisii_strain_2|CDS_00947,	M_curtisii_strain_21|CDS_00925,	M_curtisii_strain_22|CDS_00934,	M_curtisii_strain_24|CDS_00890,	M_curtisii_strain_25|CDS_01026,	M_curtisii_strain_ATCC_35241|CDS_00929,	M_curtisii_strain_ATCC_35242|CDS_01384,	M_curtisii_strain_ATCC_43063|CDS_00896,	-	M_curtisii_strain_FDAARGOS_1127|CDS_01157,	M_curtisii_strain_FDAARGOS_1128|CDS_00459,	M_curtisii_strain_NCTC11656|CDS_01630,	M_curtisii_strain_NCTC11657|CDS_01621,	-	-	-	-	-	-	-	-	-	-	-	-	-	-	-	-	-	-	-	-
21704_M_curtisii_strain_ATCC_35242-CDS_01381.faa	M. curtisii	COG0747	E	ABC-type transport system, periplasmic component	DdpA	-	K15580	oppA, mppA; oligopeptide transport system substrate-binding protein	M_curtisii_strain_1|CDS_01051,	M_curtisii_strain_10|CDS_01039,	M_curtisii_strain_15|CDS_01070,	M_curtisii_strain_18|CDS_01063,	M_curtisii_strain_19|CDS_01130,	M_curtisii_strain_2|CDS_00950,	M_curtisii_strain_21|CDS_00928,	M_curtisii_strain_22|CDS_00937,	M_curtisii_strain_24|CDS_00893,	M_curtisii_strain_25|CDS_01029,	M_curtisii_strain_ATCC_35241|CDS_00926,	M_curtisii_strain_ATCC_35242|CDS_01381,	M_curtisii_strain_ATCC_43063|CDS_00899,	M_curtisii_strain_ATCC_51333|CDS_00416,	M_curtisii_strain_FDAARGOS_1127|CDS_01160,	M_curtisii_strain_FDAARGOS_1128|CDS_00456,	M_curtisii_strain_NCTC11656|CDS_01627,	M_curtisii_strain_NCTC11657|CDS_01624,	-	-	-	-	-	-	-	-	-	-	-	-	-	-	-	-	-	-	-	-
21697_M_curtisii_strain_ATCC_35242-CDS_01374.faa	M. curtisii	COG1136	M	ABC-type lipoprotein export system, ATPase component	LolD	-	K02003	ABC.CD.A; putative ABC transport system ATP-binding protein	M_curtisii_strain_1|CDS_01058,	M_curtisii_strain_10|CDS_01046,	M_curtisii_strain_15|CDS_01077,	M_curtisii_strain_18|CDS_01070,	M_curtisii_strain_19|CDS_01137,	M_curtisii_strain_2|CDS_00957,	M_curtisii_strain_21|CDS_00935,	M_curtisii_strain_22|CDS_00944,	M_curtisii_strain_24|CDS_00900,	M_curtisii_strain_25|CDS_01036,	M_curtisii_strain_ATCC_35241|CDS_00919,	M_curtisii_strain_ATCC_35242|CDS_01374,	M_curtisii_strain_ATCC_43063|CDS_00906,	M_curtisii_strain_ATCC_51333|CDS_00423,	M_curtisii_strain_FDAARGOS_1127|CDS_01167,	M_curtisii_strain_FDAARGOS_1128|CDS_00449,	M_curtisii_strain_NCTC11656|CDS_01620,	M_curtisii_strain_NCTC11657|CDS_01631,	-	-	-	-	-	-	-	-	-	-	-	-	-	-	-	-	-	-	-	-
21691_M_curtisii_strain_ATCC_35242-CDS_01368.faa	M. curtisii	COG3087	D	Cell division protein FtsN	FtsN	-	-	-	M_curtisii_strain_1|CDS_01064,	M_curtisii_strain_10|CDS_01052,	M_curtisii_strain_15|CDS_01083,	M_curtisii_strain_18|CDS_01076,	M_curtisii_strain_19|CDS_01143,	M_curtisii_strain_2|CDS_00963,	M_curtisii_strain_21|CDS_00941,	M_curtisii_strain_22|CDS_00950,	M_curtisii_strain_24|CDS_00906,	M_curtisii_strain_25|CDS_01042,	M_curtisii_strain_ATCC_35241|CDS_00913,	M_curtisii_strain_ATCC_35242|CDS_01368,	M_curtisii_strain_ATCC_43063|CDS_00912,	M_curtisii_strain_ATCC_51333|CDS_00429,	M_curtisii_strain_FDAARGOS_1127|CDS_01173,	M_curtisii_strain_FDAARGOS_1128|CDS_00443,	M_curtisii_strain_NCTC11656|CDS_01614,	M_curtisii_strain_NCTC11657|CDS_01637,	-	-	-	-	-	-	-	-	-	-	-	-	-	-	-	-	-	-	-	-
21679_M_curtisii_strain_ATCC_35242-CDS_01355.faa	M. curtisii	-	-	-	-	-	-	-	M_curtisii_strain_1|CDS_01077,	M_curtisii_strain_10|CDS_01065,	M_curtisii_strain_15|CDS_01096,	M_curtisii_strain_18|CDS_01089,	M_curtisii_strain_19|CDS_01156,	M_curtisii_strain_2|CDS_00976,	M_curtisii_strain_21|CDS_00956,	M_curtisii_strain_22|CDS_00963,	M_curtisii_strain_24|CDS_00919,	M_curtisii_strain_25|CDS_01055,	M_curtisii_strain_ATCC_35241|CDS_00900,	M_curtisii_strain_ATCC_35242|CDS_01355,	M_curtisii_strain_ATCC_43063|CDS_00925,	M_curtisii_strain_ATCC_51333|CDS_00443,	M_curtisii_strain_FDAARGOS_1127|CDS_01186,	M_curtisii_strain_FDAARGOS_1128|CDS_00430,	M_curtisii_strain_NCTC11656|CDS_01601,	M_curtisii_strain_NCTC11657|CDS_01650,	-	-	-	-	-	-	-	-	-	-	-	-	-	-	-	-	-	-	-	-
21678_M_curtisii_strain_ATCC_35242-CDS_01354.faa	M. curtisii	-	-	-	-	-	-	-	M_curtisii_strain_1|CDS_01078,	M_curtisii_strain_10|CDS_01066,	M_curtisii_strain_15|CDS_01097,	M_curtisii_strain_18|CDS_01090,	M_curtisii_strain_19|CDS_01157,	M_curtisii_strain_2|CDS_00977,	M_curtisii_strain_21|CDS_00957,	M_curtisii_strain_22|CDS_00964,	M_curtisii_strain_24|CDS_00920,	M_curtisii_strain_25|CDS_01056,	M_curtisii_strain_ATCC_35241|CDS_00899,	M_curtisii_strain_ATCC_35242|CDS_01354,	M_curtisii_strain_ATCC_43063|CDS_00926,	M_curtisii_strain_ATCC_51333|CDS_00444,	M_curtisii_strain_FDAARGOS_1127|CDS_01187,	M_curtisii_strain_FDAARGOS_1128|CDS_00429,	M_curtisii_strain_NCTC11656|CDS_01600,	M_curtisii_strain_NCTC11657|CDS_01651,	-	-	-	-	-	-	-	-	-	-	-	-	-	-	-	-	-	-	-	-
21675_M_curtisii_strain_ATCC_35242-CDS_01351.faa	M. curtisii	-	-	-	-	-	-	-	M_curtisii_strain_1|CDS_01081,	M_curtisii_strain_10|CDS_01069,	M_curtisii_strain_15|CDS_01100,	M_curtisii_strain_18|CDS_01093,	M_curtisii_strain_19|CDS_01160,	M_curtisii_strain_2|CDS_00980,	M_curtisii_strain_21|CDS_00960,	M_curtisii_strain_22|CDS_00967,	M_curtisii_strain_24|CDS_00923,	M_curtisii_strain_25|CDS_01059,	M_curtisii_strain_ATCC_35241|CDS_00896,	M_curtisii_strain_ATCC_35242|CDS_01351,	M_curtisii_strain_ATCC_43063|CDS_00929,	M_curtisii_strain_ATCC_51333|CDS_00447,	M_curtisii_strain_FDAARGOS_1127|CDS_01190,	M_curtisii_strain_FDAARGOS_1128|CDS_00426,	M_curtisii_strain_NCTC11656|CDS_01597,	M_curtisii_strain_NCTC11657|CDS_01654,	-	-	-	-	-	-	-	-	-	-	-	-	-	-	-	-	-	-	-	-
21674_M_curtisii_strain_ATCC_35242-CDS_01350.faa	M. curtisii	COG0791, COG2247	M	Cell wall-associated hydrolase, NlpC_P60 family; Putative cell wall-binding domain (amidase enhancer), LytB superfamily	NlpC; LytB	-	-	-	M_curtisii_strain_1|CDS_01082,	M_curtisii_strain_10|CDS_01070,	M_curtisii_strain_15|CDS_01101,	M_curtisii_strain_18|CDS_01094,	M_curtisii_strain_19|CDS_01161,	M_curtisii_strain_2|CDS_00981,	M_curtisii_strain_21|CDS_00961,	M_curtisii_strain_22|CDS_00968,	M_curtisii_strain_24|CDS_00924,	M_curtisii_strain_25|CDS_01060,	M_curtisii_strain_ATCC_35241|CDS_00895,	M_curtisii_strain_ATCC_35242|CDS_01350,	M_curtisii_strain_ATCC_43063|CDS_00930,	M_curtisii_strain_ATCC_51333|CDS_00448,	M_curtisii_strain_FDAARGOS_1127|CDS_01191,	M_curtisii_strain_FDAARGOS_1128|CDS_00425,	M_curtisii_strain_NCTC11656|CDS_01596,	M_curtisii_strain_NCTC11657|CDS_01655,	-	-	-	-	-	-	-	-	-	-	-	-	-	-	-	-	-	-	-	-
21673_M_curtisii_strain_ATCC_35242-CDS_01349.faa	M. curtisii	COG0605	P	Superoxide dismutase	SodA	-	K04564	SOD2; superoxide dismutase, Fe-Mn family [EC:1.15.1.1]	M_curtisii_strain_1|CDS_01083,	M_curtisii_strain_10|CDS_01071,	M_curtisii_strain_15|CDS_01102,	M_curtisii_strain_18|CDS_01095,	M_curtisii_strain_19|CDS_01162,	M_curtisii_strain_2|CDS_00982,	M_curtisii_strain_21|CDS_00962,	M_curtisii_strain_22|CDS_00969,	M_curtisii_strain_24|CDS_00925,	M_curtisii_strain_25|CDS_01061,	M_curtisii_strain_ATCC_35241|CDS_00894,	M_curtisii_strain_ATCC_35242|CDS_01349,	M_curtisii_strain_ATCC_43063|CDS_00931,	M_curtisii_strain_ATCC_51333|CDS_00449,	M_curtisii_strain_FDAARGOS_1127|CDS_01192,	M_curtisii_strain_FDAARGOS_1128|CDS_00424,	M_curtisii_strain_NCTC11656|CDS_01595,	M_curtisii_strain_NCTC11657|CDS_01656,	-	-	-	-	-	-	-	-	-	-	-	-	-	-	-	-	-	-	-	M_sp_strain_RF_GAM_744_WT_7|CDS_01173,
21656_M_curtisii_strain_ATCC_35242-CDS_01331.faa	M. curtisii	COG2017	G	Galactose mutarotase or related enzyme	GalM	-	K01785	galM, GALM; aldose 1-epimerase [EC:5.1.3.3]	M_curtisii_strain_1|CDS_01098,	M_curtisii_strain_10|CDS_01088,	M_curtisii_strain_15|CDS_01138,	M_curtisii_strain_18|CDS_01110,	M_curtisii_strain_19|CDS_01194,	M_curtisii_strain_2|CDS_01016,	M_curtisii_strain_21|CDS_00997,	M_curtisii_strain_22|CDS_00986,	M_curtisii_strain_24|CDS_00956,	M_curtisii_strain_25|CDS_01078,	M_curtisii_strain_ATCC_35241|CDS_00878,	M_curtisii_strain_ATCC_35242|CDS_01331,	M_curtisii_strain_ATCC_43063|CDS_00947,	M_curtisii_strain_ATCC_51333|CDS_00463,	M_curtisii_strain_FDAARGOS_1127|CDS_01208,	M_curtisii_strain_FDAARGOS_1128|CDS_00408,	M_curtisii_strain_NCTC11656|CDS_01579,	M_curtisii_strain_NCTC11657|CDS_01674,	-	-	-	-	-	-	-	-	-	-	-	-	-	-	-	-	-	-	-	M_sp_strain_RF_GAM_744_WT_7|CDS_01279,
21646_M_curtisii_strain_ATCC_35242-CDS_01321.faa	M. curtisii	-	-	-	-	-	-	-	M_curtisii_strain_1|CDS_01108,	M_curtisii_strain_10|CDS_01102,	M_curtisii_strain_15|CDS_01152,	M_curtisii_strain_18|CDS_01120,	M_curtisii_strain_19|CDS_01204,	M_curtisii_strain_2|CDS_01030,	M_curtisii_strain_21|CDS_01011,	M_curtisii_strain_22|CDS_00996,	M_curtisii_strain_24|CDS_00966,	M_curtisii_strain_25|CDS_01092,	M_curtisii_strain_ATCC_35241|CDS_00868,	M_curtisii_strain_ATCC_35242|CDS_01321,	M_curtisii_strain_ATCC_43063|CDS_00957,	M_curtisii_strain_ATCC_51333|CDS_00473,	M_curtisii_strain_FDAARGOS_1127|CDS_01218,	M_curtisii_strain_FDAARGOS_1128|CDS_00398,	M_curtisii_strain_NCTC11656|CDS_01569,	M_curtisii_strain_NCTC11657|CDS_01684,	-	-	-	-	-	-	-	-	-	-	-	-	-	-	-	-	-	-	-	-
21638_M_curtisii_strain_ATCC_35242-CDS_01313.faa	M. curtisii	COG1674	D	DNA segregation ATPase FtsK/SpoIIIE or related protein	FtsK	-	K03466	ftsK, spoIIIE; DNA segregation ATPase FtsK/SpoIIIE, S-DNA-T family	M_curtisii_strain_1|CDS_01116,	M_curtisii_strain_10|CDS_01110,	M_curtisii_strain_15|CDS_01160,	M_curtisii_strain_18|CDS_01128,	M_curtisii_strain_19|CDS_01212,	M_curtisii_strain_2|CDS_01038,	M_curtisii_strain_21|CDS_01020,	M_curtisii_strain_22|CDS_01004,	M_curtisii_strain_24|CDS_00974,	M_curtisii_strain_25|CDS_01100,	M_curtisii_strain_ATCC_35241|CDS_00860,	M_curtisii_strain_ATCC_35242|CDS_01313,	M_curtisii_strain_ATCC_43063|CDS_00965,	M_curtisii_strain_ATCC_51333|CDS_00481,	M_curtisii_strain_FDAARGOS_1127|CDS_01226,	M_curtisii_strain_FDAARGOS_1128|CDS_00390,	M_curtisii_strain_NCTC11656|CDS_01561,	M_curtisii_strain_NCTC11657|CDS_01692,	-	-	-	-	-	-	-	-	-	-	-	-	-	-	-	-	-	-	-	-
21634_M_curtisii_strain_ATCC_35242-CDS_01309.faa	M. curtisii	COG3250	G	Beta-galactosidase/beta-glucuronidase	LacZ	-	K01190	lacZ; beta-galactosidase [EC:3.2.1.23]	M_curtisii_strain_1|CDS_01119,	M_curtisii_strain_10|CDS_01113,	M_curtisii_strain_15|CDS_01164,	M_curtisii_strain_18|CDS_01131,	M_curtisii_strain_19|CDS_01215,	M_curtisii_strain_2|CDS_01041,	M_curtisii_strain_21|CDS_01023,	M_curtisii_strain_22|CDS_01007,	M_curtisii_strain_24|CDS_00977,	M_curtisii_strain_25|CDS_01103,	M_curtisii_strain_ATCC_35241|CDS_00857,	M_curtisii_strain_ATCC_35242|CDS_01309,	M_curtisii_strain_ATCC_43063|CDS_00969,	M_curtisii_strain_ATCC_51333|CDS_00484,	M_curtisii_strain_FDAARGOS_1127|CDS_01229,	M_curtisii_strain_FDAARGOS_1128|CDS_00386,	M_curtisii_strain_NCTC11656|CDS_01558,	M_curtisii_strain_NCTC11657|CDS_01696,	-	-	-	-	-	-	-	-	-	-	-	-	-	-	-	-	-	-	-	-
21630_M_curtisii_strain_ATCC_35242-CDS_01305.faa	M. curtisii	-	-	-	-	-	-	-	M_curtisii_strain_1|CDS_01123,	M_curtisii_strain_10|CDS_01117,	M_curtisii_strain_15|CDS_01168,	M_curtisii_strain_18|CDS_01135,	M_curtisii_strain_19|CDS_01219,	M_curtisii_strain_2|CDS_01045,	M_curtisii_strain_21|CDS_01027,	M_curtisii_strain_22|CDS_01011,	M_curtisii_strain_24|CDS_00981,	M_curtisii_strain_25|CDS_01107,	M_curtisii_strain_ATCC_35241|CDS_00853,	M_curtisii_strain_ATCC_35242|CDS_01305,	M_curtisii_strain_ATCC_43063|CDS_00973,	-	M_curtisii_strain_FDAARGOS_1127|CDS_01233,	M_curtisii_strain_FDAARGOS_1128|CDS_00382,	M_curtisii_strain_NCTC11656|CDS_01554,	M_curtisii_strain_NCTC11657|CDS_01700,	-	-	-	-	-	-	-	-	-	-	-	-	-	-	-	-	-	-	-	-
21608_M_curtisii_strain_ATCC_35242-CDS_01283.faa	M. curtisii	COG3087	D	Cell division protein FtsN	FtsN	-	-	-	M_curtisii_strain_1|CDS_01145,	M_curtisii_strain_10|CDS_01139,	M_curtisii_strain_15|CDS_01191,	M_curtisii_strain_18|CDS_01157,	M_curtisii_strain_19|CDS_01241,	M_curtisii_strain_2|CDS_01067,	M_curtisii_strain_21|CDS_01049,	M_curtisii_strain_22|CDS_01033,	M_curtisii_strain_24|CDS_01003,	M_curtisii_strain_25|CDS_01129,	M_curtisii_strain_ATCC_35241|CDS_00831,	M_curtisii_strain_ATCC_35242|CDS_01283,	M_curtisii_strain_ATCC_43063|CDS_00995,	M_curtisii_strain_ATCC_51333|CDS_00506,	M_curtisii_strain_FDAARGOS_1127|CDS_01255,	M_curtisii_strain_FDAARGOS_1128|CDS_00360,	M_curtisii_strain_NCTC11656|CDS_01532,	M_curtisii_strain_NCTC11657|CDS_01722,	-	-	-	-	-	-	-	-	-	-	-	-	-	-	-	-	-	-	-	-
21602_M_curtisii_strain_ATCC_35242-CDS_01276.faa	M. curtisii	COG0270	L	DNA-cytosine methylase	Dcm	-	K00558	DNMT1, dcm; DNA (cytosine-5)-methyltransferase 1 [EC:2.1.1.37]	M_curtisii_strain_1|CDS_01152,	M_curtisii_strain_10|CDS_01146,	M_curtisii_strain_15|CDS_01198,	M_curtisii_strain_18|CDS_01164,	M_curtisii_strain_19|CDS_01248,	M_curtisii_strain_2|CDS_01074,	M_curtisii_strain_21|CDS_01056,	M_curtisii_strain_22|CDS_01040,	M_curtisii_strain_24|CDS_01010,	M_curtisii_strain_25|CDS_01136,	M_curtisii_strain_ATCC_35241|CDS_00824,	M_curtisii_strain_ATCC_35242|CDS_01276,	M_curtisii_strain_ATCC_43063|CDS_01002,	M_curtisii_strain_ATCC_51333|CDS_00514,	M_curtisii_strain_FDAARGOS_1127|CDS_01262,	M_curtisii_strain_FDAARGOS_1128|CDS_00353,	M_curtisii_strain_NCTC11656|CDS_01525,	M_curtisii_strain_NCTC11657|CDS_01729,	-	-	-	-	-	-	-	-	-	-	-	-	-	-	-	-	-	-	-	-
21601_M_curtisii_strain_ATCC_35242-CDS_01275.faa	M. curtisii	-	-	-	-	-	-	-	M_curtisii_strain_1|CDS_01153,	M_curtisii_strain_10|CDS_01147,	M_curtisii_strain_15|CDS_01199,	M_curtisii_strain_18|CDS_01165,	M_curtisii_strain_19|CDS_01249,	M_curtisii_strain_2|CDS_01075,	M_curtisii_strain_21|CDS_01057,	M_curtisii_strain_22|CDS_01041,	M_curtisii_strain_24|CDS_01011,	M_curtisii_strain_25|CDS_01137,	M_curtisii_strain_ATCC_35241|CDS_00823,	M_curtisii_strain_ATCC_35242|CDS_01275,	M_curtisii_strain_ATCC_43063|CDS_01003,	M_curtisii_strain_ATCC_51333|CDS_00515,	M_curtisii_strain_FDAARGOS_1127|CDS_01263,	M_curtisii_strain_FDAARGOS_1128|CDS_00352,	M_curtisii_strain_NCTC11656|CDS_01524,	M_curtisii_strain_NCTC11657|CDS_01730,	-	-	-	-	-	-	-	-	-	-	-	-	-	-	-	-	-	-	-	-
21600_M_curtisii_strain_ATCC_35242-CDS_01274.faa	M. curtisii	COG1143	C	Formate hydrogenlyase subunit 6/NADH:ubiquinone oxidoreductase 23 kD subunit (chain I)	NuoI	NADH dehydrogenase	-	-	M_curtisii_strain_1|CDS_01154,	M_curtisii_strain_10|CDS_01148,	M_curtisii_strain_15|CDS_01200,	M_curtisii_strain_18|CDS_01166,	M_curtisii_strain_19|CDS_01250,	M_curtisii_strain_2|CDS_01076,	M_curtisii_strain_21|CDS_01058,	M_curtisii_strain_22|CDS_01042,	M_curtisii_strain_24|CDS_01012,	M_curtisii_strain_25|CDS_01138,	M_curtisii_strain_ATCC_35241|CDS_00822,	M_curtisii_strain_ATCC_35242|CDS_01274,	M_curtisii_strain_ATCC_43063|CDS_01004,	M_curtisii_strain_ATCC_51333|CDS_00516,	M_curtisii_strain_FDAARGOS_1127|CDS_01264,	M_curtisii_strain_FDAARGOS_1128|CDS_00351,	M_curtisii_strain_NCTC11656|CDS_01523,	M_curtisii_strain_NCTC11657|CDS_01731,	-	-	-	-	-	-	-	-	-	-	-	-	-	-	-	-	-	-	-	-
21599_M_curtisii_strain_ATCC_35242-CDS_01273.faa	M. curtisii	COG3381	O	Cytoplasmic chaperone TorD involved in molybdoenzyme TorA maturation	TorD	-	K23349	dmsD; putative dimethyl sulfoxide reductase chaperone	M_curtisii_strain_1|CDS_01155,	M_curtisii_strain_10|CDS_01149,	M_curtisii_strain_15|CDS_01201,	M_curtisii_strain_18|CDS_01167,	M_curtisii_strain_19|CDS_01251,	M_curtisii_strain_2|CDS_01077,	M_curtisii_strain_21|CDS_01059,	M_curtisii_strain_22|CDS_01043,	M_curtisii_strain_24|CDS_01013,	M_curtisii_strain_25|CDS_01139,	M_curtisii_strain_ATCC_35241|CDS_00821,	M_curtisii_strain_ATCC_35242|CDS_01273,	M_curtisii_strain_ATCC_43063|CDS_01005,	M_curtisii_strain_ATCC_51333|CDS_00517,	M_curtisii_strain_FDAARGOS_1127|CDS_01265,	M_curtisii_strain_FDAARGOS_1128|CDS_00350,	M_curtisii_strain_NCTC11656|CDS_01522,	M_curtisii_strain_NCTC11657|CDS_01732,	-	-	-	-	-	-	-	-	-	-	-	-	-	-	-	-	-	-	-	-
21598_M_curtisii_strain_ATCC_35242-CDS_01272.faa	M. curtisii	COG3302	C	DMSO reductase anchor subunit DmsC	DmsC	-	K07308	dmsC; anaerobic dimethyl sulfoxide reductase subunit C	M_curtisii_strain_1|CDS_01156,	M_curtisii_strain_10|CDS_01150,	M_curtisii_strain_15|CDS_01202,	M_curtisii_strain_18|CDS_01168,	M_curtisii_strain_19|CDS_01252,	M_curtisii_strain_2|CDS_01078,	M_curtisii_strain_21|CDS_01060,	M_curtisii_strain_22|CDS_01044,	M_curtisii_strain_24|CDS_01014,	M_curtisii_strain_25|CDS_01140,	M_curtisii_strain_ATCC_35241|CDS_00820,	M_curtisii_strain_ATCC_35242|CDS_01272,	M_curtisii_strain_ATCC_43063|CDS_01006,	M_curtisii_strain_ATCC_51333|CDS_00518,	M_curtisii_strain_FDAARGOS_1127|CDS_01266,	M_curtisii_strain_FDAARGOS_1128|CDS_00349,	M_curtisii_strain_NCTC11656|CDS_01521,	M_curtisii_strain_NCTC11657|CDS_01733,	-	-	-	-	-	-	-	-	-	-	-	-	-	-	-	-	-	-	-	-
21597_M_curtisii_strain_ATCC_35242-CDS_01271.faa	M. curtisii	COG0437	C	Fe-S-cluster-containing dehydrogenase component (DMSO reductase)	HybA	-	K07307	dmsB; anaerobic dimethyl sulfoxide reductase subunit B	M_curtisii_strain_1|CDS_01157,	M_curtisii_strain_10|CDS_01151,	M_curtisii_strain_15|CDS_01203,	M_curtisii_strain_18|CDS_01169,	M_curtisii_strain_19|CDS_01253,	M_curtisii_strain_2|CDS_01079,	M_curtisii_strain_21|CDS_01061,	M_curtisii_strain_22|CDS_01045,	M_curtisii_strain_24|CDS_01015,	M_curtisii_strain_25|CDS_01141,	M_curtisii_strain_ATCC_35241|CDS_00819,	M_curtisii_strain_ATCC_35242|CDS_01271,	M_curtisii_strain_ATCC_43063|CDS_01007,	M_curtisii_strain_ATCC_51333|CDS_00519,	M_curtisii_strain_FDAARGOS_1127|CDS_01267,	M_curtisii_strain_FDAARGOS_1128|CDS_00348,	M_curtisii_strain_NCTC11656|CDS_01520,	M_curtisii_strain_NCTC11657|CDS_01734,	-	-	-	-	-	-	-	-	-	-	-	-	-	-	-	-	-	-	-	-
21596_M_curtisii_strain_ATCC_35242-CDS_01270.faa	M. curtisii	COG0243	C	Anaerobic selenocysteine-containing dehydrogenase	BisC	-	K07306	dmsA; anaerobic dimethyl sulfoxide reductase subunit A [EC:1.8.5.3]	M_curtisii_strain_1|CDS_01158,	M_curtisii_strain_10|CDS_01152,	M_curtisii_strain_15|CDS_01204,	M_curtisii_strain_18|CDS_01170,	M_curtisii_strain_19|CDS_01254,	M_curtisii_strain_2|CDS_01080,	M_curtisii_strain_21|CDS_01062,	M_curtisii_strain_22|CDS_01046,	M_curtisii_strain_24|CDS_01016,	M_curtisii_strain_25|CDS_01142,	M_curtisii_strain_ATCC_35241|CDS_00818,	M_curtisii_strain_ATCC_35242|CDS_01270,	M_curtisii_strain_ATCC_43063|CDS_01008,	M_curtisii_strain_ATCC_51333|CDS_00520,	M_curtisii_strain_FDAARGOS_1127|CDS_01268,	M_curtisii_strain_FDAARGOS_1128|CDS_00347,	M_curtisii_strain_NCTC11656|CDS_01519,	M_curtisii_strain_NCTC11657|CDS_01735,	-	-	-	-	-	-	-	-	-	-	-	-	-	-	-	-	-	-	-	-
21595_M_curtisii_strain_ATCC_35242-CDS_01269.faa	M. curtisii	COG1309	K	DNA-binding protein, AcrR family, includes nucleoid occlusion protein SlmA	AcrR	-	-	-	M_curtisii_strain_1|CDS_01159,	M_curtisii_strain_10|CDS_01153,	M_curtisii_strain_15|CDS_01205,	M_curtisii_strain_18|CDS_01171,	M_curtisii_strain_19|CDS_01255,	M_curtisii_strain_2|CDS_01081,	M_curtisii_strain_21|CDS_01063,	M_curtisii_strain_22|CDS_01047,	M_curtisii_strain_24|CDS_01017,	M_curtisii_strain_25|CDS_01143,	M_curtisii_strain_ATCC_35241|CDS_00817,	M_curtisii_strain_ATCC_35242|CDS_01269,	M_curtisii_strain_ATCC_43063|CDS_01009,	M_curtisii_strain_ATCC_51333|CDS_00521,	M_curtisii_strain_FDAARGOS_1127|CDS_01269,	M_curtisii_strain_FDAARGOS_1128|CDS_00346,	M_curtisii_strain_NCTC11656|CDS_01518,	M_curtisii_strain_NCTC11657|CDS_01736,	-	-	-	-	-	-	-	-	-	-	-	-	-	-	-	-	-	-	-	-
21583_M_curtisii_strain_ATCC_35242-CDS_01257.faa	M. curtisii	-	-	-	-	-	-	-	M_curtisii_strain_1|CDS_01171,	M_curtisii_strain_10|CDS_01164,	M_curtisii_strain_15|CDS_01217,	M_curtisii_strain_18|CDS_01183,	M_curtisii_strain_19|CDS_01266,	M_curtisii_strain_2|CDS_01093,	M_curtisii_strain_21|CDS_01075,	M_curtisii_strain_22|CDS_01059,	M_curtisii_strain_24|CDS_01029,	M_curtisii_strain_25|CDS_01155,	M_curtisii_strain_ATCC_35241|CDS_00805,	M_curtisii_strain_ATCC_35242|CDS_01257,	M_curtisii_strain_ATCC_43063|CDS_01022,	M_curtisii_strain_ATCC_51333|CDS_00532,	M_curtisii_strain_FDAARGOS_1127|CDS_01281,	M_curtisii_strain_FDAARGOS_1128|CDS_00333,	M_curtisii_strain_NCTC11656|CDS_01506,	M_curtisii_strain_NCTC11657|CDS_01748,	-	-	-	-	-	-	-	-	-	-	-	-	-	-	-	-	-	-	-	-
21570_M_curtisii_strain_ATCC_35242-CDS_01244.faa	M. curtisii	COG0381	M	UDP-N-acetylglucosamine 2-epimerase	WecB	-	K01791	wecB; UDP-N-acetylglucosamine 2-epimerase (non-hydrolysing) [EC:5.1.3.14]	M_curtisii_strain_1|CDS_01184,	M_curtisii_strain_10|CDS_01177,	M_curtisii_strain_15|CDS_01230,	M_curtisii_strain_18|CDS_01196,	M_curtisii_strain_19|CDS_01279,	M_curtisii_strain_2|CDS_01106,	M_curtisii_strain_21|CDS_01088,	M_curtisii_strain_22|CDS_01072,	M_curtisii_strain_24|CDS_01042,	M_curtisii_strain_25|CDS_01168,	M_curtisii_strain_ATCC_35241|CDS_00792,	M_curtisii_strain_ATCC_35242|CDS_01244,	M_curtisii_strain_ATCC_43063|CDS_01035,	M_curtisii_strain_ATCC_51333|CDS_00545,	M_curtisii_strain_FDAARGOS_1127|CDS_01294,	M_curtisii_strain_FDAARGOS_1128|CDS_00320,	M_curtisii_strain_NCTC11656|CDS_01493,	M_curtisii_strain_NCTC11657|CDS_01761,	-	-	-	-	-	-	-	-	-	-	-	-	-	-	-	-	-	-	-	-
21569_M_curtisii_strain_ATCC_35242-CDS_01243.faa	M. curtisii	COG0677	M	UDP-N-acetyl-D-mannosaminuronate dehydrogenase	WecC	-	-	-	M_curtisii_strain_1|CDS_01185,	M_curtisii_strain_10|CDS_01178,	M_curtisii_strain_15|CDS_01231,	M_curtisii_strain_18|CDS_01197,	M_curtisii_strain_19|CDS_01280,	M_curtisii_strain_2|CDS_01107,	M_curtisii_strain_21|CDS_01089,	M_curtisii_strain_22|CDS_01073,	M_curtisii_strain_24|CDS_01043,	M_curtisii_strain_25|CDS_01169,	M_curtisii_strain_ATCC_35241|CDS_00791,	M_curtisii_strain_ATCC_35242|CDS_01243,	M_curtisii_strain_ATCC_43063|CDS_01036,	M_curtisii_strain_ATCC_51333|CDS_00546,	M_curtisii_strain_FDAARGOS_1127|CDS_01295,	M_curtisii_strain_FDAARGOS_1128|CDS_00319,	M_curtisii_strain_NCTC11656|CDS_01492,	M_curtisii_strain_NCTC11657|CDS_01762,	-	-	-	-	-	-	-	-	-	-	-	-	-	-	-	-	-	-	-	-
21558_M_curtisii_strain_ATCC_35242-CDS_01232.faa	M. curtisii	COG3754	M	Lipopolysaccharide biosynthesis protein	RgpF	-	-	-	M_curtisii_strain_1|CDS_01196,	M_curtisii_strain_10|CDS_01189,	M_curtisii_strain_15|CDS_01242,	M_curtisii_strain_18|CDS_01208,	M_curtisii_strain_19|CDS_01291,	M_curtisii_strain_2|CDS_01118,	M_curtisii_strain_21|CDS_01100,	M_curtisii_strain_22|CDS_01084,	M_curtisii_strain_24|CDS_01054,	M_curtisii_strain_25|CDS_01180,	M_curtisii_strain_ATCC_35241|CDS_00780,	M_curtisii_strain_ATCC_35242|CDS_01232,	M_curtisii_strain_ATCC_43063|CDS_01047,	M_curtisii_strain_ATCC_51333|CDS_00558,	M_curtisii_strain_FDAARGOS_1127|CDS_01306,	M_curtisii_strain_FDAARGOS_1128|CDS_00308,	M_curtisii_strain_NCTC11656|CDS_01481,	M_curtisii_strain_NCTC11657|CDS_01773,	-	-	-	-	-	-	-	-	-	-	-	-	-	-	-	-	-	-	-	M_sp_strain_RF_GAM_744_WT_7|CDS_01412,
21557_M_curtisii_strain_ATCC_35242-CDS_01231.faa	M. curtisii	COG3754	M	Lipopolysaccharide biosynthesis protein	RgpF	-	-	-	M_curtisii_strain_1|CDS_01197,	M_curtisii_strain_10|CDS_01190,	M_curtisii_strain_15|CDS_01243,	M_curtisii_strain_18|CDS_01209,	M_curtisii_strain_19|CDS_01292,	M_curtisii_strain_2|CDS_01119,	M_curtisii_strain_21|CDS_01101,	M_curtisii_strain_22|CDS_01085,	M_curtisii_strain_24|CDS_01055,	M_curtisii_strain_25|CDS_01181,	M_curtisii_strain_ATCC_35241|CDS_00779,	M_curtisii_strain_ATCC_35242|CDS_01231,	M_curtisii_strain_ATCC_43063|CDS_01048,	M_curtisii_strain_ATCC_51333|CDS_00559,	M_curtisii_strain_FDAARGOS_1127|CDS_01307,	M_curtisii_strain_FDAARGOS_1128|CDS_00307,	M_curtisii_strain_NCTC11656|CDS_01480,	M_curtisii_strain_NCTC11657|CDS_01774,	-	-	-	-	-	-	-	-	-	-	-	-	-	-	-	-	-	-	-	M_sp_strain_RF_GAM_744_WT_7|CDS_01413,
21556_M_curtisii_strain_ATCC_35242-CDS_01230.faa	M. curtisii	COG1134	G	ABC-type polysaccharide/polyol phosphate transport system, ATPase component	TagH	-	K09691	ABC-2.LPSE.A; lipopolysaccharide transport system ATP-binding protein	M_curtisii_strain_1|CDS_01198,	M_curtisii_strain_10|CDS_01191,	M_curtisii_strain_15|CDS_01244,	M_curtisii_strain_18|CDS_01210,	M_curtisii_strain_19|CDS_01293,	M_curtisii_strain_2|CDS_01120,	M_curtisii_strain_21|CDS_01102,	M_curtisii_strain_22|CDS_01086,	M_curtisii_strain_24|CDS_01056,	M_curtisii_strain_25|CDS_01182,	M_curtisii_strain_ATCC_35241|CDS_00778,	M_curtisii_strain_ATCC_35242|CDS_01230,	M_curtisii_strain_ATCC_43063|CDS_01049,	M_curtisii_strain_ATCC_51333|CDS_00560,	M_curtisii_strain_FDAARGOS_1127|CDS_01308,	M_curtisii_strain_FDAARGOS_1128|CDS_00306,	M_curtisii_strain_NCTC11656|CDS_01479,	M_curtisii_strain_NCTC11657|CDS_01775,	-	-	-	-	-	-	-	-	-	-	-	-	-	-	-	-	-	-	-	M_sp_strain_RF_GAM_744_WT_7|CDS_01414,
21555_M_curtisii_strain_ATCC_35242-CDS_01229.faa	M. curtisii	COG1682	G	ABC-type polysaccharide/teichoic acid/polyol phosphate export permease	TagG	-	-	-	M_curtisii_strain_1|CDS_01199,	M_curtisii_strain_10|CDS_01192,	M_curtisii_strain_15|CDS_01245,	M_curtisii_strain_18|CDS_01211,	M_curtisii_strain_19|CDS_01294,	M_curtisii_strain_2|CDS_01121,	M_curtisii_strain_21|CDS_01103,	M_curtisii_strain_22|CDS_01087,	M_curtisii_strain_24|CDS_01057,	M_curtisii_strain_25|CDS_01183,	M_curtisii_strain_ATCC_35241|CDS_00777,	M_curtisii_strain_ATCC_35242|CDS_01229,	M_curtisii_strain_ATCC_43063|CDS_01050,	M_curtisii_strain_ATCC_51333|CDS_00561,	M_curtisii_strain_FDAARGOS_1127|CDS_01309,	M_curtisii_strain_FDAARGOS_1128|CDS_00305,	M_curtisii_strain_NCTC11656|CDS_01478,	M_curtisii_strain_NCTC11657|CDS_01776,	-	-	-	-	-	-	-	-	-	-	-	-	-	-	-	-	-	-	-	M_sp_strain_RF_GAM_744_WT_7|CDS_01415,
21554_M_curtisii_strain_ATCC_35242-CDS_01228.faa	M. curtisii	COG5184	DZ	Alpha-tubulin suppressor ATS1 and related RCC1 domain-containing proteins	ATS1	-	-	-	M_curtisii_strain_1|CDS_01200,	M_curtisii_strain_10|CDS_01193,	M_curtisii_strain_15|CDS_01246,	M_curtisii_strain_18|CDS_01212,	M_curtisii_strain_19|CDS_01295,	M_curtisii_strain_2|CDS_01122,	M_curtisii_strain_21|CDS_01104,	M_curtisii_strain_22|CDS_01088,	M_curtisii_strain_24|CDS_01058,	M_curtisii_strain_25|CDS_01184,	M_curtisii_strain_ATCC_35241|CDS_00776,	M_curtisii_strain_ATCC_35242|CDS_01228,	M_curtisii_strain_ATCC_43063|CDS_01051,	M_curtisii_strain_ATCC_51333|CDS_00562,	M_curtisii_strain_FDAARGOS_1127|CDS_01310,	M_curtisii_strain_FDAARGOS_1128|CDS_00304,	M_curtisii_strain_NCTC11656|CDS_01477,	M_curtisii_strain_NCTC11657|CDS_01777,	-	-	-	-	-	-	-	-	-	-	-	-	-	-	-	-	-	-	-	M_sp_strain_RF_GAM_744_WT_7|CDS_01416,M_sp_strain_RF_GAM_744_WT_7|CDS_01417,
21553_M_curtisii_strain_ATCC_35242-CDS_01227.faa	M. curtisii	-	-	-	-	-	-	-	M_curtisii_strain_1|CDS_01201,	M_curtisii_strain_10|CDS_01194,	M_curtisii_strain_15|CDS_01247,	M_curtisii_strain_18|CDS_01213,	M_curtisii_strain_19|CDS_01296,	M_curtisii_strain_2|CDS_01123,	M_curtisii_strain_21|CDS_01105,	M_curtisii_strain_22|CDS_01089,	M_curtisii_strain_24|CDS_01059,	M_curtisii_strain_25|CDS_01185,	M_curtisii_strain_ATCC_35241|CDS_00775,	M_curtisii_strain_ATCC_35242|CDS_01227,	M_curtisii_strain_ATCC_43063|CDS_01052,	M_curtisii_strain_ATCC_51333|CDS_00563,	M_curtisii_strain_FDAARGOS_1127|CDS_01311,	M_curtisii_strain_FDAARGOS_1128|CDS_00303,	M_curtisii_strain_NCTC11656|CDS_01476,	M_curtisii_strain_NCTC11657|CDS_01778,	-	-	-	-	-	-	-	-	-	-	-	-	-	-	-	-	-	-	-	-
21551_M_curtisii_strain_ATCC_35242-CDS_01225.faa	M. curtisii	COG0463	M	Glycosyltransferase involved in cell wall bisynthesis	WcaA	-	-	-	M_curtisii_strain_1|CDS_01203,	M_curtisii_strain_10|CDS_01196,	M_curtisii_strain_15|CDS_01249,	M_curtisii_strain_18|CDS_01215,	M_curtisii_strain_19|CDS_01298,	M_curtisii_strain_2|CDS_01125,	M_curtisii_strain_21|CDS_01107,	M_curtisii_strain_22|CDS_01091,	M_curtisii_strain_24|CDS_01061,	M_curtisii_strain_25|CDS_01187,	M_curtisii_strain_ATCC_35241|CDS_00773,	M_curtisii_strain_ATCC_35242|CDS_01225,	M_curtisii_strain_ATCC_43063|CDS_01054,	M_curtisii_strain_ATCC_51333|CDS_00565,	M_curtisii_strain_FDAARGOS_1127|CDS_01313,	M_curtisii_strain_FDAARGOS_1128|CDS_00301,	M_curtisii_strain_NCTC11656|CDS_01474,	M_curtisii_strain_NCTC11657|CDS_01780,	-	-	-	-	-	-	-	-	-	-	-	-	-	-	-	-	-	-	-	M_sp_strain_RF_GAM_744_WT_7|CDS_01420,
21550_M_curtisii_strain_ATCC_35242-CDS_01224.faa	M. curtisii	COG2456	S	Uncharacterized conserved protein, DUF2304 domain	-	-	-	-	M_curtisii_strain_1|CDS_01204,	M_curtisii_strain_10|CDS_01197,	M_curtisii_strain_15|CDS_01250,	M_curtisii_strain_18|CDS_01216,	M_curtisii_strain_19|CDS_01299,	M_curtisii_strain_2|CDS_01126,	M_curtisii_strain_21|CDS_01108,	M_curtisii_strain_22|CDS_01092,	M_curtisii_strain_24|CDS_01062,	M_curtisii_strain_25|CDS_01188,	M_curtisii_strain_ATCC_35241|CDS_00772,	M_curtisii_strain_ATCC_35242|CDS_01224,	M_curtisii_strain_ATCC_43063|CDS_01055,	M_curtisii_strain_ATCC_51333|CDS_00566,	M_curtisii_strain_FDAARGOS_1127|CDS_01314,	M_curtisii_strain_FDAARGOS_1128|CDS_00300,	M_curtisii_strain_NCTC11656|CDS_01473,	M_curtisii_strain_NCTC11657|CDS_01781,	-	-	-	-	-	-	-	-	-	-	-	-	-	-	-	-	-	-	-	M_sp_strain_RF_GAM_744_WT_7|CDS_01421,
21549_M_curtisii_strain_ATCC_35242-CDS_01223.faa	M. curtisii	COG0381	M	UDP-N-acetylglucosamine 2-epimerase	WecB	-	K01791	wecB; UDP-N-acetylglucosamine 2-epimerase (non-hydrolysing) [EC:5.1.3.14]	M_curtisii_strain_1|CDS_01205,	M_curtisii_strain_10|CDS_01198,	M_curtisii_strain_15|CDS_01251,	M_curtisii_strain_18|CDS_01217,	M_curtisii_strain_19|CDS_01300,	M_curtisii_strain_2|CDS_01127,	M_curtisii_strain_21|CDS_01109,	M_curtisii_strain_22|CDS_01093,	M_curtisii_strain_24|CDS_01063,	M_curtisii_strain_25|CDS_01189,	M_curtisii_strain_ATCC_35241|CDS_00771,	M_curtisii_strain_ATCC_35242|CDS_01223,	M_curtisii_strain_ATCC_43063|CDS_01056,	M_curtisii_strain_ATCC_51333|CDS_00567,	M_curtisii_strain_FDAARGOS_1127|CDS_01315,	M_curtisii_strain_FDAARGOS_1128|CDS_00299,	M_curtisii_strain_NCTC11656|CDS_01472,	M_curtisii_strain_NCTC11657|CDS_01782,	-	-	-	-	-	-	-	-	-	-	-	-	-	-	-	-	-	-	-	M_sp_strain_RF_GAM_744_WT_7|CDS_01422,
21548_M_curtisii_strain_ATCC_35242-CDS_01222.faa	M. curtisii	-	-	-	-	-	-	-	M_curtisii_strain_1|CDS_01206,	M_curtisii_strain_10|CDS_01199,	M_curtisii_strain_15|CDS_01252,	M_curtisii_strain_18|CDS_01218,	M_curtisii_strain_19|CDS_01301,	M_curtisii_strain_2|CDS_01128,	M_curtisii_strain_21|CDS_01110,	M_curtisii_strain_22|CDS_01094,	M_curtisii_strain_24|CDS_01064,	M_curtisii_strain_25|CDS_01190,	M_curtisii_strain_ATCC_35241|CDS_00770,	M_curtisii_strain_ATCC_35242|CDS_01222,	M_curtisii_strain_ATCC_43063|CDS_01057,	M_curtisii_strain_ATCC_51333|CDS_00568,	M_curtisii_strain_FDAARGOS_1127|CDS_01316,	M_curtisii_strain_FDAARGOS_1128|CDS_00298,	M_curtisii_strain_NCTC11656|CDS_01471,	M_curtisii_strain_NCTC11657|CDS_01783,	-	-	-	-	-	-	-	-	-	-	-	-	-	-	-	-	-	-	-	-
21547_M_curtisii_strain_ATCC_35242-CDS_01221.faa	M. curtisii	COG0463	M	Glycosyltransferase involved in cell wall bisynthesis	WcaA	-	-	-	M_curtisii_strain_1|CDS_01207,	M_curtisii_strain_10|CDS_01200,	M_curtisii_strain_15|CDS_01253,	M_curtisii_strain_18|CDS_01219,	M_curtisii_strain_19|CDS_01302,	M_curtisii_strain_2|CDS_01129,	M_curtisii_strain_21|CDS_01111,	M_curtisii_strain_22|CDS_01095,	M_curtisii_strain_24|CDS_01065,	M_curtisii_strain_25|CDS_01191,	M_curtisii_strain_ATCC_35241|CDS_00769,	M_curtisii_strain_ATCC_35242|CDS_01221,	M_curtisii_strain_ATCC_43063|CDS_01058,	M_curtisii_strain_ATCC_51333|CDS_00569,	M_curtisii_strain_FDAARGOS_1127|CDS_01317,	M_curtisii_strain_FDAARGOS_1128|CDS_00297,	M_curtisii_strain_NCTC11656|CDS_01470,	M_curtisii_strain_NCTC11657|CDS_01784,	-	-	-	-	-	-	-	-	-	-	-	-	-	-	-	-	-	-	-	M_sp_strain_RF_GAM_744_WT_7|CDS_01424,
21546_M_curtisii_strain_ATCC_35242-CDS_01220.faa	M. curtisii	-	-	-	-	-	-	-	M_curtisii_strain_1|CDS_01208,	M_curtisii_strain_10|CDS_01201,	M_curtisii_strain_15|CDS_01254,	M_curtisii_strain_18|CDS_01220,	M_curtisii_strain_19|CDS_01303,	M_curtisii_strain_2|CDS_01130,	M_curtisii_strain_21|CDS_01112,	M_curtisii_strain_22|CDS_01096,	M_curtisii_strain_24|CDS_01066,	M_curtisii_strain_25|CDS_01192,	M_curtisii_strain_ATCC_35241|CDS_00768,	M_curtisii_strain_ATCC_35242|CDS_01220,	M_curtisii_strain_ATCC_43063|CDS_01059,	M_curtisii_strain_ATCC_51333|CDS_00570,	M_curtisii_strain_FDAARGOS_1127|CDS_01318,	M_curtisii_strain_FDAARGOS_1128|CDS_00296,	M_curtisii_strain_NCTC11656|CDS_01469,	M_curtisii_strain_NCTC11657|CDS_01785,	-	-	-	-	-	-	-	-	-	-	-	-	-	-	-	-	-	-	-	M_sp_strain_RF_GAM_744_WT_7|CDS_01425,
21545_M_curtisii_strain_ATCC_35242-CDS_01219.faa	M. curtisii	COG0463	M	Glycosyltransferase involved in cell wall bisynthesis	WcaA	-	-	-	M_curtisii_strain_1|CDS_01209,	M_curtisii_strain_10|CDS_01202,	M_curtisii_strain_15|CDS_01255,	M_curtisii_strain_18|CDS_01221,	M_curtisii_strain_19|CDS_01304,	M_curtisii_strain_2|CDS_01131,	M_curtisii_strain_21|CDS_01113,	M_curtisii_strain_22|CDS_01097,	M_curtisii_strain_24|CDS_01067,	M_curtisii_strain_25|CDS_01193,	M_curtisii_strain_ATCC_35241|CDS_00767,	M_curtisii_strain_ATCC_35242|CDS_01219,	M_curtisii_strain_ATCC_43063|CDS_01060,	M_curtisii_strain_ATCC_51333|CDS_00571,	M_curtisii_strain_FDAARGOS_1127|CDS_01319,	M_curtisii_strain_FDAARGOS_1128|CDS_00295,	M_curtisii_strain_NCTC11656|CDS_01468,	M_curtisii_strain_NCTC11657|CDS_01786,	-	-	-	-	-	-	-	-	-	-	-	-	-	-	-	-	-	-	-	M_sp_strain_RF_GAM_744_WT_7|CDS_01426,
21536_M_curtisii_strain_ATCC_35242-CDS_01210.faa	M. curtisii	COG1376	M	Lipoprotein-anchoring transpeptidase ErfK/SrfK	ErfK	-	-	-	M_curtisii_strain_1|CDS_01218,	M_curtisii_strain_10|CDS_01211,	M_curtisii_strain_15|CDS_01264,	M_curtisii_strain_18|CDS_01230,	M_curtisii_strain_19|CDS_01313,	M_curtisii_strain_2|CDS_01140,	M_curtisii_strain_21|CDS_01122,	M_curtisii_strain_22|CDS_01106,	M_curtisii_strain_24|CDS_01076,	M_curtisii_strain_25|CDS_01202,	M_curtisii_strain_ATCC_35241|CDS_00758,	M_curtisii_strain_ATCC_35242|CDS_01210,	M_curtisii_strain_ATCC_43063|CDS_01069,	M_curtisii_strain_ATCC_51333|CDS_00580,	M_curtisii_strain_FDAARGOS_1127|CDS_01328,	M_curtisii_strain_FDAARGOS_1128|CDS_00286,	M_curtisii_strain_NCTC11656|CDS_01459,	M_curtisii_strain_NCTC11657|CDS_01795,	-	-	-	-	-	-	-	-	-	-	-	-	-	-	-	-	-	-	-	-
21535_M_curtisii_strain_ATCC_35242-CDS_01209.faa	M. curtisii	COG1376	M	Lipoprotein-anchoring transpeptidase ErfK/SrfK	ErfK	-	-	-	M_curtisii_strain_1|CDS_01219,	M_curtisii_strain_10|CDS_01212,	M_curtisii_strain_15|CDS_01265,	M_curtisii_strain_18|CDS_01231,	M_curtisii_strain_19|CDS_01314,	M_curtisii_strain_2|CDS_01141,	M_curtisii_strain_21|CDS_01123,	M_curtisii_strain_22|CDS_01107,	M_curtisii_strain_24|CDS_01077,	M_curtisii_strain_25|CDS_01203,	M_curtisii_strain_ATCC_35241|CDS_00757,	M_curtisii_strain_ATCC_35242|CDS_01209,	M_curtisii_strain_ATCC_43063|CDS_01070,	M_curtisii_strain_ATCC_51333|CDS_00581,	M_curtisii_strain_FDAARGOS_1127|CDS_01329,	M_curtisii_strain_FDAARGOS_1128|CDS_00285,	M_curtisii_strain_NCTC11656|CDS_01458,	M_curtisii_strain_NCTC11657|CDS_01796,	-	-	-	-	-	-	-	-	-	-	-	-	-	-	-	-	-	-	-	M_sp_strain_RF_GAM_744_WT_7|CDS_01674,
21529_M_curtisii_strain_ATCC_35242-CDS_01203.faa	M. curtisii	COG0845	MV	Multidrug efflux pump subunit AcrA (membrane-fusion protein)	AcrA	-	K02005	ABC.CD.TX; HlyD family secretion protein	M_curtisii_strain_1|CDS_01225,	M_curtisii_strain_10|CDS_01216,	M_curtisii_strain_15|CDS_01271,	M_curtisii_strain_18|CDS_01237,	M_curtisii_strain_19|CDS_01320,	M_curtisii_strain_2|CDS_01147,	M_curtisii_strain_21|CDS_01129,	M_curtisii_strain_22|CDS_01113,	M_curtisii_strain_24|CDS_01083,	M_curtisii_strain_25|CDS_01209,	M_curtisii_strain_ATCC_35241|CDS_00751,	M_curtisii_strain_ATCC_35242|CDS_01203,	M_curtisii_strain_ATCC_43063|CDS_01074,	M_curtisii_strain_ATCC_51333|CDS_00585,	M_curtisii_strain_FDAARGOS_1127|CDS_01335,	M_curtisii_strain_FDAARGOS_1128|CDS_00281,	M_curtisii_strain_NCTC11656|CDS_01452,	M_curtisii_strain_NCTC11657|CDS_01802,	-	-	-	-	-	-	-	-	-	-	-	-	-	-	-	-	-	-	-	-
21507_M_curtisii_strain_ATCC_35242-CDS_01181.faa	M. curtisii	-	-	-	-	-	-	-	M_curtisii_strain_1|CDS_01247,	M_curtisii_strain_10|CDS_01238,	M_curtisii_strain_15|CDS_01293,	M_curtisii_strain_18|CDS_01259,	M_curtisii_strain_19|CDS_01342,	M_curtisii_strain_2|CDS_01169,	M_curtisii_strain_21|CDS_01151,	M_curtisii_strain_22|CDS_01135,	M_curtisii_strain_24|CDS_01105,	M_curtisii_strain_25|CDS_01231,	M_curtisii_strain_ATCC_35241|CDS_00729,	M_curtisii_strain_ATCC_35242|CDS_01181,	M_curtisii_strain_ATCC_43063|CDS_01096,	M_curtisii_strain_ATCC_51333|CDS_00607,	M_curtisii_strain_FDAARGOS_1127|CDS_01357,	M_curtisii_strain_FDAARGOS_1128|CDS_00259,	M_curtisii_strain_NCTC11656|CDS_01430,	M_curtisii_strain_NCTC11657|CDS_01824,	-	-	-	-	-	-	-	-	-	-	-	-	-	-	-	-	-	-	-	-
21502_M_curtisii_strain_ATCC_35242-CDS_01176.faa	M. curtisii	COG1814	P	Predicted Fe2+/Mn2+ transporter, VIT1/CCC1 family	Ccc1	-	K22736	VIT; vacuolar iron transporter family protein	M_curtisii_strain_1|CDS_01252,	M_curtisii_strain_10|CDS_01243,	M_curtisii_strain_15|CDS_01298,	M_curtisii_strain_18|CDS_01264,	M_curtisii_strain_19|CDS_01347,	M_curtisii_strain_2|CDS_01174,	M_curtisii_strain_21|CDS_01156,	M_curtisii_strain_22|CDS_01140,	M_curtisii_strain_24|CDS_01110,	M_curtisii_strain_25|CDS_01236,	M_curtisii_strain_ATCC_35241|CDS_00724,	M_curtisii_strain_ATCC_35242|CDS_01176,	M_curtisii_strain_ATCC_43063|CDS_01101,	M_curtisii_strain_ATCC_51333|CDS_00612,	M_curtisii_strain_FDAARGOS_1127|CDS_01362,	M_curtisii_strain_FDAARGOS_1128|CDS_00254,	M_curtisii_strain_NCTC11656|CDS_01425,	M_curtisii_strain_NCTC11657|CDS_00006,M_curtisii_strain_NCTC11657|CDS_01829,M_curtisii_strain_NCTC11657|CDS_01879,	-	-	-	-	-	-	-	-	-	-	-	-	-	-	-	-	-	-	-	M_sp_strain_RF_GAM_744_WT_7|CDS_00567,
21497_M_curtisii_strain_ATCC_35242-CDS_01171.faa	M. curtisii	COG2247	M	Putative cell wall-binding domain (amidase enhancer), LytB superfamily	LytB	-	-	-	M_curtisii_strain_1|CDS_01263,	M_curtisii_strain_10|CDS_01249,	M_curtisii_strain_15|CDS_01309,	M_curtisii_strain_18|CDS_01270,	M_curtisii_strain_19|CDS_01353,	M_curtisii_strain_2|CDS_01179,	M_curtisii_strain_21|CDS_01161,	M_curtisii_strain_22|CDS_01152,	M_curtisii_strain_24|CDS_01121,	M_curtisii_strain_25|CDS_01240,	M_curtisii_strain_ATCC_35241|CDS_00719,	M_curtisii_strain_ATCC_35242|CDS_01171,	M_curtisii_strain_ATCC_43063|CDS_01106,	-	M_curtisii_strain_FDAARGOS_1127|CDS_01375,	M_curtisii_strain_FDAARGOS_1128|CDS_00249,	M_curtisii_strain_NCTC11656|CDS_01412,M_curtisii_strain_NCTC11656|CDS_01924,	M_curtisii_strain_NCTC11657|CDS_00010,M_curtisii_strain_NCTC11657|CDS_01834,M_curtisii_strain_NCTC11657|CDS_01898,	-	-	-	-	-	-	-	-	-	-	-	-	-	-	-	-	-	-	-	-
21496_M_curtisii_strain_ATCC_35242-CDS_01170.faa	M. curtisii	COG5340	V	Abortive phage infection protein AbiEi, antitoxin conponent of an AbiEi-AbiEii TA system	AbiEi	-	-	-	M_curtisii_strain_1|CDS_01261,	M_curtisii_strain_10|CDS_01250,	M_curtisii_strain_15|CDS_01308,	M_curtisii_strain_18|CDS_01271,	M_curtisii_strain_19|CDS_01354,	M_curtisii_strain_2|CDS_01183,	M_curtisii_strain_21|CDS_01164,	M_curtisii_strain_22|CDS_01147,	M_curtisii_strain_24|CDS_01120,	M_curtisii_strain_25|CDS_01644,	M_curtisii_strain_ATCC_35241|CDS_01874,	M_curtisii_strain_ATCC_35242|CDS_01170,	M_curtisii_strain_ATCC_43063|CDS_01108,	-	M_curtisii_strain_FDAARGOS_1127|CDS_01373,	M_curtisii_strain_FDAARGOS_1128|CDS_00247,	M_curtisii_strain_NCTC11656|CDS_01414,M_curtisii_strain_NCTC11656|CDS_01920,	M_curtisii_strain_NCTC11657|CDS_00012,M_curtisii_strain_NCTC11657|CDS_01835,M_curtisii_strain_NCTC11657|CDS_01897,	-	-	-	-	-	-	-	-	-	-	-	-	-	-	-	-	-	-	-	-
21495_M_curtisii_strain_ATCC_35242-CDS_01169.faa	M. curtisii	-	-	-	-	-	-	-	M_curtisii_strain_1|CDS_01262,	M_curtisii_strain_10|CDS_01251,	M_curtisii_strain_15|CDS_01307,	M_curtisii_strain_18|CDS_01272,	M_curtisii_strain_19|CDS_01355,	M_curtisii_strain_2|CDS_01184,	M_curtisii_strain_21|CDS_01163,	M_curtisii_strain_22|CDS_01148,	M_curtisii_strain_24|CDS_01119,	M_curtisii_strain_25|CDS_01645,	M_curtisii_strain_ATCC_35241|CDS_01875,	M_curtisii_strain_ATCC_35242|CDS_01169,	M_curtisii_strain_ATCC_43063|CDS_01109,	-	M_curtisii_strain_FDAARGOS_1127|CDS_01372,	M_curtisii_strain_FDAARGOS_1128|CDS_00246,	M_curtisii_strain_NCTC11656|CDS_01415,M_curtisii_strain_NCTC11656|CDS_01919,	M_curtisii_strain_NCTC11657|CDS_00013,M_curtisii_strain_NCTC11657|CDS_01836,M_curtisii_strain_NCTC11657|CDS_01896,	-	-	-	-	-	-	-	-	-	-	-	-	-	-	-	-	-	-	-	-
21486_M_curtisii_strain_ATCC_35242-CDS_01160.faa	M. curtisii	-	-	-	-	-	-	-	M_curtisii_strain_1|CDS_01266,	M_curtisii_strain_10|CDS_01256,	M_curtisii_strain_15|CDS_01312,	M_curtisii_strain_18|CDS_01278,	M_curtisii_strain_19|CDS_01361,	M_curtisii_strain_2|CDS_01188,	M_curtisii_strain_21|CDS_01171,	M_curtisii_strain_22|CDS_01156,	M_curtisii_strain_24|CDS_01124,	M_curtisii_strain_25|CDS_01243,	M_curtisii_strain_ATCC_35241|CDS_00714,	M_curtisii_strain_ATCC_35242|CDS_01160,	M_curtisii_strain_ATCC_43063|CDS_01113,	M_curtisii_strain_ATCC_51333|CDS_00634,	M_curtisii_strain_FDAARGOS_1127|CDS_01377,	M_curtisii_strain_FDAARGOS_1128|CDS_00242,	M_curtisii_strain_NCTC11656|CDS_01410,	M_curtisii_strain_NCTC11657|CDS_00026,M_curtisii_strain_NCTC11657|CDS_01849,M_curtisii_strain_NCTC11657|CDS_01910,	-	-	-	-	-	-	-	-	-	-	-	-	-	-	-	-	-	-	-	-
21484_M_curtisii_strain_ATCC_35242-CDS_01158.faa	M. curtisii	COG0493, COG0543	ER, HC	NADPH-dependent glutamate synthase beta chain or related oxidoreductase; NAD(P)H-flavin reductase	GltD; Mcr1	Glutamine biosynthesis	K00266	gltD; glutamate synthase (NADPH) small chain [EC:1.4.1.13]	M_curtisii_strain_1|CDS_01268,	M_curtisii_strain_10|CDS_01258,	M_curtisii_strain_15|CDS_01314,	M_curtisii_strain_18|CDS_01280,	M_curtisii_strain_19|CDS_01363,	M_curtisii_strain_2|CDS_01190,	M_curtisii_strain_21|CDS_01173,	M_curtisii_strain_22|CDS_01158,	M_curtisii_strain_24|CDS_01126,	M_curtisii_strain_25|CDS_01245,	M_curtisii_strain_ATCC_35241|CDS_00712,	M_curtisii_strain_ATCC_35242|CDS_01158,	M_curtisii_strain_ATCC_43063|CDS_01115,	M_curtisii_strain_ATCC_51333|CDS_00636,	M_curtisii_strain_FDAARGOS_1127|CDS_01379,	M_curtisii_strain_FDAARGOS_1128|CDS_00240,	M_curtisii_strain_NCTC11656|CDS_01408,	M_curtisii_strain_NCTC11657|CDS_00028,M_curtisii_strain_NCTC11657|CDS_01851,	-	-	-	-	-	-	-	-	-	-	-	-	-	-	-	-	-	-	-	M_sp_strain_RF_GAM_744_WT_7|CDS_00546,
21483_M_curtisii_strain_ATCC_35242-CDS_01156.faa	M. curtisii	-	-	-	-	-	-	-	M_curtisii_strain_1|CDS_01271,	M_curtisii_strain_10|CDS_01260,	M_curtisii_strain_15|CDS_01317,	M_curtisii_strain_18|CDS_01283,	M_curtisii_strain_19|CDS_01366,	M_curtisii_strain_2|CDS_01193,	M_curtisii_strain_21|CDS_01176,	M_curtisii_strain_22|CDS_01161,	M_curtisii_strain_24|CDS_01129,	M_curtisii_strain_25|CDS_01248,	M_curtisii_strain_ATCC_35241|CDS_00710,	M_curtisii_strain_ATCC_35242|CDS_01156,	M_curtisii_strain_ATCC_43063|CDS_01117,	M_curtisii_strain_ATCC_51333|CDS_00638,	M_curtisii_strain_FDAARGOS_1127|CDS_01382,	M_curtisii_strain_FDAARGOS_1128|CDS_00238,	M_curtisii_strain_NCTC11656|CDS_01405,	M_curtisii_strain_NCTC11657|CDS_00030,M_curtisii_strain_NCTC11657|CDS_01855,	-	-	-	-	-	-	-	-	-	-	-	-	-	-	-	-	-	-	-	-
21462_M_curtisii_strain_ATCC_35242-CDS_01131.faa	M. curtisii	-	-	-	-	-	-	-	M_curtisii_strain_1|CDS_01295,	M_curtisii_strain_10|CDS_01284,	M_curtisii_strain_15|CDS_01341,	M_curtisii_strain_18|CDS_01307,	M_curtisii_strain_19|CDS_01390,	M_curtisii_strain_2|CDS_01217,	M_curtisii_strain_21|CDS_01200,	M_curtisii_strain_22|CDS_01185,	M_curtisii_strain_24|CDS_01153,	M_curtisii_strain_25|CDS_01272,	M_curtisii_strain_ATCC_35241|CDS_00685,	M_curtisii_strain_ATCC_35242|CDS_01131,	M_curtisii_strain_ATCC_43063|CDS_01141,	M_curtisii_strain_ATCC_51333|CDS_00663,	M_curtisii_strain_FDAARGOS_1127|CDS_01406,	M_curtisii_strain_FDAARGOS_1128|CDS_00214,	M_curtisii_strain_NCTC11656|CDS_01380,	M_curtisii_strain_NCTC11657|CDS_00054,	-	-	-	-	-	-	-	-	-	-	-	-	-	-	-	-	-	-	-	-
21457_M_curtisii_strain_ATCC_35242-CDS_01126.faa	M. curtisii	COG2865	K	Predicted transcriptional regulator, contains HTH domain		-	K03655	recG; ATP-dependent DNA helicase RecG [EC:3.6.4.12]	M_curtisii_strain_1|CDS_01300,	M_curtisii_strain_10|CDS_01289,	M_curtisii_strain_15|CDS_01346,	M_curtisii_strain_18|CDS_01312,	M_curtisii_strain_19|CDS_01395,	M_curtisii_strain_2|CDS_01222,	M_curtisii_strain_21|CDS_01205,	M_curtisii_strain_22|CDS_01190,	M_curtisii_strain_24|CDS_01158,	M_curtisii_strain_25|CDS_01277,	M_curtisii_strain_ATCC_35241|CDS_00680,	M_curtisii_strain_ATCC_35242|CDS_01126,	M_curtisii_strain_ATCC_43063|CDS_01146,	-	M_curtisii_strain_FDAARGOS_1127|CDS_01411,	M_curtisii_strain_FDAARGOS_1128|CDS_00209,	M_curtisii_strain_NCTC11656|CDS_01375,	M_curtisii_strain_NCTC11657|CDS_00059,	-	-	-	-	-	-	-	-	-	-	-	-	-	-	-	-	-	-	-	-
21453_M_curtisii_strain_ATCC_35242-CDS_01122.faa	M. curtisii	-	-	-	-	-	-	-	M_curtisii_strain_1|CDS_01305,	M_curtisii_strain_10|CDS_01294,	M_curtisii_strain_15|CDS_01350,	M_curtisii_strain_18|CDS_01317,	M_curtisii_strain_19|CDS_01400,	M_curtisii_strain_2|CDS_01226,	M_curtisii_strain_21|CDS_01209,	M_curtisii_strain_22|CDS_01194,	M_curtisii_strain_24|CDS_01162,	M_curtisii_strain_25|CDS_01281,	M_curtisii_strain_ATCC_35241|CDS_00676,	M_curtisii_strain_ATCC_35242|CDS_01122,	M_curtisii_strain_ATCC_43063|CDS_01150,	M_curtisii_strain_ATCC_51333|CDS_00669,	M_curtisii_strain_FDAARGOS_1127|CDS_01415,	M_curtisii_strain_FDAARGOS_1128|CDS_00205,	M_curtisii_strain_NCTC11656|CDS_01371,	M_curtisii_strain_NCTC11657|CDS_00063,	-	-	-	-	-	-	-	-	-	-	-	-	-	-	-	-	-	-	-	-
21452_M_curtisii_strain_ATCC_35242-CDS_01121.faa	M. curtisii	-	-	-	-	-	-	-	M_curtisii_strain_1|CDS_01306,	M_curtisii_strain_10|CDS_01295,	M_curtisii_strain_15|CDS_01351,	M_curtisii_strain_18|CDS_01318,	M_curtisii_strain_19|CDS_01401,	M_curtisii_strain_2|CDS_01227,	M_curtisii_strain_21|CDS_01210,	M_curtisii_strain_22|CDS_01195,	M_curtisii_strain_24|CDS_01163,	M_curtisii_strain_25|CDS_01282,	M_curtisii_strain_ATCC_35241|CDS_00675,	M_curtisii_strain_ATCC_35242|CDS_01121,	M_curtisii_strain_ATCC_43063|CDS_01151,	M_curtisii_strain_ATCC_51333|CDS_00670,	M_curtisii_strain_FDAARGOS_1127|CDS_01416,	M_curtisii_strain_FDAARGOS_1128|CDS_00204,	M_curtisii_strain_NCTC11656|CDS_01370,	M_curtisii_strain_NCTC11657|CDS_00064,	-	-	-	-	-	-	-	-	-	-	-	-	-	-	-	-	-	-	-	-
21444_M_curtisii_strain_ATCC_35242-CDS_01113.faa	M. curtisii	COG0129	EG	Dihydroxyacid dehydratase/phosphogluconate dehydratase	IlvD	Isoleucine, leucine, valine biosynthesis	K01687	ilvD; dihydroxy-acid dehydratase [EC:4.2.1.9]	M_curtisii_strain_1|CDS_01314,	M_curtisii_strain_10|CDS_01303,	M_curtisii_strain_15|CDS_01359,	M_curtisii_strain_18|CDS_01326,	M_curtisii_strain_19|CDS_01409,	M_curtisii_strain_2|CDS_01235,	M_curtisii_strain_21|CDS_01218,	M_curtisii_strain_22|CDS_01203,	M_curtisii_strain_24|CDS_01171,	M_curtisii_strain_25|CDS_01290,	M_curtisii_strain_ATCC_35241|CDS_00667,	M_curtisii_strain_ATCC_35242|CDS_01113,	M_curtisii_strain_ATCC_43063|CDS_01159,	M_curtisii_strain_ATCC_51333|CDS_00678,	M_curtisii_strain_FDAARGOS_1127|CDS_01424,	M_curtisii_strain_FDAARGOS_1128|CDS_00196,	M_curtisii_strain_NCTC11656|CDS_01362,	M_curtisii_strain_NCTC11657|CDS_00072,	-	-	-	-	-	-	-	-	-	-	-	-	-	-	-	-	-	-	-	M_sp_strain_RF_GAM_744_WT_7|CDS_00610,
21443_M_curtisii_strain_ATCC_35242-CDS_01112.faa	M. curtisii	-	-	-	-	-	-	-	M_curtisii_strain_1|CDS_01315,	M_curtisii_strain_10|CDS_01304,	M_curtisii_strain_15|CDS_01360,	M_curtisii_strain_18|CDS_01327,	M_curtisii_strain_19|CDS_01410,	M_curtisii_strain_2|CDS_01236,	M_curtisii_strain_21|CDS_01219,	M_curtisii_strain_22|CDS_01204,	M_curtisii_strain_24|CDS_01172,	M_curtisii_strain_25|CDS_01291,	M_curtisii_strain_ATCC_35241|CDS_00666,	M_curtisii_strain_ATCC_35242|CDS_01112,	M_curtisii_strain_ATCC_43063|CDS_01160,	M_curtisii_strain_ATCC_51333|CDS_00679,	M_curtisii_strain_FDAARGOS_1127|CDS_01425,	M_curtisii_strain_FDAARGOS_1128|CDS_00195,	M_curtisii_strain_NCTC11656|CDS_01361,	M_curtisii_strain_NCTC11657|CDS_00073,	-	-	-	-	-	-	-	-	-	-	-	-	-	-	-	-	-	-	-	-
21441_M_curtisii_strain_ATCC_35242-CDS_01110.faa	M. curtisii	-	-	-	-	-	-	-	M_curtisii_strain_1|CDS_01317,	M_curtisii_strain_10|CDS_01306,	M_curtisii_strain_15|CDS_01362,	M_curtisii_strain_18|CDS_01329,	M_curtisii_strain_19|CDS_01412,	M_curtisii_strain_2|CDS_01238,	M_curtisii_strain_21|CDS_01221,	M_curtisii_strain_22|CDS_01206,	M_curtisii_strain_24|CDS_01174,	M_curtisii_strain_25|CDS_01293,	M_curtisii_strain_ATCC_35241|CDS_00664,	M_curtisii_strain_ATCC_35242|CDS_01110,	M_curtisii_strain_ATCC_43063|CDS_01162,	M_curtisii_strain_ATCC_51333|CDS_00681,	M_curtisii_strain_FDAARGOS_1127|CDS_01427,	M_curtisii_strain_FDAARGOS_1128|CDS_00193,	M_curtisii_strain_NCTC11656|CDS_01359,	M_curtisii_strain_NCTC11657|CDS_00075,	-	-	-	-	-	-	-	-	-	-	-	-	-	-	-	-	-	-	-	-
21433_M_curtisii_strain_ATCC_35242-CDS_01100.faa	M. curtisii	COG0065	E	Homoaconitase/3-isopropylmalate dehydratase large subunit	LeuC	Isoleucine, leucine, valine biosynthesis	K01703	leuC, IPMI-L; 3-isopropylmalate/(R)-2-methylmalate dehydratase large subunit [EC:4.2.1.33 4.2.1.35]	M_curtisii_strain_1|CDS_01327,	M_curtisii_strain_10|CDS_01316,	M_curtisii_strain_15|CDS_01372,	M_curtisii_strain_18|CDS_01339,	M_curtisii_strain_19|CDS_01422,	M_curtisii_strain_2|CDS_01248,	M_curtisii_strain_21|CDS_01231,	M_curtisii_strain_22|CDS_01216,	M_curtisii_strain_24|CDS_01184,	M_curtisii_strain_25|CDS_01303,	M_curtisii_strain_ATCC_35241|CDS_00654,	M_curtisii_strain_ATCC_35242|CDS_01100,	M_curtisii_strain_ATCC_43063|CDS_01172,	M_curtisii_strain_ATCC_51333|CDS_00693,	M_curtisii_strain_FDAARGOS_1127|CDS_01437,	M_curtisii_strain_FDAARGOS_1128|CDS_00183,	M_curtisii_strain_NCTC11656|CDS_01349,	M_curtisii_strain_NCTC11657|CDS_00085,	-	-	-	-	-	-	-	-	-	-	-	-	-	-	-	-	-	-	-	M_sp_strain_RF_GAM_744_WT_7|CDS_00625,
21432_M_curtisii_strain_ATCC_35242-CDS_01099.faa	M. curtisii	COG0066	E	3-isopropylmalate dehydratase small subunit	LeuD	Isoleucine, leucine, valine biosynthesis	K01704	leuD, IPMI-S; 3-isopropylmalate/(R)-2-methylmalate dehydratase small subunit [EC:4.2.1.33 4.2.1.35]	M_curtisii_strain_1|CDS_01328,	M_curtisii_strain_10|CDS_01317,	M_curtisii_strain_15|CDS_01373,	M_curtisii_strain_18|CDS_01340,	M_curtisii_strain_19|CDS_01423,	M_curtisii_strain_2|CDS_01249,	M_curtisii_strain_21|CDS_01232,	M_curtisii_strain_22|CDS_01217,	M_curtisii_strain_24|CDS_01185,	M_curtisii_strain_25|CDS_01304,	M_curtisii_strain_ATCC_35241|CDS_00653,	M_curtisii_strain_ATCC_35242|CDS_01099,	M_curtisii_strain_ATCC_43063|CDS_01173,	M_curtisii_strain_ATCC_51333|CDS_00694,	M_curtisii_strain_FDAARGOS_1127|CDS_01438,	M_curtisii_strain_FDAARGOS_1128|CDS_00182,	M_curtisii_strain_NCTC11656|CDS_01348,	M_curtisii_strain_NCTC11657|CDS_00086,	-	-	-	-	-	-	-	-	-	-	-	-	-	-	-	-	-	-	-	M_sp_strain_RF_GAM_744_WT_7|CDS_00626,
21424_M_curtisii_strain_ATCC_35242-CDS_01091.faa	M. curtisii	COG3075	E	Anaerobic glycerol-3-phosphate dehydrogenase	GlpB	-	K00112	glpB; glycerol-3-phosphate dehydrogenase subunit B [EC:1.1.5.3]	M_curtisii_strain_1|CDS_01336,	M_curtisii_strain_10|CDS_01325,	M_curtisii_strain_15|CDS_01381,	M_curtisii_strain_18|CDS_01348,	M_curtisii_strain_19|CDS_01431,	M_curtisii_strain_2|CDS_01257,	M_curtisii_strain_21|CDS_01240,	M_curtisii_strain_22|CDS_01225,	M_curtisii_strain_24|CDS_01193,	M_curtisii_strain_25|CDS_01312,	M_curtisii_strain_ATCC_35241|CDS_00645,	M_curtisii_strain_ATCC_35242|CDS_01091,	M_curtisii_strain_ATCC_43063|CDS_01181,	M_curtisii_strain_ATCC_51333|CDS_00702,	M_curtisii_strain_FDAARGOS_1127|CDS_01446,	M_curtisii_strain_FDAARGOS_1128|CDS_00174,	M_curtisii_strain_NCTC11656|CDS_01340,	M_curtisii_strain_NCTC11657|CDS_00094,	-	-	-	-	-	-	-	-	-	-	-	-	-	-	-	-	-	-	-	-
21413_M_curtisii_strain_ATCC_35242-CDS_01079.faa	M. curtisii	-	-	-	-	-	-	-	M_curtisii_strain_1|CDS_01350,	M_curtisii_strain_10|CDS_01397,	M_curtisii_strain_15|CDS_01388,	M_curtisii_strain_18|CDS_01362,	M_curtisii_strain_19|CDS_01445,	M_curtisii_strain_2|CDS_01264,	M_curtisii_strain_21|CDS_01247,	M_curtisii_strain_22|CDS_01238,	-	M_curtisii_strain_25|CDS_01319,	M_curtisii_strain_ATCC_35241|CDS_00632,	M_curtisii_strain_ATCC_35242|CDS_01079,	M_curtisii_strain_ATCC_43063|CDS_01267,	M_curtisii_strain_ATCC_51333|CDS_00773,	M_curtisii_strain_FDAARGOS_1127|CDS_01459,	M_curtisii_strain_FDAARGOS_1128|CDS_00088,	M_curtisii_strain_NCTC11656|CDS_01327,	M_curtisii_strain_NCTC11657|CDS_00106,	-	-	-	-	-	-	-	-	-	-	-	-	-	-	-	-	-	-	-	-
21412_M_curtisii_strain_ATCC_35242-CDS_01078.faa	M. curtisii	-	-	-	-	-	-	-	M_curtisii_strain_1|CDS_01351,	M_curtisii_strain_10|CDS_01398,	M_curtisii_strain_15|CDS_01389,	M_curtisii_strain_18|CDS_01363,	M_curtisii_strain_19|CDS_01446,	M_curtisii_strain_2|CDS_01265,	M_curtisii_strain_21|CDS_01248,	M_curtisii_strain_22|CDS_01239,	-	M_curtisii_strain_25|CDS_01320,	M_curtisii_strain_ATCC_35241|CDS_00631,	M_curtisii_strain_ATCC_35242|CDS_01078,	M_curtisii_strain_ATCC_43063|CDS_01268,	M_curtisii_strain_ATCC_51333|CDS_00774,	M_curtisii_strain_FDAARGOS_1127|CDS_01460,	M_curtisii_strain_FDAARGOS_1128|CDS_00087,	M_curtisii_strain_NCTC11656|CDS_01326,	M_curtisii_strain_NCTC11657|CDS_00107,	-	-	-	-	-	-	-	-	-	-	-	-	-	-	-	-	-	-	-	-
21403_M_curtisii_strain_ATCC_35242-CDS_01069.faa	M. curtisii	COG0726	GM	Peptidoglycan/xylan/chitin deacetylase, PgdA/NodB/CDA1 family	CDA1	-	K22278	pgdA; peptidoglycan-N-acetylglucosamine deacetylase [EC:3.5.1.104]	M_curtisii_strain_1|CDS_01359,	M_curtisii_strain_10|CDS_01414,	M_curtisii_strain_15|CDS_01398,	M_curtisii_strain_18|CDS_01371,	M_curtisii_strain_19|CDS_01454,	M_curtisii_strain_2|CDS_01274,	M_curtisii_strain_21|CDS_01257,	M_curtisii_strain_22|CDS_01247,	M_curtisii_strain_24|CDS_01271,	M_curtisii_strain_25|CDS_01329,	M_curtisii_strain_ATCC_35241|CDS_00572,	M_curtisii_strain_ATCC_35242|CDS_01069,	M_curtisii_strain_ATCC_43063|CDS_01276,	M_curtisii_strain_ATCC_51333|CDS_00783,	M_curtisii_strain_FDAARGOS_1127|CDS_01524,	M_curtisii_strain_FDAARGOS_1128|CDS_00079,	M_curtisii_strain_NCTC11656|CDS_01263,	M_curtisii_strain_NCTC11657|CDS_00115,	-	-	-	-	-	-	-	-	-	-	-	-	-	-	-	-	-	-	-	-
21400_M_curtisii_strain_ATCC_35242-CDS_01066.faa	M. curtisii	-	-	-	-	-	-	-	M_curtisii_strain_1|CDS_01366,	M_curtisii_strain_10|CDS_01420,	M_curtisii_strain_15|CDS_01405,	M_curtisii_strain_18|CDS_01378,	M_curtisii_strain_19|CDS_01461,	M_curtisii_strain_2|CDS_01281,	M_curtisii_strain_21|CDS_01264,	M_curtisii_strain_22|CDS_01253,	M_curtisii_strain_24|CDS_01274,	M_curtisii_strain_25|CDS_01336,	M_curtisii_strain_ATCC_35241|CDS_00566,	M_curtisii_strain_ATCC_35242|CDS_01066,	M_curtisii_strain_ATCC_43063|CDS_01283,	M_curtisii_strain_ATCC_51333|CDS_00789,	M_curtisii_strain_FDAARGOS_1127|CDS_01530,	M_curtisii_strain_FDAARGOS_1128|CDS_00072,	M_curtisii_strain_NCTC11656|CDS_01257,	M_curtisii_strain_NCTC11657|CDS_00118,	-	-	-	-	-	-	-	-	-	-	-	-	-	-	-	-	-	-	-	-
21399_M_curtisii_strain_ATCC_35242-CDS_01065.faa	M. curtisii	COG2261	R	Uncharacterized membrane protein YeaQ/YmgE, transglycosylase-associated protein family	YeaQ	-	-	-	M_curtisii_strain_1|CDS_01367,	M_curtisii_strain_10|CDS_01421,	M_curtisii_strain_15|CDS_01406,	M_curtisii_strain_18|CDS_01379,	M_curtisii_strain_19|CDS_01462,	M_curtisii_strain_2|CDS_01282,	M_curtisii_strain_21|CDS_01265,	M_curtisii_strain_22|CDS_01254,	M_curtisii_strain_24|CDS_01275,	M_curtisii_strain_25|CDS_01337,	M_curtisii_strain_ATCC_35241|CDS_00565,	M_curtisii_strain_ATCC_35242|CDS_01065,	M_curtisii_strain_ATCC_43063|CDS_01284,	M_curtisii_strain_ATCC_51333|CDS_00790,	M_curtisii_strain_FDAARGOS_1127|CDS_01531,	M_curtisii_strain_FDAARGOS_1128|CDS_00071,	M_curtisii_strain_NCTC11656|CDS_01256,	M_curtisii_strain_NCTC11657|CDS_00119,	-	-	-	-	-	-	-	-	-	-	-	-	-	-	-	-	-	-	-	M_sp_strain_RF_GAM_744_WT_7|CDS_01499,
21395_M_curtisii_strain_ATCC_35242-CDS_01061.faa	M. curtisii	COG1820	G	N-acetylglucosamine-6-phosphate deacetylase	NagA	-	K01443	nagA, AMDHD2; N-acetylglucosamine-6-phosphate deacetylase [EC:3.5.1.25]	M_curtisii_strain_1|CDS_01372,	M_curtisii_strain_10|CDS_01425,	M_curtisii_strain_15|CDS_01411,	M_curtisii_strain_18|CDS_01384,	M_curtisii_strain_19|CDS_01467,	M_curtisii_strain_2|CDS_01287,	M_curtisii_strain_21|CDS_01270,	M_curtisii_strain_22|CDS_01258,	M_curtisii_strain_24|CDS_01279,	M_curtisii_strain_25|CDS_01342,	M_curtisii_strain_ATCC_35241|CDS_00560,	M_curtisii_strain_ATCC_35242|CDS_01061,	M_curtisii_strain_ATCC_43063|CDS_01289,	M_curtisii_strain_ATCC_51333|CDS_00794,	M_curtisii_strain_FDAARGOS_1127|CDS_01536,	M_curtisii_strain_FDAARGOS_1128|CDS_00067,	M_curtisii_strain_NCTC11656|CDS_01251,	M_curtisii_strain_NCTC11657|CDS_00123,	-	-	-	-	-	-	-	-	-	-	-	-	-	-	-	-	-	-	-	-
21392_M_curtisii_strain_ATCC_35242-CDS_01058.faa	M. curtisii	-	-	-	-	-	-	-	M_curtisii_strain_1|CDS_01375,	M_curtisii_strain_10|CDS_01428,	M_curtisii_strain_15|CDS_01414,	M_curtisii_strain_18|CDS_01387,	M_curtisii_strain_19|CDS_01470,	M_curtisii_strain_2|CDS_01290,	M_curtisii_strain_21|CDS_01273,	M_curtisii_strain_22|CDS_01261,	M_curtisii_strain_24|CDS_01282,	M_curtisii_strain_25|CDS_01345,	M_curtisii_strain_ATCC_35241|CDS_00557,	M_curtisii_strain_ATCC_35242|CDS_01058,	M_curtisii_strain_ATCC_43063|CDS_01292,	M_curtisii_strain_ATCC_51333|CDS_00797,	M_curtisii_strain_FDAARGOS_1127|CDS_01539,	M_curtisii_strain_FDAARGOS_1128|CDS_00064,	M_curtisii_strain_NCTC11656|CDS_01248,	M_curtisii_strain_NCTC11657|CDS_00126,	-	-	-	-	-	-	-	-	-	-	-	-	-	-	-	-	-	-	-	-
21391_M_curtisii_strain_ATCC_35242-CDS_01057.faa	M. curtisii	COG4300	P	Cadmium resistance protein CadD, predicted permease	CadD	-	-	-	M_curtisii_strain_1|CDS_01376,	M_curtisii_strain_10|CDS_01429,	M_curtisii_strain_15|CDS_01415,	M_curtisii_strain_18|CDS_01388,	M_curtisii_strain_19|CDS_01471,	M_curtisii_strain_2|CDS_01291,	M_curtisii_strain_21|CDS_01274,	M_curtisii_strain_22|CDS_01262,	M_curtisii_strain_24|CDS_01283,	M_curtisii_strain_25|CDS_01346,	M_curtisii_strain_ATCC_35241|CDS_00556,	M_curtisii_strain_ATCC_35242|CDS_01057,	M_curtisii_strain_ATCC_43063|CDS_01293,	M_curtisii_strain_ATCC_51333|CDS_00798,	M_curtisii_strain_FDAARGOS_1127|CDS_01540,	M_curtisii_strain_FDAARGOS_1128|CDS_00063,	M_curtisii_strain_NCTC11656|CDS_01247,	M_curtisii_strain_NCTC11657|CDS_00127,	-	-	-	-	-	-	-	-	-	-	-	-	-	-	-	-	-	-	-	M_sp_strain_RF_GAM_744_WT_7|CDS_01472,
21390_M_curtisii_strain_ATCC_35242-CDS_01056.faa	M. curtisii	COG0834	ET	ABC-type amino acid transport/signal transduction system, periplasmic component/domain	HisJ	-	K17073	lysX1; putative lysine transport system substrate-binding protein	M_curtisii_strain_1|CDS_01377,	M_curtisii_strain_10|CDS_01430,	M_curtisii_strain_15|CDS_01416,	M_curtisii_strain_18|CDS_01389,	M_curtisii_strain_19|CDS_01472,	M_curtisii_strain_2|CDS_01292,	M_curtisii_strain_21|CDS_01275,	M_curtisii_strain_22|CDS_01263,	M_curtisii_strain_24|CDS_01284,	M_curtisii_strain_25|CDS_01347,	M_curtisii_strain_ATCC_35241|CDS_00555,	M_curtisii_strain_ATCC_35242|CDS_01056,	M_curtisii_strain_ATCC_43063|CDS_01294,	M_curtisii_strain_ATCC_51333|CDS_00799,	M_curtisii_strain_FDAARGOS_1127|CDS_01541,	M_curtisii_strain_FDAARGOS_1128|CDS_00062,	M_curtisii_strain_NCTC11656|CDS_01246,	M_curtisii_strain_NCTC11657|CDS_00128,	-	-	-	-	-	-	-	-	-	-	-	-	-	-	-	-	-	-	-	M_sp_strain_RF_GAM_744_WT_7|CDS_01496,
21389_M_curtisii_strain_ATCC_35242-CDS_01055.faa	M. curtisii	COG0765	E	ABC-type amino acid transport system, permease component	HisM	-	K17074	lysX2; putative lysine transport system permease protein	M_curtisii_strain_1|CDS_01378,	M_curtisii_strain_10|CDS_01431,	M_curtisii_strain_15|CDS_01417,	M_curtisii_strain_18|CDS_01390,	M_curtisii_strain_19|CDS_01473,	M_curtisii_strain_2|CDS_01293,	M_curtisii_strain_21|CDS_01276,	M_curtisii_strain_22|CDS_01264,	M_curtisii_strain_24|CDS_01285,	M_curtisii_strain_25|CDS_01348,	M_curtisii_strain_ATCC_35241|CDS_00554,	M_curtisii_strain_ATCC_35242|CDS_01055,	M_curtisii_strain_ATCC_43063|CDS_01295,	M_curtisii_strain_ATCC_51333|CDS_00800,	M_curtisii_strain_FDAARGOS_1127|CDS_01542,	M_curtisii_strain_FDAARGOS_1128|CDS_00061,	M_curtisii_strain_NCTC11656|CDS_01245,	M_curtisii_strain_NCTC11657|CDS_00129,	-	-	-	-	-	-	-	-	-	-	-	-	-	-	-	-	-	-	-	M_sp_strain_RF_GAM_744_WT_7|CDS_01497,
21388_M_curtisii_strain_ATCC_35242-CDS_01054.faa	M. curtisii	COG1126	E	ABC-type polar amino acid transport system, ATPase component	GlnQ	-	K17076	lysY; putative lysine transport system ATP-binding protein	M_curtisii_strain_1|CDS_01379,	M_curtisii_strain_10|CDS_01432,	M_curtisii_strain_15|CDS_01418,	M_curtisii_strain_18|CDS_01391,	M_curtisii_strain_19|CDS_01474,	M_curtisii_strain_2|CDS_01294,	M_curtisii_strain_21|CDS_01277,	M_curtisii_strain_22|CDS_01265,	M_curtisii_strain_24|CDS_01286,	M_curtisii_strain_25|CDS_01349,	M_curtisii_strain_ATCC_35241|CDS_00553,	M_curtisii_strain_ATCC_35242|CDS_01054,	M_curtisii_strain_ATCC_43063|CDS_01296,	M_curtisii_strain_ATCC_51333|CDS_00801,	M_curtisii_strain_FDAARGOS_1127|CDS_01543,	M_curtisii_strain_FDAARGOS_1128|CDS_00060,	M_curtisii_strain_NCTC11656|CDS_01244,	M_curtisii_strain_NCTC11657|CDS_00130,	-	-	-	-	-	-	-	-	-	-	-	-	-	-	-	-	-	-	-	M_sp_strain_RF_GAM_744_WT_7|CDS_01498,
21387_M_curtisii_strain_ATCC_35242-CDS_01053.faa	M. curtisii	COG2361, COG1669, COG1396	V, R, K	HEPN domain protein, predicted toxin of MNT-HEPN system; Predicted nucleotidyltransferase MJ0435; Transcriptional regulator, contains XRE-family HTH domain	HEPN; MJ0435; HipB	-	-	-	M_curtisii_strain_1|CDS_01380,	M_curtisii_strain_10|CDS_01433,	M_curtisii_strain_15|CDS_01419,	M_curtisii_strain_18|CDS_01392,	M_curtisii_strain_19|CDS_01475,	M_curtisii_strain_2|CDS_01295,	M_curtisii_strain_21|CDS_01278,	M_curtisii_strain_22|CDS_01266,	M_curtisii_strain_24|CDS_01287,	M_curtisii_strain_25|CDS_01350,	M_curtisii_strain_ATCC_35241|CDS_00552,	M_curtisii_strain_ATCC_35242|CDS_01053,	M_curtisii_strain_ATCC_43063|CDS_01297,	M_curtisii_strain_ATCC_51333|CDS_00802,	M_curtisii_strain_FDAARGOS_1127|CDS_01544,	M_curtisii_strain_FDAARGOS_1128|CDS_00059,	M_curtisii_strain_NCTC11656|CDS_01243,	M_curtisii_strain_NCTC11657|CDS_00131,	-	-	-	-	-	-	-	-	-	-	-	-	-	-	-	-	-	-	-	-
21386_M_curtisii_strain_ATCC_35242-CDS_01052.faa	M. curtisii	COG1132	V	ABC-type multidrug transport system, ATPase and permease component	MdlB	-	-	-	M_curtisii_strain_1|CDS_01381,	M_curtisii_strain_10|CDS_01434,	M_curtisii_strain_15|CDS_01420,	M_curtisii_strain_18|CDS_01393,	M_curtisii_strain_19|CDS_01476,	M_curtisii_strain_2|CDS_01296,	M_curtisii_strain_21|CDS_01279,	M_curtisii_strain_22|CDS_01267,	M_curtisii_strain_24|CDS_01288,	M_curtisii_strain_25|CDS_01351,	M_curtisii_strain_ATCC_35241|CDS_00551,	M_curtisii_strain_ATCC_35242|CDS_01052,	M_curtisii_strain_ATCC_43063|CDS_01298,	M_curtisii_strain_ATCC_51333|CDS_00803,	M_curtisii_strain_FDAARGOS_1127|CDS_01545,	M_curtisii_strain_FDAARGOS_1128|CDS_00058,	M_curtisii_strain_NCTC11656|CDS_01242,	M_curtisii_strain_NCTC11657|CDS_00132,	-	-	-	-	-	-	-	-	-	-	-	-	-	-	-	-	-	-	-	-
21385_M_curtisii_strain_ATCC_35242-CDS_01051.faa	M. curtisii	COG1132	V	ABC-type multidrug transport system, ATPase and permease component	MdlB	-	-	-	M_curtisii_strain_1|CDS_01382,	M_curtisii_strain_10|CDS_01435,	M_curtisii_strain_15|CDS_01421,	M_curtisii_strain_18|CDS_01394,	M_curtisii_strain_19|CDS_01477,	M_curtisii_strain_2|CDS_01297,	M_curtisii_strain_21|CDS_01280,	M_curtisii_strain_22|CDS_01268,	M_curtisii_strain_24|CDS_01289,	M_curtisii_strain_25|CDS_01352,	M_curtisii_strain_ATCC_35241|CDS_00550,	M_curtisii_strain_ATCC_35242|CDS_01051,	M_curtisii_strain_ATCC_43063|CDS_01299,	M_curtisii_strain_ATCC_51333|CDS_00804,	M_curtisii_strain_FDAARGOS_1127|CDS_01546,	M_curtisii_strain_FDAARGOS_1128|CDS_00057,	M_curtisii_strain_NCTC11656|CDS_01241,	M_curtisii_strain_NCTC11657|CDS_00133,	-	-	-	-	-	-	-	-	-	-	-	-	-	-	-	-	-	-	-	-
21384_M_curtisii_strain_ATCC_35242-CDS_01050.faa	M. curtisii	COG3340	E	Peptidase E	PepE	-	-	-	M_curtisii_strain_1|CDS_01383,	M_curtisii_strain_10|CDS_01436,	M_curtisii_strain_15|CDS_01422,	M_curtisii_strain_18|CDS_01395,	M_curtisii_strain_19|CDS_01478,	M_curtisii_strain_2|CDS_01298,	M_curtisii_strain_21|CDS_01281,	M_curtisii_strain_22|CDS_01269,	M_curtisii_strain_24|CDS_01290,	M_curtisii_strain_25|CDS_01353,	M_curtisii_strain_ATCC_35241|CDS_00549,	M_curtisii_strain_ATCC_35242|CDS_01050,	M_curtisii_strain_ATCC_43063|CDS_01300,	M_curtisii_strain_ATCC_51333|CDS_00805,	M_curtisii_strain_FDAARGOS_1127|CDS_01547,	M_curtisii_strain_FDAARGOS_1128|CDS_00056,	M_curtisii_strain_NCTC11656|CDS_01240,	M_curtisii_strain_NCTC11657|CDS_00134,	-	-	-	-	-	-	-	-	-	-	-	-	-	-	-	-	-	-	-	M_sp_strain_RF_GAM_744_WT_7|CDS_01458,
21382_M_curtisii_strain_ATCC_35242-CDS_01048.faa	M. curtisii	COG1051	F	ADP-ribose pyrophosphatase YjhB, NUDIX family	YjhB	-	-	-	M_curtisii_strain_1|CDS_01385,	M_curtisii_strain_10|CDS_01438,	M_curtisii_strain_15|CDS_01424,	M_curtisii_strain_18|CDS_01397,	M_curtisii_strain_19|CDS_01480,	M_curtisii_strain_2|CDS_01300,	M_curtisii_strain_21|CDS_01283,	M_curtisii_strain_22|CDS_01271,	M_curtisii_strain_24|CDS_01292,	M_curtisii_strain_25|CDS_01355,	M_curtisii_strain_ATCC_35241|CDS_00547,	M_curtisii_strain_ATCC_35242|CDS_01048,	M_curtisii_strain_ATCC_43063|CDS_01302,	M_curtisii_strain_ATCC_51333|CDS_00807,	M_curtisii_strain_FDAARGOS_1127|CDS_01549,	M_curtisii_strain_FDAARGOS_1128|CDS_00054,	M_curtisii_strain_NCTC11656|CDS_01238,	M_curtisii_strain_NCTC11657|CDS_00136,	-	-	-	-	-	-	-	-	-	-	-	-	-	-	-	-	-	-	-	M_sp_strain_RF_GAM_744_WT_7|CDS_00171,
21369_M_curtisii_strain_ATCC_35242-CDS_01035.faa	M. curtisii	-	-	-	-	-	-	-	M_curtisii_strain_1|CDS_01400,	M_curtisii_strain_10|CDS_01453,	M_curtisii_strain_15|CDS_01439,	M_curtisii_strain_18|CDS_01412,	M_curtisii_strain_19|CDS_01495,	M_curtisii_strain_2|CDS_01315,	M_curtisii_strain_21|CDS_01298,	M_curtisii_strain_22|CDS_01284,	M_curtisii_strain_24|CDS_01307,	M_curtisii_strain_25|CDS_01370,	M_curtisii_strain_ATCC_35241|CDS_00532,	M_curtisii_strain_ATCC_35242|CDS_01035,	M_curtisii_strain_ATCC_43063|CDS_01317,	M_curtisii_strain_ATCC_51333|CDS_00820,	M_curtisii_strain_FDAARGOS_1127|CDS_01564,	M_curtisii_strain_FDAARGOS_1128|CDS_00039,	M_curtisii_strain_NCTC11656|CDS_01223,	M_curtisii_strain_NCTC11657|CDS_00149,	-	-	-	-	-	-	-	-	-	-	-	-	-	-	-	-	-	-	-	-
21351_M_curtisii_strain_ATCC_35242-CDS_01017.faa	M. curtisii	-	-	-	-	-	-	-	M_curtisii_strain_1|CDS_01417,	M_curtisii_strain_10|CDS_01471,	M_curtisii_strain_15|CDS_01458,	M_curtisii_strain_18|CDS_01431,	M_curtisii_strain_19|CDS_01513,	M_curtisii_strain_2|CDS_01334,	M_curtisii_strain_21|CDS_01317,	M_curtisii_strain_22|CDS_01301,	M_curtisii_strain_24|CDS_01324,	M_curtisii_strain_25|CDS_01389,	M_curtisii_strain_ATCC_35241|CDS_00514,	M_curtisii_strain_ATCC_35242|CDS_01017,	M_curtisii_strain_ATCC_43063|CDS_01335,	M_curtisii_strain_ATCC_51333|CDS_00838,	M_curtisii_strain_FDAARGOS_1127|CDS_01582,	M_curtisii_strain_FDAARGOS_1128|CDS_00021,	M_curtisii_strain_NCTC11656|CDS_01205,	M_curtisii_strain_NCTC11657|CDS_00167,	-	-	-	-	-	-	-	-	-	-	-	-	-	-	-	-	-	-	-	M_sp_strain_RF_GAM_744_WT_7|CDS_01521,
21347_M_curtisii_strain_ATCC_35242-CDS_01013.faa	M. curtisii	-	-	-	-	-	-	-	M_curtisii_strain_1|CDS_01421,	M_curtisii_strain_10|CDS_01475,	M_curtisii_strain_15|CDS_01462,	M_curtisii_strain_18|CDS_01435,	M_curtisii_strain_19|CDS_01517,	M_curtisii_strain_2|CDS_01338,	M_curtisii_strain_21|CDS_01321,	M_curtisii_strain_22|CDS_01305,	M_curtisii_strain_24|CDS_01328,	M_curtisii_strain_25|CDS_01393,	M_curtisii_strain_ATCC_35241|CDS_00510,	M_curtisii_strain_ATCC_35242|CDS_01013,	M_curtisii_strain_ATCC_43063|CDS_01339,	M_curtisii_strain_ATCC_51333|CDS_00842,	M_curtisii_strain_FDAARGOS_1127|CDS_01586,	M_curtisii_strain_FDAARGOS_1128|CDS_00017,	M_curtisii_strain_NCTC11656|CDS_01201,	M_curtisii_strain_NCTC11657|CDS_00171,	-	-	-	-	-	-	-	-	-	-	-	-	-	-	-	-	-	-	-	-
21336_M_curtisii_strain_ATCC_35242-CDS_01001.faa	M. curtisii	-	-	-	-	-	-	-	M_curtisii_strain_1|CDS_01434,	M_curtisii_strain_10|CDS_01486,	M_curtisii_strain_15|CDS_01481,	M_curtisii_strain_18|CDS_01448,	M_curtisii_strain_19|CDS_01530,	M_curtisii_strain_2|CDS_01357,	M_curtisii_strain_21|CDS_01338,	M_curtisii_strain_22|CDS_01317,	M_curtisii_strain_24|CDS_01340,	M_curtisii_strain_25|CDS_01412,	M_curtisii_strain_ATCC_35241|CDS_00498,	M_curtisii_strain_ATCC_35242|CDS_01001,	M_curtisii_strain_ATCC_43063|CDS_01350,	M_curtisii_strain_ATCC_51333|CDS_00865,	M_curtisii_strain_FDAARGOS_1127|CDS_01598,	M_curtisii_strain_FDAARGOS_1128|CDS_00006,	M_curtisii_strain_NCTC11656|CDS_01189,	M_curtisii_strain_NCTC11657|CDS_00184,	-	-	-	-	-	-	-	-	-	-	-	-	-	-	-	-	-	-	-	-
21333_M_curtisii_strain_ATCC_35242-CDS_00998.faa	M. curtisii	COG0704	P	Phosphate uptake regulator PhoU	PhoU	-	K02039	phoU; phosphate transport system protein	M_curtisii_strain_1|CDS_01437,	M_curtisii_strain_10|CDS_01489,	M_curtisii_strain_15|CDS_01485,	M_curtisii_strain_18|CDS_01452,	M_curtisii_strain_19|CDS_01533,	M_curtisii_strain_2|CDS_01361,	M_curtisii_strain_21|CDS_01341,	M_curtisii_strain_22|CDS_01320,	M_curtisii_strain_24|CDS_01344,	M_curtisii_strain_25|CDS_01416,	M_curtisii_strain_ATCC_35241|CDS_00495,	M_curtisii_strain_ATCC_35242|CDS_00998,	M_curtisii_strain_ATCC_43063|CDS_01353,	M_curtisii_strain_ATCC_51333|CDS_00868,	M_curtisii_strain_FDAARGOS_1127|CDS_01601,	M_curtisii_strain_FDAARGOS_1128|CDS_00003,	M_curtisii_strain_NCTC11656|CDS_01186,	M_curtisii_strain_NCTC11657|CDS_00187,	-	-	-	-	-	-	-	-	-	-	-	-	-	-	-	-	-	-	-	M_sp_strain_RF_GAM_744_WT_7|CDS_01528,
21332_M_curtisii_strain_ATCC_35242-CDS_00997.faa	M. curtisii	COG1117	P	ABC-type phosphate transport system, ATPase component	PstB	-	K02036	pstB; phosphate transport system ATP-binding protein [EC:7.3.2.1]	M_curtisii_strain_1|CDS_01438,	M_curtisii_strain_10|CDS_01490,	M_curtisii_strain_15|CDS_01486,	M_curtisii_strain_18|CDS_01453,	M_curtisii_strain_19|CDS_01534,	M_curtisii_strain_2|CDS_01362,	M_curtisii_strain_21|CDS_01342,	M_curtisii_strain_22|CDS_01321,	M_curtisii_strain_24|CDS_01345,	M_curtisii_strain_25|CDS_01417,	M_curtisii_strain_ATCC_35241|CDS_00494,	M_curtisii_strain_ATCC_35242|CDS_00997,	M_curtisii_strain_ATCC_43063|CDS_01354,	M_curtisii_strain_ATCC_51333|CDS_00869,	M_curtisii_strain_FDAARGOS_1127|CDS_01602,	M_curtisii_strain_FDAARGOS_1128|CDS_00002,	M_curtisii_strain_NCTC11656|CDS_01185,	M_curtisii_strain_NCTC11657|CDS_00188,	-	-	-	-	-	-	-	-	-	-	-	-	-	-	-	-	-	-	-	M_sp_strain_RF_GAM_744_WT_7|CDS_01529,
21331_M_curtisii_strain_ATCC_35242-CDS_00996.faa	M. curtisii	COG0581	P	ABC-type phosphate transport system, permease component	PstA	-	K02038	pstA; phosphate transport system permease protein	M_curtisii_strain_1|CDS_01439,	M_curtisii_strain_10|CDS_01491,	M_curtisii_strain_15|CDS_01487,	M_curtisii_strain_18|CDS_01454,	M_curtisii_strain_19|CDS_01535,	M_curtisii_strain_2|CDS_01363,	M_curtisii_strain_21|CDS_01343,	M_curtisii_strain_22|CDS_01322,	M_curtisii_strain_24|CDS_01346,	M_curtisii_strain_25|CDS_01418,	M_curtisii_strain_ATCC_35241|CDS_00493,	M_curtisii_strain_ATCC_35242|CDS_00996,	M_curtisii_strain_ATCC_43063|CDS_01355,	M_curtisii_strain_ATCC_51333|CDS_00870,	M_curtisii_strain_FDAARGOS_1127|CDS_01603,	M_curtisii_strain_FDAARGOS_1128|CDS_00001,	M_curtisii_strain_NCTC11656|CDS_01184,	M_curtisii_strain_NCTC11657|CDS_00189,	-	-	-	-	-	-	-	-	-	-	-	-	-	-	-	-	-	-	-	M_sp_strain_RF_GAM_744_WT_7|CDS_01530,
21330_M_curtisii_strain_ATCC_35242-CDS_00995.faa	M. curtisii	COG0573	P	ABC-type phosphate transport system, permease component	PstC	-	K02037	pstC; phosphate transport system permease protein	M_curtisii_strain_1|CDS_01440,	M_curtisii_strain_10|CDS_01492,	M_curtisii_strain_15|CDS_01488,	M_curtisii_strain_18|CDS_01455,	M_curtisii_strain_19|CDS_01536,	M_curtisii_strain_2|CDS_01364,	M_curtisii_strain_21|CDS_01344,	M_curtisii_strain_22|CDS_01323,	M_curtisii_strain_24|CDS_01347,	M_curtisii_strain_25|CDS_01419,	M_curtisii_strain_ATCC_35241|CDS_00492,	M_curtisii_strain_ATCC_35242|CDS_00995,	M_curtisii_strain_ATCC_43063|CDS_01356,	M_curtisii_strain_ATCC_51333|CDS_00871,	M_curtisii_strain_FDAARGOS_1127|CDS_01604,	M_curtisii_strain_FDAARGOS_1128|CDS_01911,	M_curtisii_strain_NCTC11656|CDS_01183,	M_curtisii_strain_NCTC11657|CDS_00190,	-	-	-	-	-	-	-	-	-	-	-	-	-	-	-	-	-	-	-	M_sp_strain_RF_GAM_744_WT_7|CDS_01531,
21329_M_curtisii_strain_ATCC_35242-CDS_00994.faa	M. curtisii	COG0226	P	ABC-type phosphate transport system, periplasmic component	PstS	-	K02040	pstS; phosphate transport system substrate-binding protein	M_curtisii_strain_1|CDS_01441,	M_curtisii_strain_10|CDS_01493,	M_curtisii_strain_15|CDS_01489,	M_curtisii_strain_18|CDS_01456,	M_curtisii_strain_19|CDS_01537,	M_curtisii_strain_2|CDS_01365,	M_curtisii_strain_21|CDS_01345,	M_curtisii_strain_22|CDS_01324,	M_curtisii_strain_24|CDS_01348,	M_curtisii_strain_25|CDS_01420,	M_curtisii_strain_ATCC_35241|CDS_00491,	M_curtisii_strain_ATCC_35242|CDS_00994,	M_curtisii_strain_ATCC_43063|CDS_01357,	M_curtisii_strain_ATCC_51333|CDS_00872,	M_curtisii_strain_FDAARGOS_1127|CDS_01605,	M_curtisii_strain_FDAARGOS_1128|CDS_01910,	M_curtisii_strain_NCTC11656|CDS_01182,	M_curtisii_strain_NCTC11657|CDS_00191,	-	-	-	-	-	-	-	-	-	-	-	-	-	-	-	-	-	-	-	M_sp_strain_RF_GAM_744_WT_7|CDS_01532,
21315_M_curtisii_strain_ATCC_35242-CDS_00978.faa	M. curtisii	COG1473	R	Metal-dependent amidase/aminoacylase/carboxypeptidase	AbgB	Lysine biosynthesis	-	-	M_curtisii_strain_1|CDS_01458,	M_curtisii_strain_10|CDS_01510,	M_curtisii_strain_15|CDS_01506,	M_curtisii_strain_18|CDS_01474,	M_curtisii_strain_19|CDS_01573,	M_curtisii_strain_2|CDS_01382,	M_curtisii_strain_21|CDS_01362,	M_curtisii_strain_22|CDS_01335,	M_curtisii_strain_24|CDS_01364,	M_curtisii_strain_25|CDS_01437,	M_curtisii_strain_ATCC_35241|CDS_00474,	M_curtisii_strain_ATCC_35242|CDS_00978,	M_curtisii_strain_ATCC_43063|CDS_01393,	M_curtisii_strain_ATCC_51333|CDS_00883,	M_curtisii_strain_FDAARGOS_1127|CDS_01622,	M_curtisii_strain_FDAARGOS_1128|CDS_01849,	M_curtisii_strain_NCTC11656|CDS_01165,	M_curtisii_strain_NCTC11657|CDS_00207,	-	-	-	-	-	-	-	-	-	-	-	-	-	-	-	-	-	-	-	-
21314_M_curtisii_strain_ATCC_35242-CDS_00977.faa	M. curtisii	-	-	-	-	-	-	-	M_curtisii_strain_1|CDS_01459,	M_curtisii_strain_10|CDS_01511,	M_curtisii_strain_15|CDS_01507,	M_curtisii_strain_18|CDS_01475,	M_curtisii_strain_19|CDS_01574,	M_curtisii_strain_2|CDS_01383,	M_curtisii_strain_21|CDS_01363,	M_curtisii_strain_22|CDS_01336,	M_curtisii_strain_24|CDS_01365,	M_curtisii_strain_25|CDS_01438,	M_curtisii_strain_ATCC_35241|CDS_00473,	M_curtisii_strain_ATCC_35242|CDS_00977,	M_curtisii_strain_ATCC_43063|CDS_01394,	M_curtisii_strain_ATCC_51333|CDS_00884,	M_curtisii_strain_FDAARGOS_1127|CDS_01623,	M_curtisii_strain_FDAARGOS_1128|CDS_01848,	M_curtisii_strain_NCTC11656|CDS_01164,	M_curtisii_strain_NCTC11657|CDS_00208,	-	-	-	-	-	-	-	-	-	-	-	-	-	-	-	-	-	-	-	-
21313_M_curtisii_strain_ATCC_35242-CDS_00976.faa	M. curtisii	-	-	-	-	-	-	-	M_curtisii_strain_1|CDS_01460,	M_curtisii_strain_10|CDS_01512,	M_curtisii_strain_15|CDS_01508,	M_curtisii_strain_18|CDS_01476,	M_curtisii_strain_19|CDS_01575,	M_curtisii_strain_2|CDS_01384,	M_curtisii_strain_21|CDS_01364,	M_curtisii_strain_22|CDS_01337,	M_curtisii_strain_24|CDS_01366,	M_curtisii_strain_25|CDS_01439,	M_curtisii_strain_ATCC_35241|CDS_00472,	M_curtisii_strain_ATCC_35242|CDS_00976,	M_curtisii_strain_ATCC_43063|CDS_01395,	M_curtisii_strain_ATCC_51333|CDS_00885,	M_curtisii_strain_FDAARGOS_1127|CDS_01624,	M_curtisii_strain_FDAARGOS_1128|CDS_01847,	M_curtisii_strain_NCTC11656|CDS_01163,	M_curtisii_strain_NCTC11657|CDS_00209,	-	-	-	-	-	-	-	-	-	-	-	-	-	-	-	-	-	-	-	-
21310_M_curtisii_strain_ATCC_35242-CDS_00973.faa	M. curtisii	-	-	-	-	-	-	-	M_curtisii_strain_1|CDS_01463,	M_curtisii_strain_10|CDS_01515,	M_curtisii_strain_15|CDS_01511,	M_curtisii_strain_18|CDS_01479,	M_curtisii_strain_19|CDS_01578,	M_curtisii_strain_2|CDS_01387,	M_curtisii_strain_21|CDS_01367,	M_curtisii_strain_22|CDS_01340,	M_curtisii_strain_24|CDS_01369,	M_curtisii_strain_25|CDS_01442,	M_curtisii_strain_ATCC_35241|CDS_00469,	M_curtisii_strain_ATCC_35242|CDS_00973,	M_curtisii_strain_ATCC_43063|CDS_01398,	M_curtisii_strain_ATCC_51333|CDS_00888,	M_curtisii_strain_FDAARGOS_1127|CDS_01627,	M_curtisii_strain_FDAARGOS_1128|CDS_01844,	M_curtisii_strain_NCTC11656|CDS_01160,	M_curtisii_strain_NCTC11657|CDS_00212,	-	-	-	-	-	-	-	-	-	-	-	-	-	-	-	-	-	-	-	M_sp_strain_RF_GAM_744_WT_7|CDS_01578,
21293_M_curtisii_strain_ATCC_35242-CDS_00956.faa	M. curtisii	-	-	-	-	-	-	-	M_curtisii_strain_1|CDS_01480,	M_curtisii_strain_10|CDS_01533,	M_curtisii_strain_15|CDS_01529,	M_curtisii_strain_18|CDS_01497,	M_curtisii_strain_19|CDS_01596,	M_curtisii_strain_2|CDS_01405,	M_curtisii_strain_21|CDS_01385,	M_curtisii_strain_22|CDS_01357,	M_curtisii_strain_24|CDS_01386,	M_curtisii_strain_25|CDS_01460,	M_curtisii_strain_ATCC_35241|CDS_00451,	M_curtisii_strain_ATCC_35242|CDS_00956,	M_curtisii_strain_ATCC_43063|CDS_01416,	M_curtisii_strain_ATCC_51333|CDS_00905,	M_curtisii_strain_FDAARGOS_1127|CDS_01645,	M_curtisii_strain_FDAARGOS_1128|CDS_01826,	M_curtisii_strain_NCTC11656|CDS_01142,	M_curtisii_strain_NCTC11657|CDS_00229,	-	-	-	-	-	-	-	-	-	-	-	-	-	-	-	-	-	-	-	-
21292_M_curtisii_strain_ATCC_35242-CDS_00955.faa	M. curtisii	COG4591	M	ABC-type transport system involved in lipoprotein release, permease component LolC	LolE	-	K02004	ABC.CD.P; putative ABC transport system permease protein	M_curtisii_strain_1|CDS_01481,	M_curtisii_strain_10|CDS_01534,	M_curtisii_strain_15|CDS_01530,	M_curtisii_strain_18|CDS_01498,	M_curtisii_strain_19|CDS_01597,	M_curtisii_strain_2|CDS_01406,	M_curtisii_strain_21|CDS_01386,	M_curtisii_strain_22|CDS_01358,	M_curtisii_strain_24|CDS_01387,	M_curtisii_strain_25|CDS_01461,	M_curtisii_strain_ATCC_35241|CDS_00450,	M_curtisii_strain_ATCC_35242|CDS_00955,	M_curtisii_strain_ATCC_43063|CDS_01417,	M_curtisii_strain_ATCC_51333|CDS_00906,	M_curtisii_strain_FDAARGOS_1127|CDS_01646,	M_curtisii_strain_FDAARGOS_1128|CDS_01825,	M_curtisii_strain_NCTC11656|CDS_01141,	M_curtisii_strain_NCTC11657|CDS_00230,	-	-	-	-	-	-	-	-	-	-	-	-	-	-	-	-	-	-	-	-
21290_M_curtisii_strain_ATCC_35242-CDS_00953.faa	M. curtisii	COG0672	P	High-affinity Fe2+/Pb2+ permease	FTR1	-	K07243	FTR, FTH1, efeU; high-affinity iron transporter	M_curtisii_strain_1|CDS_01483,	M_curtisii_strain_10|CDS_01536,	M_curtisii_strain_15|CDS_01532,	M_curtisii_strain_18|CDS_01500,	M_curtisii_strain_19|CDS_01599,	M_curtisii_strain_2|CDS_01408,	M_curtisii_strain_21|CDS_01388,	M_curtisii_strain_22|CDS_01360,	M_curtisii_strain_24|CDS_01389,	M_curtisii_strain_25|CDS_01463,	M_curtisii_strain_ATCC_35241|CDS_00448,	M_curtisii_strain_ATCC_35242|CDS_00953,	M_curtisii_strain_ATCC_43063|CDS_01419,	M_curtisii_strain_ATCC_51333|CDS_00908,	M_curtisii_strain_FDAARGOS_1127|CDS_01648,	M_curtisii_strain_FDAARGOS_1128|CDS_01823,	M_curtisii_strain_NCTC11656|CDS_01139,	M_curtisii_strain_NCTC11657|CDS_00232,	-	-	-	-	-	-	-	-	-	-	-	-	-	-	-	-	-	-	-	-
21288_M_curtisii_strain_ATCC_35242-CDS_00951.faa	M. curtisii	COG4393	S	Uncharacterized membrane protein	-	-	-	-	M_curtisii_strain_1|CDS_01485,	M_curtisii_strain_10|CDS_01538,	M_curtisii_strain_15|CDS_01534,	M_curtisii_strain_18|CDS_01502,	M_curtisii_strain_19|CDS_01601,	M_curtisii_strain_2|CDS_01410,	M_curtisii_strain_21|CDS_01390,	M_curtisii_strain_22|CDS_01362,	M_curtisii_strain_24|CDS_01391,	M_curtisii_strain_25|CDS_01465,	M_curtisii_strain_ATCC_35241|CDS_00446,	M_curtisii_strain_ATCC_35242|CDS_00951,	M_curtisii_strain_ATCC_43063|CDS_01421,	M_curtisii_strain_ATCC_51333|CDS_00910,	M_curtisii_strain_FDAARGOS_1127|CDS_01650,	M_curtisii_strain_FDAARGOS_1128|CDS_01821,	M_curtisii_strain_NCTC11656|CDS_01137,	M_curtisii_strain_NCTC11657|CDS_00234,	-	-	-	-	-	-	-	-	-	-	-	-	-	-	-	-	-	-	-	-
21286_M_curtisii_strain_ATCC_35242-CDS_00949.faa	M. curtisii	COG4591	M	ABC-type transport system involved in lipoprotein release, permease component LolC	LolE	-	K02004	ABC.CD.P; putative ABC transport system permease protein	M_curtisii_strain_1|CDS_01487,	M_curtisii_strain_10|CDS_01540,	M_curtisii_strain_15|CDS_01536,	M_curtisii_strain_18|CDS_01504,	M_curtisii_strain_19|CDS_01603,	M_curtisii_strain_2|CDS_01412,	M_curtisii_strain_21|CDS_01392,	M_curtisii_strain_22|CDS_01364,	M_curtisii_strain_24|CDS_01393,	M_curtisii_strain_25|CDS_01467,	M_curtisii_strain_ATCC_35241|CDS_00444,	M_curtisii_strain_ATCC_35242|CDS_00949,	M_curtisii_strain_ATCC_43063|CDS_01423,	M_curtisii_strain_ATCC_51333|CDS_00912,	M_curtisii_strain_FDAARGOS_1127|CDS_01652,	M_curtisii_strain_FDAARGOS_1128|CDS_01819,	M_curtisii_strain_NCTC11656|CDS_01135,	M_curtisii_strain_NCTC11657|CDS_00236,	-	-	-	-	-	-	-	-	-	-	-	-	-	-	-	-	-	-	-	-
21283_M_curtisii_strain_ATCC_35242-CDS_00946.faa	M. curtisii	COG1477	HO	FAD:protein FMN transferase ApbE	ApbE	-	K03734	apbE; FAD:protein FMN transferase [EC:2.7.1.180]	M_curtisii_strain_1|CDS_01490,	M_curtisii_strain_10|CDS_01543,	M_curtisii_strain_15|CDS_01539,	M_curtisii_strain_18|CDS_01507,	M_curtisii_strain_19|CDS_01606,	M_curtisii_strain_2|CDS_01415,	M_curtisii_strain_21|CDS_01395,	M_curtisii_strain_22|CDS_01367,	M_curtisii_strain_24|CDS_01396,	M_curtisii_strain_25|CDS_01470,	M_curtisii_strain_ATCC_35241|CDS_00441,	M_curtisii_strain_ATCC_35242|CDS_00946,	M_curtisii_strain_ATCC_43063|CDS_01426,	M_curtisii_strain_ATCC_51333|CDS_00915,	M_curtisii_strain_FDAARGOS_1127|CDS_01655,	M_curtisii_strain_FDAARGOS_1128|CDS_01816,	M_curtisii_strain_NCTC11656|CDS_01132,	M_curtisii_strain_NCTC11657|CDS_00239,	-	-	-	-	-	-	-	-	-	-	-	-	-	-	-	-	-	-	-	-
21282_M_curtisii_strain_ATCC_35242-CDS_00945.faa	M. curtisii	COG0746	H	Molybdopterin-guanine dinucleotide biosynthesis protein A	MobA	Molybdopterin biosynthesis	-	-	M_curtisii_strain_1|CDS_01491,	M_curtisii_strain_10|CDS_01544,	M_curtisii_strain_15|CDS_01540,	M_curtisii_strain_18|CDS_01508,	M_curtisii_strain_19|CDS_01607,	M_curtisii_strain_2|CDS_01416,	M_curtisii_strain_21|CDS_01396,	M_curtisii_strain_22|CDS_01368,	M_curtisii_strain_24|CDS_01397,	M_curtisii_strain_25|CDS_01471,	M_curtisii_strain_ATCC_35241|CDS_00440,	M_curtisii_strain_ATCC_35242|CDS_00945,	M_curtisii_strain_ATCC_43063|CDS_01427,	M_curtisii_strain_ATCC_51333|CDS_00916,	M_curtisii_strain_FDAARGOS_1127|CDS_01656,	M_curtisii_strain_FDAARGOS_1128|CDS_01815,	M_curtisii_strain_NCTC11656|CDS_01131,	M_curtisii_strain_NCTC11657|CDS_00240,	-	-	-	-	-	-	-	-	-	-	-	-	-	-	-	-	-	-	-	-
21274_M_curtisii_strain_ATCC_35242-CDS_00937.faa	M. curtisii	COG0345	E	Pyrroline-5-carboxylate reductase	ProC	Proline biosynthesis	K00286	proC; pyrroline-5-carboxylate reductase [EC:1.5.1.2]	M_curtisii_strain_1|CDS_01499,	M_curtisii_strain_10|CDS_01552,	M_curtisii_strain_15|CDS_01548,	M_curtisii_strain_18|CDS_01516,	M_curtisii_strain_19|CDS_01615,	M_curtisii_strain_2|CDS_01424,	M_curtisii_strain_21|CDS_01404,	M_curtisii_strain_22|CDS_01385,	M_curtisii_strain_24|CDS_01405,	M_curtisii_strain_25|CDS_01479,	M_curtisii_strain_ATCC_35241|CDS_00438,	M_curtisii_strain_ATCC_35242|CDS_00937,	M_curtisii_strain_ATCC_43063|CDS_01435,	M_curtisii_strain_ATCC_51333|CDS_00928,	M_curtisii_strain_FDAARGOS_1127|CDS_01658,	M_curtisii_strain_FDAARGOS_1128|CDS_01807,	M_curtisii_strain_NCTC11656|CDS_01129,	M_curtisii_strain_NCTC11657|CDS_00248,	-	-	-	-	-	-	-	-	-	-	-	-	-	-	-	-	-	-	-	M_sp_strain_RF_GAM_744_WT_7|CDS_01601,
21269_M_curtisii_strain_ATCC_35242-CDS_00932.faa	M. curtisii	-	-	-	-	-	-	-	M_curtisii_strain_1|CDS_01505,	M_curtisii_strain_10|CDS_01558,	M_curtisii_strain_15|CDS_01554,	M_curtisii_strain_18|CDS_01522,	M_curtisii_strain_19|CDS_01621,	M_curtisii_strain_2|CDS_01430,	M_curtisii_strain_21|CDS_01410,	M_curtisii_strain_22|CDS_01390,	M_curtisii_strain_24|CDS_01411,	M_curtisii_strain_25|CDS_01486,	M_curtisii_strain_ATCC_35241|CDS_00432,	M_curtisii_strain_ATCC_35242|CDS_00932,	M_curtisii_strain_ATCC_43063|CDS_01441,	M_curtisii_strain_ATCC_51333|CDS_00933,	M_curtisii_strain_FDAARGOS_1127|CDS_01664,	M_curtisii_strain_FDAARGOS_1128|CDS_01801,	M_curtisii_strain_NCTC11656|CDS_01123,	M_curtisii_strain_NCTC11657|CDS_00253,	-	-	-	-	-	-	-	-	-	-	-	-	-	-	-	-	-	-	-	M_sp_strain_RF_GAM_744_WT_7|CDS_01606,
21268_M_curtisii_strain_ATCC_35242-CDS_00931.faa	M. curtisii	COG3842	E	ABC-type Fe3+/spermidine/putrescine transport systems, ATPase component	PotA	-	K02017	modC; molybdate transport system ATP-binding protein [EC:7.3.2.5]	M_curtisii_strain_1|CDS_01506,	M_curtisii_strain_10|CDS_01559,	M_curtisii_strain_15|CDS_01555,	M_curtisii_strain_18|CDS_01523,	M_curtisii_strain_19|CDS_01622,	M_curtisii_strain_2|CDS_01431,	M_curtisii_strain_21|CDS_01411,	M_curtisii_strain_22|CDS_01391,	M_curtisii_strain_24|CDS_01412,	M_curtisii_strain_25|CDS_01487,	M_curtisii_strain_ATCC_35241|CDS_00431,	M_curtisii_strain_ATCC_35242|CDS_00931,	M_curtisii_strain_ATCC_43063|CDS_01442,	M_curtisii_strain_ATCC_51333|CDS_00934,	M_curtisii_strain_FDAARGOS_1127|CDS_01665,	M_curtisii_strain_FDAARGOS_1128|CDS_01800,	M_curtisii_strain_NCTC11656|CDS_01122,	M_curtisii_strain_NCTC11657|CDS_00254,	-	-	-	-	-	-	-	-	-	-	-	-	-	-	-	-	-	-	-	-
21267_M_curtisii_strain_ATCC_35242-CDS_00930.faa	M. curtisii	COG4149, COG0555	P	ABC-type molybdate transport system, permease component ModB; ABC-type sulfate transport system, permease component	ModB; CysU	Molybdopterin biosynthesis	K02018	modB; molybdate transport system permease protein	M_curtisii_strain_1|CDS_01507,	M_curtisii_strain_10|CDS_01560,	M_curtisii_strain_15|CDS_01556,	M_curtisii_strain_18|CDS_01524,	M_curtisii_strain_19|CDS_01623,	M_curtisii_strain_2|CDS_01432,	M_curtisii_strain_21|CDS_01412,	M_curtisii_strain_22|CDS_01392,	M_curtisii_strain_24|CDS_01413,	M_curtisii_strain_25|CDS_01488,	M_curtisii_strain_ATCC_35241|CDS_00430,	M_curtisii_strain_ATCC_35242|CDS_00930,	M_curtisii_strain_ATCC_43063|CDS_01443,	M_curtisii_strain_ATCC_51333|CDS_00935,	M_curtisii_strain_FDAARGOS_1127|CDS_01666,	M_curtisii_strain_FDAARGOS_1128|CDS_01799,	M_curtisii_strain_NCTC11656|CDS_01121,	M_curtisii_strain_NCTC11657|CDS_00255,	-	-	-	-	-	-	-	-	-	-	-	-	-	-	-	-	-	-	-	-
21266_M_curtisii_strain_ATCC_35242-CDS_00929.faa	M. curtisii	COG0725	P	ABC-type molybdate transport system, periplasmic Mo-binding protein ModA	ModA	Molybdopterin biosynthesis	K02020	modA; molybdate transport system substrate-binding protein	M_curtisii_strain_1|CDS_01508,	M_curtisii_strain_10|CDS_01561,	M_curtisii_strain_15|CDS_01557,	M_curtisii_strain_18|CDS_01525,	M_curtisii_strain_19|CDS_01624,	M_curtisii_strain_2|CDS_01433,	M_curtisii_strain_21|CDS_01413,	M_curtisii_strain_22|CDS_01393,	M_curtisii_strain_24|CDS_01414,	M_curtisii_strain_25|CDS_01489,	M_curtisii_strain_ATCC_35241|CDS_00429,	M_curtisii_strain_ATCC_35242|CDS_00929,	M_curtisii_strain_ATCC_43063|CDS_01444,	M_curtisii_strain_ATCC_51333|CDS_00936,	M_curtisii_strain_FDAARGOS_1127|CDS_01667,	M_curtisii_strain_FDAARGOS_1128|CDS_01798,	M_curtisii_strain_NCTC11656|CDS_01120,	M_curtisii_strain_NCTC11657|CDS_00256,	-	-	-	-	-	-	-	-	-	-	-	-	-	-	-	-	-	-	-	-
21265_M_curtisii_strain_ATCC_35242-CDS_00928.faa	M. curtisii	COG3585	H	Molybdopterin-binding protein MopI	MopI	-	-	-	M_curtisii_strain_1|CDS_01509,	M_curtisii_strain_10|CDS_01562,	M_curtisii_strain_15|CDS_01558,	M_curtisii_strain_18|CDS_01526,	M_curtisii_strain_19|CDS_01625,	M_curtisii_strain_2|CDS_01434,	M_curtisii_strain_21|CDS_01414,	M_curtisii_strain_22|CDS_01394,	M_curtisii_strain_24|CDS_01415,	M_curtisii_strain_25|CDS_01490,	M_curtisii_strain_ATCC_35241|CDS_00428,	M_curtisii_strain_ATCC_35242|CDS_00928,	M_curtisii_strain_ATCC_43063|CDS_01445,	M_curtisii_strain_ATCC_51333|CDS_00937,	M_curtisii_strain_FDAARGOS_1127|CDS_01668,	M_curtisii_strain_FDAARGOS_1128|CDS_01797,	M_curtisii_strain_NCTC11656|CDS_01119,	M_curtisii_strain_NCTC11657|CDS_00257,	-	-	-	-	-	-	-	-	-	-	-	-	-	-	-	-	-	-	-	-
21264_M_curtisii_strain_ATCC_35242-CDS_00927.faa	M. curtisii	-	-	-	-	-	-	-	M_curtisii_strain_1|CDS_01510,	M_curtisii_strain_10|CDS_01563,	M_curtisii_strain_15|CDS_01559,	M_curtisii_strain_18|CDS_01527,	M_curtisii_strain_19|CDS_01626,	M_curtisii_strain_2|CDS_01435,	M_curtisii_strain_21|CDS_01415,	M_curtisii_strain_22|CDS_01395,	M_curtisii_strain_24|CDS_01416,	M_curtisii_strain_25|CDS_01491,	M_curtisii_strain_ATCC_35241|CDS_00427,	M_curtisii_strain_ATCC_35242|CDS_00927,	M_curtisii_strain_ATCC_43063|CDS_01446,	M_curtisii_strain_ATCC_51333|CDS_00938,	M_curtisii_strain_FDAARGOS_1127|CDS_01669,	M_curtisii_strain_FDAARGOS_1128|CDS_01796,	M_curtisii_strain_NCTC11656|CDS_01118,	M_curtisii_strain_NCTC11657|CDS_00258,	-	-	-	-	-	-	-	-	-	-	-	-	-	-	-	-	-	-	-	-
21263_M_curtisii_strain_ATCC_35242-CDS_00926.faa	M. curtisii	COG2896	H	["GTP 3',8-cyclase (molybdenum cofactor biosynthesis protein MoaA)"]	MoaA	Molybdopterin biosynthesis	K03639	moaA, CNX2; GTP 3',8-cyclase [EC:4.1.99.22]	M_curtisii_strain_1|CDS_01511,	M_curtisii_strain_10|CDS_01564,	M_curtisii_strain_15|CDS_01560,	M_curtisii_strain_18|CDS_01528,	M_curtisii_strain_19|CDS_01627,	M_curtisii_strain_2|CDS_01436,	M_curtisii_strain_21|CDS_01416,	M_curtisii_strain_22|CDS_01396,	M_curtisii_strain_24|CDS_01417,	M_curtisii_strain_25|CDS_01492,	M_curtisii_strain_ATCC_35241|CDS_00426,	M_curtisii_strain_ATCC_35242|CDS_00926,	M_curtisii_strain_ATCC_43063|CDS_01447,	M_curtisii_strain_ATCC_51333|CDS_00939,	M_curtisii_strain_FDAARGOS_1127|CDS_01670,	M_curtisii_strain_FDAARGOS_1128|CDS_01795,	M_curtisii_strain_NCTC11656|CDS_01117,	M_curtisii_strain_NCTC11657|CDS_00259,	-	-	-	-	-	-	-	-	-	-	-	-	-	-	-	-	-	-	-	-
21262_M_curtisii_strain_ATCC_35242-CDS_00925.faa	M. curtisii	-	-	-	-	-	K03636	moaD, cysO; sulfur-carrier protein	M_curtisii_strain_1|CDS_01512,	M_curtisii_strain_10|CDS_01565,	M_curtisii_strain_15|CDS_01561,	M_curtisii_strain_18|CDS_01529,	M_curtisii_strain_19|CDS_01628,	M_curtisii_strain_2|CDS_01437,	M_curtisii_strain_21|CDS_01417,	M_curtisii_strain_22|CDS_01397,	M_curtisii_strain_24|CDS_01418,	M_curtisii_strain_25|CDS_01493,	-	M_curtisii_strain_ATCC_35242|CDS_00925,	M_curtisii_strain_ATCC_43063|CDS_01448,	M_curtisii_strain_ATCC_51333|CDS_00940,	M_curtisii_strain_FDAARGOS_1127|CDS_01671,	M_curtisii_strain_FDAARGOS_1128|CDS_01794,	M_curtisii_strain_NCTC11656|CDS_01116,	M_curtisii_strain_NCTC11657|CDS_00260,	-	-	-	-	-	-	-	-	-	-	-	-	-	-	-	-	-	-	-	-
21261_M_curtisii_strain_ATCC_35242-CDS_00924.faa	M. curtisii	COG0476, COG0314	H	Molybdopterin or thiamine biosynthesis adenylyltransferase; Molybdopterin synthase catalytic subunit MoaE	ThiF; MoaE	Molybdopterin biosynthesis	K21147	moeZR, moeBR; sulfur-carrier protein adenylyltransferase/sulfurtransferase [EC:2.7.7.80 2.7.7.- 2.8.1.11 2.8.1.-]	M_curtisii_strain_1|CDS_01513,	M_curtisii_strain_10|CDS_01566,	M_curtisii_strain_15|CDS_01562,	M_curtisii_strain_18|CDS_01530,	M_curtisii_strain_19|CDS_01629,	M_curtisii_strain_2|CDS_01438,	M_curtisii_strain_21|CDS_01418,	M_curtisii_strain_22|CDS_01398,	M_curtisii_strain_24|CDS_01419,	M_curtisii_strain_25|CDS_01494,	M_curtisii_strain_ATCC_35241|CDS_00425,	M_curtisii_strain_ATCC_35242|CDS_00924,	M_curtisii_strain_ATCC_43063|CDS_01449,	M_curtisii_strain_ATCC_51333|CDS_00941,	M_curtisii_strain_FDAARGOS_1127|CDS_01672,	M_curtisii_strain_FDAARGOS_1128|CDS_01793,	M_curtisii_strain_NCTC11656|CDS_01115,	M_curtisii_strain_NCTC11657|CDS_00261,	-	-	-	-	-	-	-	-	-	-	-	-	-	-	-	-	-	-	-	-
21260_M_curtisii_strain_ATCC_35242-CDS_00923.faa	M. curtisii	COG0303	H	Molybdopterin Mo-transferase (molybdopterin biosynthesis)	MoeA	Molybdopterin biosynthesis	K03750	moeA; molybdopterin molybdotransferase [EC:2.10.1.1]	M_curtisii_strain_1|CDS_01514,	M_curtisii_strain_10|CDS_01567,	M_curtisii_strain_15|CDS_01563,	M_curtisii_strain_18|CDS_01531,	M_curtisii_strain_19|CDS_01630,	M_curtisii_strain_2|CDS_01439,	M_curtisii_strain_21|CDS_01419,	M_curtisii_strain_22|CDS_01399,	M_curtisii_strain_24|CDS_01420,	M_curtisii_strain_25|CDS_01495,	M_curtisii_strain_ATCC_35241|CDS_00424,	M_curtisii_strain_ATCC_35242|CDS_00923,	M_curtisii_strain_ATCC_43063|CDS_01450,	M_curtisii_strain_ATCC_51333|CDS_00942,	M_curtisii_strain_FDAARGOS_1127|CDS_01673,	M_curtisii_strain_FDAARGOS_1128|CDS_01792,	M_curtisii_strain_NCTC11656|CDS_01114,	M_curtisii_strain_NCTC11657|CDS_00262,	-	-	-	-	-	-	-	-	-	-	-	-	-	-	-	-	-	-	-	-
21256_M_curtisii_strain_ATCC_35242-CDS_00919.faa	M. curtisii	COG0315	H	Molybdenum cofactor biosynthesis enzyme MoaC	MoaC	Molybdopterin biosynthesis	K03637	moaC, CNX3; cyclic pyranopterin monophosphate synthase [EC:4.6.1.17]	M_curtisii_strain_1|CDS_01518,	M_curtisii_strain_10|CDS_01571,	M_curtisii_strain_15|CDS_01567,	M_curtisii_strain_18|CDS_01535,	M_curtisii_strain_19|CDS_01634,	M_curtisii_strain_2|CDS_01443,	M_curtisii_strain_21|CDS_01423,	M_curtisii_strain_22|CDS_01403,	M_curtisii_strain_24|CDS_01424,	M_curtisii_strain_25|CDS_01499,	M_curtisii_strain_ATCC_35241|CDS_00420,	M_curtisii_strain_ATCC_35242|CDS_00919,	M_curtisii_strain_ATCC_43063|CDS_01454,	M_curtisii_strain_ATCC_51333|CDS_00946,	M_curtisii_strain_FDAARGOS_1127|CDS_01677,	M_curtisii_strain_FDAARGOS_1128|CDS_01788,	M_curtisii_strain_NCTC11656|CDS_01110,	M_curtisii_strain_NCTC11657|CDS_00266,	-	-	-	-	-	-	-	-	-	-	-	-	-	-	-	-	-	-	-	-
21255_M_curtisii_strain_ATCC_35242-CDS_00918.faa	M. curtisii	COG0521	H	Molybdopterin biosynthesis enzyme MoaB/MogA	MoaB	Molybdopterin biosynthesis	-	-	M_curtisii_strain_1|CDS_01519,	M_curtisii_strain_10|CDS_01572,	M_curtisii_strain_15|CDS_01568,	M_curtisii_strain_18|CDS_01536,	M_curtisii_strain_19|CDS_01635,	M_curtisii_strain_2|CDS_01444,	M_curtisii_strain_21|CDS_01424,	M_curtisii_strain_22|CDS_01404,	M_curtisii_strain_24|CDS_01425,	M_curtisii_strain_25|CDS_01500,	M_curtisii_strain_ATCC_35241|CDS_00419,	M_curtisii_strain_ATCC_35242|CDS_00918,	M_curtisii_strain_ATCC_43063|CDS_01455,	M_curtisii_strain_ATCC_51333|CDS_00947,	M_curtisii_strain_FDAARGOS_1127|CDS_01678,	M_curtisii_strain_FDAARGOS_1128|CDS_01787,	M_curtisii_strain_NCTC11656|CDS_01109,	M_curtisii_strain_NCTC11657|CDS_00267,	-	-	-	-	-	-	-	-	-	-	-	-	-	-	-	-	-	-	-	-
21253_M_curtisii_strain_ATCC_35242-CDS_00916.faa	M. curtisii	COG0834	ET	ABC-type amino acid transport/signal transduction system, periplasmic component/domain	HisJ	-	K02030	ABC.PA.S; polar amino acid transport system substrate-binding protein	M_curtisii_strain_1|CDS_01521,	M_curtisii_strain_10|CDS_01574,	M_curtisii_strain_15|CDS_01570,	M_curtisii_strain_18|CDS_01538,	M_curtisii_strain_19|CDS_01637,	M_curtisii_strain_2|CDS_01446,	M_curtisii_strain_21|CDS_01426,	M_curtisii_strain_22|CDS_01406,	M_curtisii_strain_24|CDS_01428,	M_curtisii_strain_25|CDS_01502,	M_curtisii_strain_ATCC_35241|CDS_00417,	M_curtisii_strain_ATCC_35242|CDS_00916,	M_curtisii_strain_ATCC_43063|CDS_01457,	M_curtisii_strain_ATCC_51333|CDS_00949,	M_curtisii_strain_FDAARGOS_1127|CDS_01680,	M_curtisii_strain_FDAARGOS_1128|CDS_01785,	M_curtisii_strain_NCTC11656|CDS_01107,	M_curtisii_strain_NCTC11657|CDS_00269,	-	-	-	-	-	-	-	-	-	-	-	-	-	-	-	-	-	-	-	M_sp_strain_RF_GAM_744_WT_7|CDS_01612,
21249_M_curtisii_strain_ATCC_35242-CDS_00912.faa	M. curtisii	COG0028	EH	Acetolactate synthase large subunit or other thiamine pyrophosphate-requiring enzyme	IlvB	Isoleucine, leucine, valine biosynthesis	K01652	E2.2.1.6L, ilvB, ilvG, ilvI; acetolactate synthase I/II/III large subunit [EC:2.2.1.6]	M_curtisii_strain_1|CDS_01525,	M_curtisii_strain_10|CDS_01578,	M_curtisii_strain_15|CDS_01574,	M_curtisii_strain_18|CDS_01542,	M_curtisii_strain_19|CDS_01641,	M_curtisii_strain_2|CDS_01450,	M_curtisii_strain_21|CDS_01430,	M_curtisii_strain_22|CDS_01410,	M_curtisii_strain_24|CDS_01432,	M_curtisii_strain_25|CDS_01506,	M_curtisii_strain_ATCC_35241|CDS_00413,	M_curtisii_strain_ATCC_35242|CDS_00912,	M_curtisii_strain_ATCC_43063|CDS_01461,	M_curtisii_strain_ATCC_51333|CDS_00953,	M_curtisii_strain_FDAARGOS_1127|CDS_01684,	M_curtisii_strain_FDAARGOS_1128|CDS_01781,	M_curtisii_strain_NCTC11656|CDS_01103,	M_curtisii_strain_NCTC11657|CDS_00273,	-	-	-	-	-	-	-	-	-	-	-	-	-	-	-	-	-	-	-	M_sp_strain_RF_GAM_744_WT_7|CDS_01615,
21246_M_curtisii_strain_ATCC_35242-CDS_00909.faa	M. curtisii	COG0697	GER	Permease of the drug/metabolite transporter (DMT) superfamily	RhaT	-	-	-	M_curtisii_strain_1|CDS_01528,	M_curtisii_strain_10|CDS_01581,	M_curtisii_strain_15|CDS_01577,	M_curtisii_strain_18|CDS_01545,	M_curtisii_strain_19|CDS_01644,	M_curtisii_strain_2|CDS_01453,	M_curtisii_strain_21|CDS_01433,	M_curtisii_strain_22|CDS_01413,	M_curtisii_strain_24|CDS_01435,	M_curtisii_strain_25|CDS_01509,	M_curtisii_strain_ATCC_35241|CDS_00410,	M_curtisii_strain_ATCC_35242|CDS_00909,	M_curtisii_strain_ATCC_43063|CDS_01464,	M_curtisii_strain_ATCC_51333|CDS_00956,	M_curtisii_strain_FDAARGOS_1127|CDS_01687,	M_curtisii_strain_FDAARGOS_1128|CDS_01778,	M_curtisii_strain_NCTC11656|CDS_01100,	M_curtisii_strain_NCTC11657|CDS_00276,	-	-	-	-	-	-	-	-	-	-	-	-	-	-	-	-	-	-	-	M_sp_strain_RF_GAM_744_WT_7|CDS_01618,
21245_M_curtisii_strain_ATCC_35242-CDS_00908.faa	M. curtisii	COG0473	CE	Isocitrate/isopropylmalate dehydrogenase	LeuB	TCA cycle	K00052	leuB, IMDH; 3-isopropylmalate dehydrogenase [EC:1.1.1.85]	M_curtisii_strain_1|CDS_01529,	M_curtisii_strain_10|CDS_01582,	M_curtisii_strain_15|CDS_01578,	M_curtisii_strain_18|CDS_01546,	M_curtisii_strain_19|CDS_01645,	M_curtisii_strain_2|CDS_01454,	M_curtisii_strain_21|CDS_01434,	M_curtisii_strain_22|CDS_01414,	M_curtisii_strain_24|CDS_01436,	M_curtisii_strain_25|CDS_01510,	M_curtisii_strain_ATCC_35241|CDS_00409,	M_curtisii_strain_ATCC_35242|CDS_00908,	M_curtisii_strain_ATCC_43063|CDS_01465,	M_curtisii_strain_ATCC_51333|CDS_00957,	M_curtisii_strain_FDAARGOS_1127|CDS_01688,	M_curtisii_strain_FDAARGOS_1128|CDS_01777,	M_curtisii_strain_NCTC11656|CDS_01099,	M_curtisii_strain_NCTC11657|CDS_00277,	-	-	-	-	-	-	-	-	-	-	-	-	-	-	-	-	-	-	-	M_sp_strain_RF_GAM_744_WT_7|CDS_01619,
21243_M_curtisii_strain_ATCC_35242-CDS_00906.faa	M. curtisii	-	-	-	-	-	-	-	M_curtisii_strain_1|CDS_01531,	M_curtisii_strain_10|CDS_01584,	M_curtisii_strain_15|CDS_01580,	M_curtisii_strain_18|CDS_01548,	M_curtisii_strain_19|CDS_01647,	M_curtisii_strain_2|CDS_01456,	M_curtisii_strain_21|CDS_01436,	M_curtisii_strain_22|CDS_01416,	M_curtisii_strain_24|CDS_01438,	M_curtisii_strain_25|CDS_01512,	M_curtisii_strain_ATCC_35241|CDS_00407,	M_curtisii_strain_ATCC_35242|CDS_00906,	M_curtisii_strain_ATCC_43063|CDS_01467,	M_curtisii_strain_ATCC_51333|CDS_00959,	M_curtisii_strain_FDAARGOS_1127|CDS_01690,	M_curtisii_strain_FDAARGOS_1128|CDS_01775,	M_curtisii_strain_NCTC11656|CDS_01097,	M_curtisii_strain_NCTC11657|CDS_00279,	-	-	-	-	-	-	-	-	-	-	-	-	-	-	-	-	-	-	-	-
21242_M_curtisii_strain_ATCC_35242-CDS_00905.faa	M. curtisii	COG3296	R	Uncharacterized Tic20-related protein, DUF4870 domain	Tic20a	-	K09940	K09940; uncharacterized protein	M_curtisii_strain_1|CDS_01532,	M_curtisii_strain_10|CDS_01585,	M_curtisii_strain_15|CDS_01581,	M_curtisii_strain_18|CDS_01549,	M_curtisii_strain_19|CDS_01648,	M_curtisii_strain_2|CDS_01457,	M_curtisii_strain_21|CDS_01437,	M_curtisii_strain_22|CDS_01417,	M_curtisii_strain_24|CDS_01439,	M_curtisii_strain_25|CDS_01513,	M_curtisii_strain_ATCC_35241|CDS_00406,	M_curtisii_strain_ATCC_35242|CDS_00905,	M_curtisii_strain_ATCC_43063|CDS_01468,	M_curtisii_strain_ATCC_51333|CDS_00960,	M_curtisii_strain_FDAARGOS_1127|CDS_01691,	M_curtisii_strain_FDAARGOS_1128|CDS_01774,	M_curtisii_strain_NCTC11656|CDS_01096,	M_curtisii_strain_NCTC11657|CDS_00280,	-	-	-	-	-	-	-	-	-	-	-	-	-	-	-	-	-	-	-	-
21241_M_curtisii_strain_ATCC_35242-CDS_00904.faa	M. curtisii	COG1835	M	Peptidoglycan/LPS O-acetylase OafA/YrhL, contains acyltransferase and SGNH-hydrolase domains	OafA	-	-	-	M_curtisii_strain_1|CDS_01533,	M_curtisii_strain_10|CDS_01586,	M_curtisii_strain_15|CDS_01582,	M_curtisii_strain_18|CDS_01550,	M_curtisii_strain_19|CDS_01649,	M_curtisii_strain_2|CDS_01458,	M_curtisii_strain_21|CDS_01438,	M_curtisii_strain_22|CDS_01418,	M_curtisii_strain_24|CDS_01440,	M_curtisii_strain_25|CDS_01514,	M_curtisii_strain_ATCC_35241|CDS_00405,	M_curtisii_strain_ATCC_35242|CDS_00904,	M_curtisii_strain_ATCC_43063|CDS_01469,	M_curtisii_strain_ATCC_51333|CDS_00961,	M_curtisii_strain_FDAARGOS_1127|CDS_01692,	M_curtisii_strain_FDAARGOS_1128|CDS_01773,	M_curtisii_strain_NCTC11656|CDS_01095,	M_curtisii_strain_NCTC11657|CDS_00281,	-	-	-	-	-	-	-	-	-	-	-	-	-	-	-	-	-	-	-	-
21240_M_curtisii_strain_ATCC_35242-CDS_00903.faa	M. curtisii	COG0119	E	Isopropylmalate/homocitrate/citramalate synthases	LeuA	Isoleucine, leucine, valine biosynthesis	K01649	leuA, IMS; 2-isopropylmalate synthase [EC:2.3.3.13]	M_curtisii_strain_1|CDS_01534,	M_curtisii_strain_10|CDS_01588,	M_curtisii_strain_15|CDS_01583,	M_curtisii_strain_18|CDS_01551,	M_curtisii_strain_19|CDS_01650,	M_curtisii_strain_2|CDS_01459,	M_curtisii_strain_21|CDS_01439,	M_curtisii_strain_22|CDS_01419,	M_curtisii_strain_24|CDS_01441,	M_curtisii_strain_25|CDS_01515,	M_curtisii_strain_ATCC_35241|CDS_00404,	M_curtisii_strain_ATCC_35242|CDS_00903,	M_curtisii_strain_ATCC_43063|CDS_01470,	M_curtisii_strain_ATCC_51333|CDS_00962,	M_curtisii_strain_FDAARGOS_1127|CDS_01693,	M_curtisii_strain_FDAARGOS_1128|CDS_01772,	M_curtisii_strain_NCTC11656|CDS_01094,	M_curtisii_strain_NCTC11657|CDS_00282,	-	-	-	-	-	-	-	-	-	-	-	-	-	-	-	-	-	-	-	M_sp_strain_RF_GAM_744_WT_7|CDS_01622,
21239_M_curtisii_strain_ATCC_35242-CDS_00902.faa	M. curtisii	-	-	-	-	-	K03406	mcp; methyl-accepting chemotaxis protein	M_curtisii_strain_1|CDS_01535,	M_curtisii_strain_10|CDS_01589,	M_curtisii_strain_15|CDS_01584,	M_curtisii_strain_18|CDS_01552,	M_curtisii_strain_19|CDS_01651,	M_curtisii_strain_2|CDS_01460,	M_curtisii_strain_21|CDS_01440,	M_curtisii_strain_22|CDS_01420,	M_curtisii_strain_24|CDS_01442,	M_curtisii_strain_25|CDS_01516,	M_curtisii_strain_ATCC_35241|CDS_00403,	M_curtisii_strain_ATCC_35242|CDS_00902,	M_curtisii_strain_ATCC_43063|CDS_01471,	M_curtisii_strain_ATCC_51333|CDS_00963,	M_curtisii_strain_FDAARGOS_1127|CDS_01694,	M_curtisii_strain_FDAARGOS_1128|CDS_01771,	M_curtisii_strain_NCTC11656|CDS_01093,	M_curtisii_strain_NCTC11657|CDS_00283,	-	-	-	-	-	-	-	-	-	-	-	-	-	-	-	-	-	-	-	M_sp_strain_RF_GAM_744_WT_7|CDS_01623,
21238_M_curtisii_strain_ATCC_35242-CDS_00901.faa	M. curtisii	-	-	-	-	-	K03406	mcp; methyl-accepting chemotaxis protein	M_curtisii_strain_1|CDS_01536,	M_curtisii_strain_10|CDS_01590,	M_curtisii_strain_15|CDS_01585,	M_curtisii_strain_18|CDS_01553,	M_curtisii_strain_19|CDS_01652,	M_curtisii_strain_2|CDS_01461,	M_curtisii_strain_21|CDS_01441,	M_curtisii_strain_22|CDS_01421,	M_curtisii_strain_24|CDS_01443,	M_curtisii_strain_25|CDS_01517,	M_curtisii_strain_ATCC_35241|CDS_00402,	M_curtisii_strain_ATCC_35242|CDS_00901,	M_curtisii_strain_ATCC_43063|CDS_01472,	M_curtisii_strain_ATCC_51333|CDS_00964,	M_curtisii_strain_FDAARGOS_1127|CDS_01695,	M_curtisii_strain_FDAARGOS_1128|CDS_01770,	M_curtisii_strain_NCTC11656|CDS_01092,	M_curtisii_strain_NCTC11657|CDS_00284,	-	-	-	-	-	-	-	-	-	-	-	-	-	-	-	-	-	-	-	M_sp_strain_RF_GAM_744_WT_7|CDS_01624,
21236_M_curtisii_strain_ATCC_35242-CDS_00899.faa	M. curtisii	COG0119	E	Isopropylmalate/homocitrate/citramalate synthases	LeuA	Isoleucine, leucine, valine biosynthesis	K01649	leuA, IMS; 2-isopropylmalate synthase [EC:2.3.3.13]	M_curtisii_strain_1|CDS_01538,	M_curtisii_strain_10|CDS_01592,	M_curtisii_strain_15|CDS_01587,	M_curtisii_strain_18|CDS_01555,	M_curtisii_strain_19|CDS_01654,	M_curtisii_strain_2|CDS_01463,	M_curtisii_strain_21|CDS_01443,	M_curtisii_strain_22|CDS_01423,	M_curtisii_strain_24|CDS_01445,	M_curtisii_strain_25|CDS_01519,	M_curtisii_strain_ATCC_35241|CDS_00400,	M_curtisii_strain_ATCC_35242|CDS_00899,	M_curtisii_strain_ATCC_43063|CDS_01474,	M_curtisii_strain_ATCC_51333|CDS_00966,	M_curtisii_strain_FDAARGOS_1127|CDS_01697,	M_curtisii_strain_FDAARGOS_1128|CDS_01768,	M_curtisii_strain_NCTC11656|CDS_01090,	M_curtisii_strain_NCTC11657|CDS_00286,	-	-	-	-	-	-	-	-	-	-	-	-	-	-	-	-	-	-	-	M_sp_strain_RF_GAM_744_WT_7|CDS_01627,
21235_M_curtisii_strain_ATCC_35242-CDS_00898.faa	M. curtisii	COG0840	T	Methyl-accepting chemotaxis protein (MCP)	Tar	-	K03406	mcp; methyl-accepting chemotaxis protein	M_curtisii_strain_1|CDS_01539,	M_curtisii_strain_10|CDS_01593,	M_curtisii_strain_15|CDS_01588,	M_curtisii_strain_18|CDS_01556,	M_curtisii_strain_19|CDS_01655,	M_curtisii_strain_2|CDS_01464,	M_curtisii_strain_21|CDS_01444,	M_curtisii_strain_22|CDS_01424,	M_curtisii_strain_24|CDS_01446,	M_curtisii_strain_25|CDS_01520,	M_curtisii_strain_ATCC_35241|CDS_00399,	M_curtisii_strain_ATCC_35242|CDS_00898,	M_curtisii_strain_ATCC_43063|CDS_01475,	M_curtisii_strain_ATCC_51333|CDS_00967,	M_curtisii_strain_FDAARGOS_1127|CDS_01698,	M_curtisii_strain_FDAARGOS_1128|CDS_01767,	M_curtisii_strain_NCTC11656|CDS_01089,	M_curtisii_strain_NCTC11657|CDS_00287,	-	-	-	-	-	-	-	-	-	-	-	-	-	-	-	-	-	-	-	-
21234_M_curtisii_strain_ATCC_35242-CDS_00897.faa	M. curtisii	COG0840	T	Methyl-accepting chemotaxis protein (MCP)	Tar	-	K03406	mcp; methyl-accepting chemotaxis protein	M_curtisii_strain_1|CDS_01540,	M_curtisii_strain_10|CDS_01594,	M_curtisii_strain_15|CDS_01589,	M_curtisii_strain_18|CDS_01557,	M_curtisii_strain_19|CDS_01656,	M_curtisii_strain_2|CDS_01465,	M_curtisii_strain_21|CDS_01445,	M_curtisii_strain_22|CDS_01425,	M_curtisii_strain_24|CDS_01447,	M_curtisii_strain_25|CDS_01521,	M_curtisii_strain_ATCC_35241|CDS_00398,	M_curtisii_strain_ATCC_35242|CDS_00897,	M_curtisii_strain_ATCC_43063|CDS_01476,	M_curtisii_strain_ATCC_51333|CDS_00968,	M_curtisii_strain_FDAARGOS_1127|CDS_01699,	M_curtisii_strain_FDAARGOS_1128|CDS_01766,	M_curtisii_strain_NCTC11656|CDS_01088,	M_curtisii_strain_NCTC11657|CDS_00288,	-	-	-	-	-	-	-	-	-	-	-	-	-	-	-	-	-	-	-	-
21226_M_curtisii_strain_ATCC_35242-CDS_00889.faa	M. curtisii	COG0546	C	Phosphoglycolate phosphatase, HAD superfamily	Gph	-	K01091	gph; phosphoglycolate phosphatase [EC:3.1.3.18]	M_curtisii_strain_1|CDS_01548,	M_curtisii_strain_10|CDS_01602,	M_curtisii_strain_15|CDS_01598,	M_curtisii_strain_18|CDS_01565,	M_curtisii_strain_19|CDS_01664,	M_curtisii_strain_2|CDS_01473,	M_curtisii_strain_21|CDS_01453,	M_curtisii_strain_22|CDS_01433,	M_curtisii_strain_24|CDS_01455,	M_curtisii_strain_25|CDS_01529,	M_curtisii_strain_ATCC_35241|CDS_00390,	M_curtisii_strain_ATCC_35242|CDS_00889,	M_curtisii_strain_ATCC_43063|CDS_01484,	M_curtisii_strain_ATCC_51333|CDS_00976,	M_curtisii_strain_FDAARGOS_1127|CDS_01707,	M_curtisii_strain_FDAARGOS_1128|CDS_01758,	M_curtisii_strain_NCTC11656|CDS_01080,	M_curtisii_strain_NCTC11657|CDS_00296,	-	-	-	-	-	-	-	-	-	-	-	-	-	-	-	-	-	-	-	-
21222_M_curtisii_strain_ATCC_35242-CDS_00885.faa	M. curtisii	COG0524	G	Sugar or nucleoside kinase, ribokinase family	RbsK	Glycolysis	K00847	E2.7.1.4, scrK; fructokinase [EC:2.7.1.4]	M_curtisii_strain_1|CDS_01552,	M_curtisii_strain_10|CDS_01606,	M_curtisii_strain_15|CDS_01602,	M_curtisii_strain_18|CDS_01569,	M_curtisii_strain_19|CDS_01668,	M_curtisii_strain_2|CDS_01477,	M_curtisii_strain_21|CDS_01457,	M_curtisii_strain_22|CDS_01437,	M_curtisii_strain_24|CDS_01459,	M_curtisii_strain_25|CDS_01533,	M_curtisii_strain_ATCC_35241|CDS_00386,	M_curtisii_strain_ATCC_35242|CDS_00885,	M_curtisii_strain_ATCC_43063|CDS_01488,	M_curtisii_strain_ATCC_51333|CDS_00980,	M_curtisii_strain_FDAARGOS_1127|CDS_01711,	M_curtisii_strain_FDAARGOS_1128|CDS_01754,	M_curtisii_strain_NCTC11656|CDS_01076,	M_curtisii_strain_NCTC11657|CDS_00300,	-	-	-	-	-	-	-	-	-	-	-	-	-	-	-	-	-	-	-	-
21221_M_curtisii_strain_ATCC_35242-CDS_00884.faa	M. curtisii	COG1132	V	ABC-type multidrug transport system, ATPase and permease component	MdlB	-	K14699	irtB, ybtQ; ATP-binding cassette, subfamily B, bacterial IrtB/YbtQ [EC:7.-.-.-]	M_curtisii_strain_1|CDS_01553,	M_curtisii_strain_10|CDS_01607,	M_curtisii_strain_15|CDS_01603,	M_curtisii_strain_18|CDS_01570,	M_curtisii_strain_19|CDS_01669,	M_curtisii_strain_2|CDS_01478,	M_curtisii_strain_21|CDS_01458,	M_curtisii_strain_22|CDS_01438,	M_curtisii_strain_24|CDS_01460,	M_curtisii_strain_25|CDS_01534,	M_curtisii_strain_ATCC_35241|CDS_00385,	M_curtisii_strain_ATCC_35242|CDS_00884,	M_curtisii_strain_ATCC_43063|CDS_01489,	M_curtisii_strain_ATCC_51333|CDS_00981,	M_curtisii_strain_FDAARGOS_1127|CDS_01712,	M_curtisii_strain_FDAARGOS_1128|CDS_01753,	M_curtisii_strain_NCTC11656|CDS_01075,	M_curtisii_strain_NCTC11657|CDS_00301,	-	-	-	-	-	-	-	-	-	-	-	-	-	-	-	-	-	-	-	-
21220_M_curtisii_strain_ATCC_35242-CDS_00883.faa	M. curtisii	COG1132	V	ABC-type multidrug transport system, ATPase and permease component	MdlB	-	K14698	irtA, ybtP; ATP-binding cassette, subfamily B, bacterial IrtA/YbtP [EC:7.-.-.-]	M_curtisii_strain_1|CDS_01554,	M_curtisii_strain_10|CDS_01608,	M_curtisii_strain_15|CDS_01604,	M_curtisii_strain_18|CDS_01571,	M_curtisii_strain_19|CDS_01670,	M_curtisii_strain_2|CDS_01479,	M_curtisii_strain_21|CDS_01459,	M_curtisii_strain_22|CDS_01439,	M_curtisii_strain_24|CDS_01461,	M_curtisii_strain_25|CDS_01535,	M_curtisii_strain_ATCC_35241|CDS_00384,	M_curtisii_strain_ATCC_35242|CDS_00883,	M_curtisii_strain_ATCC_43063|CDS_01490,	M_curtisii_strain_ATCC_51333|CDS_00982,	M_curtisii_strain_FDAARGOS_1127|CDS_01713,	M_curtisii_strain_FDAARGOS_1128|CDS_01752,	M_curtisii_strain_NCTC11656|CDS_01074,	M_curtisii_strain_NCTC11657|CDS_00302,	-	-	-	-	-	-	-	-	-	-	-	-	-	-	-	-	-	-	-	-
21157_M_curtisii_strain_ATCC_35242-CDS_00818.faa	M. curtisii	COG2826	X	Transposase and inactivated derivatives, IS30 family	Tra8	-	-	-	M_curtisii_strain_1|CDS_01569,	M_curtisii_strain_10|CDS_01623,	M_curtisii_strain_15|CDS_01614,	M_curtisii_strain_18|CDS_01586,	M_curtisii_strain_19|CDS_01684,	M_curtisii_strain_2|CDS_01489,	M_curtisii_strain_21|CDS_01469,	M_curtisii_strain_22|CDS_01513,	M_curtisii_strain_24|CDS_01472,	M_curtisii_strain_25|CDS_01545,	M_curtisii_strain_ATCC_35241|CDS_00372,	M_curtisii_strain_ATCC_35242|CDS_00818,	M_curtisii_strain_ATCC_43063|CDS_01509,	-	M_curtisii_strain_FDAARGOS_1127|CDS_01729,	M_curtisii_strain_FDAARGOS_1128|CDS_01733,	M_curtisii_strain_NCTC11656|CDS_01058,	M_curtisii_strain_NCTC11657|CDS_00368,	-	-	-	-	-	-	-	-	-	-	-	-	-	-	-	-	-	-	-	-
21155_M_curtisii_strain_ATCC_35242-CDS_00816.faa	M. curtisii	COG1834	E	N-Dimethylarginine dimethylaminohydrolase	DdaH	-	K01482	DDAH, ddaH; dimethylargininase [EC:3.5.3.18]	M_curtisii_strain_1|CDS_01571,	M_curtisii_strain_10|CDS_01625,	M_curtisii_strain_15|CDS_01615,	M_curtisii_strain_18|CDS_01588,	M_curtisii_strain_19|CDS_01686,	M_curtisii_strain_2|CDS_01490,	M_curtisii_strain_21|CDS_01470,	M_curtisii_strain_22|CDS_01514,	M_curtisii_strain_24|CDS_01474,	M_curtisii_strain_25|CDS_01546,	M_curtisii_strain_ATCC_35241|CDS_00370,	M_curtisii_strain_ATCC_35242|CDS_00816,	M_curtisii_strain_ATCC_43063|CDS_01511,	M_curtisii_strain_ATCC_51333|CDS_00992,	M_curtisii_strain_FDAARGOS_1127|CDS_01731,	M_curtisii_strain_FDAARGOS_1128|CDS_01731,	M_curtisii_strain_NCTC11656|CDS_01056,	M_curtisii_strain_NCTC11657|CDS_00370,	-	-	-	-	-	-	-	-	-	-	-	-	-	-	-	-	-	-	-	-
21146_M_curtisii_strain_ATCC_35242-CDS_00807.faa	M. curtisii	COG2315	K	Predicted DNA-binding protein with \x91double-wing\x92 structural motif, MmcQ/YjbR family	MmcQ	-	-	-	M_curtisii_strain_1|CDS_01581,	M_curtisii_strain_10|CDS_01634,	M_curtisii_strain_15|CDS_01624,	M_curtisii_strain_18|CDS_01598,	M_curtisii_strain_19|CDS_01696,	M_curtisii_strain_2|CDS_01499,	M_curtisii_strain_21|CDS_01479,	M_curtisii_strain_22|CDS_01523,	M_curtisii_strain_24|CDS_01483,	M_curtisii_strain_25|CDS_01555,	M_curtisii_strain_ATCC_35241|CDS_00361,	M_curtisii_strain_ATCC_35242|CDS_00807,	M_curtisii_strain_ATCC_43063|CDS_01520,	M_curtisii_strain_ATCC_51333|CDS_01001,	M_curtisii_strain_FDAARGOS_1127|CDS_01740,	M_curtisii_strain_FDAARGOS_1128|CDS_01722,	M_curtisii_strain_NCTC11656|CDS_01047,	M_curtisii_strain_NCTC11657|CDS_00379,	-	-	-	-	-	-	-	-	-	-	-	-	-	-	-	-	-	-	-	-
21140_M_curtisii_strain_ATCC_35242-CDS_00801.faa	M. curtisii	COG2211	G	Na+/melibiose symporter or related transporter	MelB	-	-	-	M_curtisii_strain_1|CDS_01587,	M_curtisii_strain_10|CDS_01640,	M_curtisii_strain_15|CDS_01630,	M_curtisii_strain_18|CDS_01604,	M_curtisii_strain_19|CDS_01702,	M_curtisii_strain_2|CDS_01505,	M_curtisii_strain_21|CDS_01485,	M_curtisii_strain_22|CDS_01529,	M_curtisii_strain_24|CDS_01489,	M_curtisii_strain_25|CDS_01561,	M_curtisii_strain_ATCC_35241|CDS_00355,	M_curtisii_strain_ATCC_35242|CDS_00801,	M_curtisii_strain_ATCC_43063|CDS_01526,	M_curtisii_strain_ATCC_51333|CDS_01006,	M_curtisii_strain_FDAARGOS_1127|CDS_01746,	M_curtisii_strain_FDAARGOS_1128|CDS_01716,	M_curtisii_strain_NCTC11656|CDS_01041,	M_curtisii_strain_NCTC11657|CDS_00385,	-	-	-	-	-	-	-	-	-	-	-	-	-	-	-	-	-	-	-	M_sp_strain_RF_GAM_744_WT_7|CDS_01384,M_sp_strain_RF_GAM_744_WT_7|CDS_01686,
21139_M_curtisii_strain_ATCC_35242-CDS_00800.faa	M. curtisii	-	-	-	-	-	-	-	M_curtisii_strain_1|CDS_01588,	M_curtisii_strain_10|CDS_01641,	M_curtisii_strain_15|CDS_01631,	M_curtisii_strain_18|CDS_01605,	M_curtisii_strain_19|CDS_01703,	M_curtisii_strain_2|CDS_01506,	M_curtisii_strain_21|CDS_01486,	M_curtisii_strain_22|CDS_01530,	M_curtisii_strain_24|CDS_01490,	M_curtisii_strain_25|CDS_01562,	M_curtisii_strain_ATCC_35241|CDS_00354,	M_curtisii_strain_ATCC_35242|CDS_00800,	M_curtisii_strain_ATCC_43063|CDS_01527,	M_curtisii_strain_ATCC_51333|CDS_01007,	M_curtisii_strain_FDAARGOS_1127|CDS_01747,	M_curtisii_strain_FDAARGOS_1128|CDS_01715,	M_curtisii_strain_NCTC11656|CDS_01040,	M_curtisii_strain_NCTC11657|CDS_00386,	-	-	-	-	-	-	-	-	-	-	-	-	-	-	-	-	-	-	-	-
21138_M_curtisii_strain_ATCC_35242-CDS_00799.faa	M. curtisii	-	-	-	-	-	-	-	M_curtisii_strain_1|CDS_01589,	M_curtisii_strain_10|CDS_01642,	M_curtisii_strain_15|CDS_01632,	M_curtisii_strain_18|CDS_01606,	M_curtisii_strain_19|CDS_01704,	M_curtisii_strain_2|CDS_01507,	M_curtisii_strain_21|CDS_01487,	M_curtisii_strain_22|CDS_01531,	M_curtisii_strain_24|CDS_01491,	M_curtisii_strain_25|CDS_01563,	M_curtisii_strain_ATCC_35241|CDS_00353,	M_curtisii_strain_ATCC_35242|CDS_00799,	M_curtisii_strain_ATCC_43063|CDS_01528,	M_curtisii_strain_ATCC_51333|CDS_01008,	M_curtisii_strain_FDAARGOS_1127|CDS_01748,	M_curtisii_strain_FDAARGOS_1128|CDS_01714,	M_curtisii_strain_NCTC11656|CDS_01039,	M_curtisii_strain_NCTC11657|CDS_00387,	-	-	-	-	-	-	-	-	-	-	-	-	-	-	-	-	-	-	-	-
21132_M_curtisii_strain_ATCC_35242-CDS_00793.faa	M. curtisii	COG0803	P	ABC-type Zn uptake system ZnuABC, Zn-binding component ZnuA	ZnuA	-	K02077	ABC.ZM.S; zinc/manganese transport system substrate-binding protein	M_curtisii_strain_1|CDS_01593,	M_curtisii_strain_10|CDS_01646,	M_curtisii_strain_15|CDS_01638,	M_curtisii_strain_18|CDS_01610,	M_curtisii_strain_19|CDS_01708,	M_curtisii_strain_2|CDS_01513,	M_curtisii_strain_21|CDS_01493,	M_curtisii_strain_22|CDS_01535,	M_curtisii_strain_24|CDS_01495,	M_curtisii_strain_25|CDS_01569,	M_curtisii_strain_ATCC_35241|CDS_00349,	M_curtisii_strain_ATCC_35242|CDS_00793,	M_curtisii_strain_ATCC_43063|CDS_01532,	M_curtisii_strain_ATCC_51333|CDS_01012,	M_curtisii_strain_FDAARGOS_1127|CDS_01752,	M_curtisii_strain_FDAARGOS_1128|CDS_01710,	M_curtisii_strain_NCTC11656|CDS_01035,	M_curtisii_strain_NCTC11657|CDS_00393,	-	-	-	-	-	-	-	-	-	-	-	-	-	-	-	-	-	-	-	M_sp_strain_RF_GAM_744_WT_7|CDS_01719,
21131_M_curtisii_strain_ATCC_35242-CDS_00792.faa	M. curtisii	COG1121	P	ABC-type Mn2+/Zn2+ transport system, ATPase component	ZnuC	-	K02074	ABC.ZM.A; zinc/manganese transport system ATP-binding protein	M_curtisii_strain_1|CDS_01594,	M_curtisii_strain_10|CDS_01647,	M_curtisii_strain_15|CDS_01639,	M_curtisii_strain_18|CDS_01611,	M_curtisii_strain_19|CDS_01709,	M_curtisii_strain_2|CDS_01514,	M_curtisii_strain_21|CDS_01494,	M_curtisii_strain_22|CDS_01536,	M_curtisii_strain_24|CDS_01496,	M_curtisii_strain_25|CDS_01570,	M_curtisii_strain_ATCC_35241|CDS_00348,	M_curtisii_strain_ATCC_35242|CDS_00792,	M_curtisii_strain_ATCC_43063|CDS_01533,	M_curtisii_strain_ATCC_51333|CDS_01013,	M_curtisii_strain_FDAARGOS_1127|CDS_01753,	M_curtisii_strain_FDAARGOS_1128|CDS_01709,	M_curtisii_strain_NCTC11656|CDS_01034,	M_curtisii_strain_NCTC11657|CDS_00394,	-	-	-	-	-	-	-	-	-	-	-	-	-	-	-	-	-	-	-	M_sp_strain_RF_GAM_744_WT_7|CDS_01720,
21130_M_curtisii_strain_ATCC_35242-CDS_00791.faa	M. curtisii	COG1108	P	ABC-type Mn2+/Zn2+ transport system, permease component	ZnuB	-	K02075	ABC.ZM.P; zinc/manganese transport system permease protein	M_curtisii_strain_1|CDS_01595,	M_curtisii_strain_10|CDS_01648,	M_curtisii_strain_15|CDS_01640,	M_curtisii_strain_18|CDS_01612,	M_curtisii_strain_19|CDS_01710,	M_curtisii_strain_2|CDS_01515,	M_curtisii_strain_21|CDS_01495,	M_curtisii_strain_22|CDS_01537,	M_curtisii_strain_24|CDS_01497,	M_curtisii_strain_25|CDS_01571,	M_curtisii_strain_ATCC_35241|CDS_00347,	M_curtisii_strain_ATCC_35242|CDS_00791,	M_curtisii_strain_ATCC_43063|CDS_01534,	M_curtisii_strain_ATCC_51333|CDS_01014,	M_curtisii_strain_FDAARGOS_1127|CDS_01754,	M_curtisii_strain_FDAARGOS_1128|CDS_01708,	M_curtisii_strain_NCTC11656|CDS_01033,	M_curtisii_strain_NCTC11657|CDS_00395,	-	-	-	-	-	-	-	-	-	-	-	-	-	-	-	-	-	-	-	M_sp_strain_RF_GAM_744_WT_7|CDS_01721,
21129_M_curtisii_strain_ATCC_35242-CDS_00790.faa	M. curtisii	-	-	-	-	-	-	-	M_curtisii_strain_1|CDS_01596,	M_curtisii_strain_10|CDS_01649,	M_curtisii_strain_15|CDS_01641,	M_curtisii_strain_18|CDS_01613,	M_curtisii_strain_19|CDS_01711,	M_curtisii_strain_2|CDS_01516,	M_curtisii_strain_21|CDS_01496,	M_curtisii_strain_22|CDS_01538,	M_curtisii_strain_24|CDS_01498,	M_curtisii_strain_25|CDS_01572,	M_curtisii_strain_ATCC_35241|CDS_00346,	M_curtisii_strain_ATCC_35242|CDS_00790,	M_curtisii_strain_ATCC_43063|CDS_01535,	M_curtisii_strain_ATCC_51333|CDS_01015,	M_curtisii_strain_FDAARGOS_1127|CDS_01755,	M_curtisii_strain_FDAARGOS_1128|CDS_01707,	M_curtisii_strain_NCTC11656|CDS_01032,	M_curtisii_strain_NCTC11657|CDS_00396,	-	-	-	-	-	-	-	-	-	-	-	-	-	-	-	-	-	-	-	-
21126_M_curtisii_strain_ATCC_35242-CDS_00787.faa	M. curtisii	COG1546	H	Nicotinamide mononucleotide (NMN) deamidase PncC	PncC	NAD biosynthesis	K03743	pncC; nicotinamide-nucleotide amidase [EC:3.5.1.42]	M_curtisii_strain_1|CDS_01599,	M_curtisii_strain_10|CDS_01652,	M_curtisii_strain_15|CDS_01644,	M_curtisii_strain_18|CDS_01616,	M_curtisii_strain_19|CDS_01714,	M_curtisii_strain_2|CDS_01519,	M_curtisii_strain_21|CDS_01499,	M_curtisii_strain_22|CDS_01541,	M_curtisii_strain_24|CDS_01501,	M_curtisii_strain_25|CDS_01575,	M_curtisii_strain_ATCC_35241|CDS_00343,	M_curtisii_strain_ATCC_35242|CDS_00787,	M_curtisii_strain_ATCC_43063|CDS_01538,	M_curtisii_strain_ATCC_51333|CDS_01018,	M_curtisii_strain_FDAARGOS_1127|CDS_01758,	M_curtisii_strain_FDAARGOS_1128|CDS_01704,	M_curtisii_strain_NCTC11656|CDS_01029,	M_curtisii_strain_NCTC11657|CDS_00399,	-	-	-	-	-	-	-	-	-	-	-	-	-	-	-	-	-	-	-	-
21121_M_curtisii_strain_ATCC_35242-CDS_00782.faa	M. curtisii	-	-	-	-	-	-	-	M_curtisii_strain_1|CDS_01604,	M_curtisii_strain_10|CDS_01657,	M_curtisii_strain_15|CDS_01649,	M_curtisii_strain_18|CDS_01621,	M_curtisii_strain_19|CDS_01719,	M_curtisii_strain_2|CDS_01524,	M_curtisii_strain_21|CDS_01504,	M_curtisii_strain_22|CDS_01546,	M_curtisii_strain_24|CDS_01506,	M_curtisii_strain_25|CDS_01580,	M_curtisii_strain_ATCC_35241|CDS_00338,	M_curtisii_strain_ATCC_35242|CDS_00782,	M_curtisii_strain_ATCC_43063|CDS_01543,	M_curtisii_strain_ATCC_51333|CDS_01023,	M_curtisii_strain_FDAARGOS_1127|CDS_01763,	M_curtisii_strain_FDAARGOS_1128|CDS_01699,	M_curtisii_strain_NCTC11656|CDS_01024,	M_curtisii_strain_NCTC11657|CDS_00404,	-	-	-	-	-	-	-	-	-	-	-	-	-	-	-	-	-	-	-	-
21117_M_curtisii_strain_ATCC_35242-CDS_00778.faa	M. curtisii	-	-	-	-	-	-	-	M_curtisii_strain_1|CDS_01608,	M_curtisii_strain_10|CDS_01661,	M_curtisii_strain_15|CDS_01653,	M_curtisii_strain_18|CDS_01625,	M_curtisii_strain_19|CDS_01723,	M_curtisii_strain_2|CDS_01528,	M_curtisii_strain_21|CDS_01508,	M_curtisii_strain_22|CDS_01550,	M_curtisii_strain_24|CDS_01510,	M_curtisii_strain_25|CDS_01584,	M_curtisii_strain_ATCC_35241|CDS_00334,	M_curtisii_strain_ATCC_35242|CDS_00778,	M_curtisii_strain_ATCC_43063|CDS_01547,	M_curtisii_strain_ATCC_51333|CDS_01027,	M_curtisii_strain_FDAARGOS_1127|CDS_01767,	M_curtisii_strain_FDAARGOS_1128|CDS_01695,	M_curtisii_strain_NCTC11656|CDS_01020,	M_curtisii_strain_NCTC11657|CDS_00408,	-	-	-	-	-	-	-	-	-	-	-	-	-	-	-	-	-	-	-	-
21090_M_curtisii_strain_ATCC_35242-CDS_00751.faa	M. curtisii	-	-	-	-	-	-	-	M_curtisii_strain_1|CDS_01643,	M_curtisii_strain_10|CDS_01689,	M_curtisii_strain_15|CDS_01691,	M_curtisii_strain_18|CDS_01660,	M_curtisii_strain_19|CDS_01758,	M_curtisii_strain_2|CDS_01566,	M_curtisii_strain_21|CDS_01546,	M_curtisii_strain_22|CDS_01577,	M_curtisii_strain_24|CDS_01538,	M_curtisii_strain_25|CDS_01622,	M_curtisii_strain_ATCC_35241|CDS_00306,	M_curtisii_strain_ATCC_35242|CDS_00751,	M_curtisii_strain_ATCC_43063|CDS_01581,	M_curtisii_strain_ATCC_51333|CDS_01061,	M_curtisii_strain_FDAARGOS_1127|CDS_01795,	M_curtisii_strain_FDAARGOS_1128|CDS_01661,	M_curtisii_strain_NCTC11656|CDS_00992,	M_curtisii_strain_NCTC11657|CDS_00435,	-	-	-	-	-	-	-	-	-	-	-	-	-	-	-	-	-	-	-	-
21085_M_curtisii_strain_ATCC_35242-CDS_00746.faa	M. curtisii	COG0515	T	Serine/threonine protein kinase	SPS1	-	K12132	prkC, stkP; eukaryotic-like serine/threonine-protein kinase [EC:2.7.11.1]	M_curtisii_strain_1|CDS_01648,	M_curtisii_strain_10|CDS_01694,	M_curtisii_strain_15|CDS_01696,	M_curtisii_strain_18|CDS_01665,	M_curtisii_strain_19|CDS_01763,	M_curtisii_strain_2|CDS_01571,	M_curtisii_strain_21|CDS_01551,	M_curtisii_strain_22|CDS_01582,	M_curtisii_strain_24|CDS_01543,	M_curtisii_strain_25|CDS_01627,	M_curtisii_strain_ATCC_35241|CDS_00301,	M_curtisii_strain_ATCC_35242|CDS_00746,	M_curtisii_strain_ATCC_43063|CDS_01586,	M_curtisii_strain_ATCC_51333|CDS_01066,	M_curtisii_strain_FDAARGOS_1127|CDS_01800,	M_curtisii_strain_FDAARGOS_1128|CDS_01656,	M_curtisii_strain_NCTC11656|CDS_00987,	M_curtisii_strain_NCTC11657|CDS_00440,	-	-	-	-	-	-	-	-	-	-	-	-	-	-	-	-	-	-	-	-
21077_M_curtisii_strain_ATCC_35242-CDS_00738.faa	M. curtisii	COG0239	DP	Fluoride ion exporter CrcB/FEX, affects chromosome condensation	CrcB	-	K06199	crcB, FEX; fluoride exporter	M_curtisii_strain_1|CDS_01656,	M_curtisii_strain_10|CDS_01702,	M_curtisii_strain_15|CDS_01704,	M_curtisii_strain_18|CDS_01673,	M_curtisii_strain_19|CDS_01771,	M_curtisii_strain_2|CDS_01579,	M_curtisii_strain_21|CDS_01559,	M_curtisii_strain_22|CDS_01590,	M_curtisii_strain_24|CDS_01551,	M_curtisii_strain_25|CDS_01635,	M_curtisii_strain_ATCC_35241|CDS_00293,	M_curtisii_strain_ATCC_35242|CDS_00738,	M_curtisii_strain_ATCC_43063|CDS_01594,	M_curtisii_strain_ATCC_51333|CDS_01074,	M_curtisii_strain_FDAARGOS_1127|CDS_01808,	M_curtisii_strain_FDAARGOS_1128|CDS_01648,	M_curtisii_strain_NCTC11656|CDS_00979,	M_curtisii_strain_NCTC11657|CDS_00448,	-	-	-	-	-	-	-	-	-	-	-	-	-	-	-	-	-	-	-	M_sp_strain_RF_GAM_744_WT_7|CDS_02075,
21076_M_curtisii_strain_ATCC_35242-CDS_00737.faa	M. curtisii	-	-	-	-	-	K06199	crcB, FEX; fluoride exporter	M_curtisii_strain_1|CDS_01657,	M_curtisii_strain_10|CDS_01703,	M_curtisii_strain_15|CDS_01705,	M_curtisii_strain_18|CDS_01674,	M_curtisii_strain_19|CDS_01772,	M_curtisii_strain_2|CDS_01580,	M_curtisii_strain_21|CDS_01560,	M_curtisii_strain_22|CDS_01591,	M_curtisii_strain_24|CDS_01552,	M_curtisii_strain_25|CDS_01636,	M_curtisii_strain_ATCC_35241|CDS_00292,	M_curtisii_strain_ATCC_35242|CDS_00737,	M_curtisii_strain_ATCC_43063|CDS_01595,	M_curtisii_strain_ATCC_51333|CDS_01075,	M_curtisii_strain_FDAARGOS_1127|CDS_01809,	M_curtisii_strain_FDAARGOS_1128|CDS_01647,	M_curtisii_strain_NCTC11656|CDS_00978,	M_curtisii_strain_NCTC11657|CDS_00449,	-	-	-	-	-	-	-	-	-	-	-	-	-	-	-	-	-	-	-	M_sp_strain_RF_GAM_744_WT_7|CDS_02074,
21060_M_curtisii_strain_ATCC_35242-CDS_00720.faa	M. curtisii	-	-	-	-	-	-	-	M_curtisii_strain_1|CDS_01674,	M_curtisii_strain_10|CDS_01721,	M_curtisii_strain_15|CDS_01722,	M_curtisii_strain_18|CDS_01691,	M_curtisii_strain_19|CDS_01789,	M_curtisii_strain_2|CDS_01597,	M_curtisii_strain_21|CDS_01577,	M_curtisii_strain_22|CDS_01608,	M_curtisii_strain_24|CDS_01569,	M_curtisii_strain_25|CDS_01690,	M_curtisii_strain_ATCC_35241|CDS_00274,	M_curtisii_strain_ATCC_35242|CDS_00720,	M_curtisii_strain_ATCC_43063|CDS_01612,	-	M_curtisii_strain_FDAARGOS_1127|CDS_01827,	M_curtisii_strain_FDAARGOS_1128|CDS_01630,	M_curtisii_strain_NCTC11656|CDS_00960,	M_curtisii_strain_NCTC11657|CDS_00466,	-	-	-	-	-	-	-	-	-	-	-	-	-	-	-	-	-	-	-	-
21058_M_curtisii_strain_ATCC_35242-CDS_00718.faa	M. curtisii	-	-	-	-	-	-	-	M_curtisii_strain_1|CDS_01676,	M_curtisii_strain_10|CDS_01723,	M_curtisii_strain_15|CDS_01723,	M_curtisii_strain_18|CDS_01692,	M_curtisii_strain_19|CDS_01790,	M_curtisii_strain_2|CDS_01598,	M_curtisii_strain_21|CDS_01578,	M_curtisii_strain_22|CDS_01609,	M_curtisii_strain_24|CDS_01571,	M_curtisii_strain_25|CDS_01692,	M_curtisii_strain_ATCC_35241|CDS_00272,	M_curtisii_strain_ATCC_35242|CDS_00718,	M_curtisii_strain_ATCC_43063|CDS_01614,	M_curtisii_strain_ATCC_51333|CDS_01091,	M_curtisii_strain_FDAARGOS_1127|CDS_01828,	M_curtisii_strain_FDAARGOS_1128|CDS_01629,	M_curtisii_strain_NCTC11656|CDS_00959,	M_curtisii_strain_NCTC11657|CDS_00468,	-	-	-	-	-	-	-	-	-	-	-	-	-	-	-	-	-	-	-	-
21056_M_curtisii_strain_ATCC_35242-CDS_00716.faa	M. curtisii	-	-	-	-	-	-	-	M_curtisii_strain_1|CDS_01678,	M_curtisii_strain_10|CDS_01725,	M_curtisii_strain_15|CDS_01725,	M_curtisii_strain_18|CDS_01694,	M_curtisii_strain_19|CDS_01792,	M_curtisii_strain_2|CDS_01600,	M_curtisii_strain_21|CDS_01580,	M_curtisii_strain_22|CDS_01611,	M_curtisii_strain_24|CDS_01573,	M_curtisii_strain_25|CDS_01694,	M_curtisii_strain_ATCC_35241|CDS_00270,	M_curtisii_strain_ATCC_35242|CDS_00716,	M_curtisii_strain_ATCC_43063|CDS_01616,	M_curtisii_strain_ATCC_51333|CDS_01093,	M_curtisii_strain_FDAARGOS_1127|CDS_01830,	M_curtisii_strain_FDAARGOS_1128|CDS_01627,	M_curtisii_strain_NCTC11656|CDS_00957,	M_curtisii_strain_NCTC11657|CDS_00470,	-	-	-	-	-	-	-	-	-	-	-	-	-	-	-	-	-	-	-	-
21051_M_curtisii_strain_ATCC_35242-CDS_00711.faa	M. curtisii	COG0684	J	RNA degradosome component RraA (regulator of RNase E activity)	RraA	-	K02553	rraA, menG; regulator of ribonuclease activity A	M_curtisii_strain_1|CDS_01683,	M_curtisii_strain_10|CDS_01730,	M_curtisii_strain_15|CDS_01730,	M_curtisii_strain_18|CDS_01699,	M_curtisii_strain_19|CDS_01797,	M_curtisii_strain_2|CDS_01605,	M_curtisii_strain_21|CDS_01585,	M_curtisii_strain_22|CDS_01616,	M_curtisii_strain_24|CDS_01578,	M_curtisii_strain_25|CDS_01699,	M_curtisii_strain_ATCC_35241|CDS_00265,	M_curtisii_strain_ATCC_35242|CDS_00711,	M_curtisii_strain_ATCC_43063|CDS_01621,	M_curtisii_strain_ATCC_51333|CDS_01098,	M_curtisii_strain_FDAARGOS_1127|CDS_01835,	M_curtisii_strain_FDAARGOS_1128|CDS_01622,	M_curtisii_strain_NCTC11656|CDS_00952,	M_curtisii_strain_NCTC11657|CDS_00475,	-	-	-	-	-	-	-	-	-	-	-	-	-	-	-	-	-	-	-	M_sp_strain_RF_GAM_744_WT_7|CDS_01786,
21046_M_curtisii_strain_ATCC_35242-CDS_00706.faa	M. curtisii	COG0553	KL	Superfamily II DNA or RNA helicase, SNF2 family	HepA	-	-	-	M_curtisii_strain_1|CDS_01688,	M_curtisii_strain_10|CDS_01736,	M_curtisii_strain_15|CDS_01735,	M_curtisii_strain_18|CDS_01704,	M_curtisii_strain_19|CDS_01802,	M_curtisii_strain_2|CDS_01611,	M_curtisii_strain_21|CDS_01591,	M_curtisii_strain_22|CDS_01622,	M_curtisii_strain_24|CDS_01584,	M_curtisii_strain_25|CDS_01705,	M_curtisii_strain_ATCC_35241|CDS_00260,	M_curtisii_strain_ATCC_35242|CDS_00706,	M_curtisii_strain_ATCC_43063|CDS_01627,	M_curtisii_strain_ATCC_51333|CDS_01104,	M_curtisii_strain_FDAARGOS_1127|CDS_01840,	M_curtisii_strain_FDAARGOS_1128|CDS_01616,	M_curtisii_strain_NCTC11656|CDS_00947,	M_curtisii_strain_NCTC11657|CDS_00480,	-	-	-	-	-	-	-	-	-	-	-	-	-	-	-	-	-	-	-	-
21044_M_curtisii_strain_ATCC_35242-CDS_00703.faa	M. curtisii	COG1670	JO	Protein N-acetyltransferase, RimJ/RimL family	RimL	-	-	-	M_curtisii_strain_1|CDS_01691,	M_curtisii_strain_10|CDS_01739,	M_curtisii_strain_15|CDS_01738,	M_curtisii_strain_18|CDS_01707,	M_curtisii_strain_19|CDS_01805,	M_curtisii_strain_2|CDS_01614,	M_curtisii_strain_21|CDS_01594,	M_curtisii_strain_22|CDS_01625,	M_curtisii_strain_24|CDS_01587,	M_curtisii_strain_25|CDS_01708,	M_curtisii_strain_ATCC_35241|CDS_00257,	M_curtisii_strain_ATCC_35242|CDS_00703,	M_curtisii_strain_ATCC_43063|CDS_01630,	M_curtisii_strain_ATCC_51333|CDS_01107,	M_curtisii_strain_FDAARGOS_1127|CDS_01843,	M_curtisii_strain_FDAARGOS_1128|CDS_01613,	M_curtisii_strain_NCTC11656|CDS_00944,	M_curtisii_strain_NCTC11657|CDS_00483,	-	-	-	-	-	-	-	-	-	-	-	-	-	-	-	-	-	-	-	-
21043_M_curtisii_strain_ATCC_35242-CDS_00702.faa	M. curtisii	COG4696	F	NTP pyrophosphatase, MazG superfamily	MazG2	-	-	-	M_curtisii_strain_1|CDS_01692,	M_curtisii_strain_10|CDS_01740,	M_curtisii_strain_15|CDS_01739,	M_curtisii_strain_18|CDS_01708,	M_curtisii_strain_19|CDS_01806,	M_curtisii_strain_2|CDS_01615,	M_curtisii_strain_21|CDS_01595,	M_curtisii_strain_22|CDS_01626,	M_curtisii_strain_24|CDS_01588,	M_curtisii_strain_25|CDS_01709,	M_curtisii_strain_ATCC_35241|CDS_00256,	M_curtisii_strain_ATCC_35242|CDS_00702,	M_curtisii_strain_ATCC_43063|CDS_01631,	M_curtisii_strain_ATCC_51333|CDS_01108,	M_curtisii_strain_FDAARGOS_1127|CDS_01844,	M_curtisii_strain_FDAARGOS_1128|CDS_01612,	M_curtisii_strain_NCTC11656|CDS_00943,	M_curtisii_strain_NCTC11657|CDS_00484,	-	-	-	-	-	-	-	-	-	-	-	-	-	-	-	-	-	-	-	-
21039_M_curtisii_strain_ATCC_35242-CDS_00698.faa	M. curtisii	COG2887	L	RecB family exonuclease	Slr0479	-	K07465	K07465; putative RecB family exonuclease	M_curtisii_strain_1|CDS_01696,	M_curtisii_strain_10|CDS_01744,	M_curtisii_strain_15|CDS_01743,	M_curtisii_strain_18|CDS_01712,	M_curtisii_strain_19|CDS_01810,	M_curtisii_strain_2|CDS_01619,	M_curtisii_strain_21|CDS_01599,	M_curtisii_strain_22|CDS_01630,	M_curtisii_strain_24|CDS_01592,	M_curtisii_strain_25|CDS_01713,	M_curtisii_strain_ATCC_35241|CDS_00252,	M_curtisii_strain_ATCC_35242|CDS_00698,	M_curtisii_strain_ATCC_43063|CDS_01635,	M_curtisii_strain_ATCC_51333|CDS_01112,	M_curtisii_strain_FDAARGOS_1127|CDS_01848,	M_curtisii_strain_FDAARGOS_1128|CDS_01608,	M_curtisii_strain_NCTC11656|CDS_00939,	M_curtisii_strain_NCTC11657|CDS_00488,	-	-	-	-	-	-	-	-	-	-	-	-	-	-	-	-	-	-	-	M_sp_strain_RF_GAM_744_WT_7|CDS_01797,
21037_M_curtisii_strain_ATCC_35242-CDS_00696.faa	M. curtisii	COG1222	O	ATP-dependent 26S proteasome regulatory subunit	RPT1	-	K13527	mpa; proteasome-associated ATPase	M_curtisii_strain_1|CDS_01698,	M_curtisii_strain_10|CDS_01746,	M_curtisii_strain_15|CDS_01745,	M_curtisii_strain_18|CDS_01714,	M_curtisii_strain_19|CDS_01812,	M_curtisii_strain_2|CDS_01621,	M_curtisii_strain_21|CDS_01601,	M_curtisii_strain_22|CDS_01632,	M_curtisii_strain_24|CDS_01594,	M_curtisii_strain_25|CDS_01715,	M_curtisii_strain_ATCC_35241|CDS_00250,	M_curtisii_strain_ATCC_35242|CDS_00696,	M_curtisii_strain_ATCC_43063|CDS_01637,	M_curtisii_strain_ATCC_51333|CDS_01114,	M_curtisii_strain_FDAARGOS_1127|CDS_01850,	M_curtisii_strain_FDAARGOS_1128|CDS_01606,	M_curtisii_strain_NCTC11656|CDS_00937,	M_curtisii_strain_NCTC11657|CDS_00490,	-	-	-	-	-	-	-	-	-	-	-	-	-	-	-	-	-	-	-	M_sp_strain_RF_GAM_744_WT_7|CDS_01799,
21035_M_curtisii_strain_ATCC_35242-CDS_00694.faa	M. curtisii	-	-	-	-	-	K13570	pup; prokaryotic ubiquitin-like protein Pup	M_curtisii_strain_1|CDS_01700,	M_curtisii_strain_10|CDS_01748,	M_curtisii_strain_15|CDS_01747,	M_curtisii_strain_18|CDS_01717,	M_curtisii_strain_19|CDS_01815,	M_curtisii_strain_2|CDS_01623,	M_curtisii_strain_21|CDS_01603,	M_curtisii_strain_22|CDS_01634,	M_curtisii_strain_24|CDS_01596,	M_curtisii_strain_25|CDS_01717,	M_curtisii_strain_ATCC_35241|CDS_00248,	M_curtisii_strain_ATCC_35242|CDS_00694,	M_curtisii_strain_ATCC_43063|CDS_01639,	M_curtisii_strain_ATCC_51333|CDS_01116,	M_curtisii_strain_FDAARGOS_1127|CDS_01852,	M_curtisii_strain_FDAARGOS_1128|CDS_01604,	M_curtisii_strain_NCTC11656|CDS_00935,	M_curtisii_strain_NCTC11657|CDS_00492,	-	-	-	-	-	-	-	-	-	-	-	-	-	-	-	-	-	-	-	M_sp_strain_RF_GAM_744_WT_7|CDS_01801,
21033_M_curtisii_strain_ATCC_35242-CDS_00692.faa	M. curtisii	-	-	-	-	-	-	-	M_curtisii_strain_1|CDS_01702,	M_curtisii_strain_10|CDS_01750,	M_curtisii_strain_15|CDS_01749,	M_curtisii_strain_18|CDS_01719,	M_curtisii_strain_19|CDS_01817,	M_curtisii_strain_2|CDS_01625,	M_curtisii_strain_21|CDS_01605,	M_curtisii_strain_22|CDS_01636,	M_curtisii_strain_24|CDS_01598,	M_curtisii_strain_25|CDS_01719,	M_curtisii_strain_ATCC_35241|CDS_00246,	M_curtisii_strain_ATCC_35242|CDS_00692,	M_curtisii_strain_ATCC_43063|CDS_01641,	M_curtisii_strain_ATCC_51333|CDS_01118,	M_curtisii_strain_FDAARGOS_1127|CDS_01854,	M_curtisii_strain_FDAARGOS_1128|CDS_01602,	M_curtisii_strain_NCTC11656|CDS_00933,	M_curtisii_strain_NCTC11657|CDS_00494,	-	-	-	-	-	-	-	-	-	-	-	-	-	-	-	-	-	-	-	-
21032_M_curtisii_strain_ATCC_35242-CDS_00691.faa	M. curtisii	COG0107	E	Imidazole glycerol phosphate synthase subunit HisF	HisF	Histidine biosynthesis	K02500	hisF; imidazole glycerol-phosphate synthase subunit HisF [EC:4.3.2.10]	M_curtisii_strain_1|CDS_01703,	M_curtisii_strain_10|CDS_01751,	M_curtisii_strain_15|CDS_01750,	M_curtisii_strain_18|CDS_01720,	M_curtisii_strain_19|CDS_01818,	M_curtisii_strain_2|CDS_01626,	M_curtisii_strain_21|CDS_01606,	M_curtisii_strain_22|CDS_01637,	M_curtisii_strain_24|CDS_01599,	M_curtisii_strain_25|CDS_01720,	M_curtisii_strain_ATCC_35241|CDS_00245,	M_curtisii_strain_ATCC_35242|CDS_00691,	M_curtisii_strain_ATCC_43063|CDS_01642,	M_curtisii_strain_ATCC_51333|CDS_01119,	M_curtisii_strain_FDAARGOS_1127|CDS_01855,	M_curtisii_strain_FDAARGOS_1128|CDS_01601,	M_curtisii_strain_NCTC11656|CDS_00932,	M_curtisii_strain_NCTC11657|CDS_00495,	-	-	-	-	-	-	-	-	-	-	-	-	-	-	-	-	-	-	-	M_sp_strain_RF_GAM_744_WT_7|CDS_01804,
21031_M_curtisii_strain_ATCC_35242-CDS_00690.faa	M. curtisii	COG0139	E	Phosphoribosyl-AMP cyclohydrolase	HisI1	Histidine biosynthesis	K01496	hisI; phosphoribosyl-AMP cyclohydrolase [EC:3.5.4.19]	M_curtisii_strain_1|CDS_01704,	M_curtisii_strain_10|CDS_01752,	M_curtisii_strain_15|CDS_01751,	M_curtisii_strain_18|CDS_01721,	M_curtisii_strain_19|CDS_01819,	M_curtisii_strain_2|CDS_01627,	M_curtisii_strain_21|CDS_01607,	M_curtisii_strain_22|CDS_01638,	M_curtisii_strain_24|CDS_01600,	M_curtisii_strain_25|CDS_01721,	M_curtisii_strain_ATCC_35241|CDS_00244,	M_curtisii_strain_ATCC_35242|CDS_00690,	M_curtisii_strain_ATCC_43063|CDS_01643,	M_curtisii_strain_ATCC_51333|CDS_01120,	M_curtisii_strain_FDAARGOS_1127|CDS_01856,	M_curtisii_strain_FDAARGOS_1128|CDS_01600,	M_curtisii_strain_NCTC11656|CDS_00931,	M_curtisii_strain_NCTC11657|CDS_00496,	-	-	-	-	-	-	-	-	-	-	-	-	-	-	-	-	-	-	-	M_sp_strain_RF_GAM_744_WT_7|CDS_01805,
21027_M_curtisii_strain_ATCC_35242-CDS_00686.faa	M. curtisii	COG1974	KT	SOS-response transcriptional repressor LexA (RecA-mediated autopeptidase)	LexA	-	K03503	umuD; DNA polymerase V [EC:3.4.21.-]	M_curtisii_strain_1|CDS_01711,	M_curtisii_strain_10|CDS_01756,	M_curtisii_strain_15|CDS_01755,	M_curtisii_strain_18|CDS_01725,	M_curtisii_strain_19|CDS_01823,	M_curtisii_strain_2|CDS_01631,	M_curtisii_strain_21|CDS_01611,	M_curtisii_strain_22|CDS_01642,	M_curtisii_strain_24|CDS_01604,	M_curtisii_strain_25|CDS_01725,	M_curtisii_strain_ATCC_35241|CDS_00240,	M_curtisii_strain_ATCC_35242|CDS_00686,	M_curtisii_strain_ATCC_43063|CDS_01647,	M_curtisii_strain_ATCC_51333|CDS_01124,	M_curtisii_strain_FDAARGOS_1127|CDS_01860,	M_curtisii_strain_FDAARGOS_1128|CDS_01596,	M_curtisii_strain_NCTC11656|CDS_00927,	M_curtisii_strain_NCTC11657|CDS_00500,	-	-	-	-	-	-	-	-	-	-	-	-	-	-	-	-	-	-	-	M_sp_strain_RF_GAM_744_WT_7|CDS_01809,
21026_M_curtisii_strain_ATCC_35242-CDS_00685.faa	M. curtisii	COG0389	L	Nucleotidyltransferase/DNA polymerase DinP involved in DNA repair	DinP	-	K03502	umuC; DNA polymerase V	M_curtisii_strain_1|CDS_01712,	M_curtisii_strain_10|CDS_01757,	M_curtisii_strain_15|CDS_01756,	M_curtisii_strain_18|CDS_01726,	M_curtisii_strain_19|CDS_01824,	M_curtisii_strain_2|CDS_01632,	M_curtisii_strain_21|CDS_01612,	M_curtisii_strain_22|CDS_01643,	M_curtisii_strain_24|CDS_01605,	M_curtisii_strain_25|CDS_01726,	M_curtisii_strain_ATCC_35241|CDS_00239,	M_curtisii_strain_ATCC_35242|CDS_00685,	M_curtisii_strain_ATCC_43063|CDS_01648,	M_curtisii_strain_ATCC_51333|CDS_01125,	M_curtisii_strain_FDAARGOS_1127|CDS_01861,	M_curtisii_strain_FDAARGOS_1128|CDS_01595,	M_curtisii_strain_NCTC11656|CDS_00926,	M_curtisii_strain_NCTC11657|CDS_00501,	-	-	-	-	-	-	-	-	-	-	-	-	-	-	-	-	-	-	-	M_sp_strain_RF_GAM_744_WT_7|CDS_01810,
21025_M_curtisii_strain_ATCC_35242-CDS_00684.faa	M. curtisii	COG1062	C	Zn-dependent alcohol/formaldehyde dehydrogenase	FrmA	-	K00121	frmA, ADH5, adhC; S-(hydroxymethyl)glutathione dehydrogenase / alcohol dehydrogenase [EC:1.1.1.284 1.1.1.1]	M_curtisii_strain_1|CDS_01713,	M_curtisii_strain_10|CDS_01758,	M_curtisii_strain_15|CDS_01757,	M_curtisii_strain_18|CDS_01727,	M_curtisii_strain_19|CDS_01825,	M_curtisii_strain_2|CDS_01633,	M_curtisii_strain_21|CDS_01613,	M_curtisii_strain_22|CDS_01644,	M_curtisii_strain_24|CDS_01606,	M_curtisii_strain_25|CDS_01727,	M_curtisii_strain_ATCC_35241|CDS_00238,	M_curtisii_strain_ATCC_35242|CDS_00684,	M_curtisii_strain_ATCC_43063|CDS_01649,	-	M_curtisii_strain_FDAARGOS_1127|CDS_01862,	M_curtisii_strain_FDAARGOS_1128|CDS_01594,	M_curtisii_strain_NCTC11656|CDS_00925,	M_curtisii_strain_NCTC11657|CDS_00502,	-	-	-	-	-	-	-	-	-	-	-	-	-	-	-	-	-	-	-	-
21013_M_curtisii_strain_ATCC_35242-CDS_00671.faa	M. curtisii	COG4230, COG0506, COG1012	E, I	Delta 1-pyrroline-5-carboxylate dehydrogenase; Proline dehydrogenase; Acyl-CoA reductase or other NAD-dependent aldehyde dehydrogenase	PutA2; PutA; AdhE	, 'Proline degradation	K13821	putA; RHH-type transcriptional regulator, proline utilization regulon repressor / proline dehydrogenase / delta 1-pyrroline-5-carboxylate dehydrogenase [EC:1.5.5.2 1.2.1.88]	M_curtisii_strain_1|CDS_01725,	M_curtisii_strain_10|CDS_01770,	M_curtisii_strain_15|CDS_01770,	M_curtisii_strain_18|CDS_01739,	M_curtisii_strain_19|CDS_01837,	M_curtisii_strain_2|CDS_01646,	M_curtisii_strain_21|CDS_01626,	M_curtisii_strain_22|CDS_01656,	M_curtisii_strain_24|CDS_01618,	M_curtisii_strain_25|CDS_01740,	M_curtisii_strain_ATCC_35241|CDS_00225,	M_curtisii_strain_ATCC_35242|CDS_00671,	M_curtisii_strain_ATCC_43063|CDS_01661,	M_curtisii_strain_ATCC_51333|CDS_01138,	M_curtisii_strain_FDAARGOS_1127|CDS_01874,	M_curtisii_strain_FDAARGOS_1128|CDS_01582,	M_curtisii_strain_NCTC11656|CDS_00913,	M_curtisii_strain_NCTC11657|CDS_00514,	-	-	-	-	-	-	-	-	-	-	-	-	-	-	-	-	-	-	-	M_sp_strain_RF_GAM_744_WT_7|CDS_01862,
21010_M_curtisii_strain_ATCC_35242-CDS_00668.faa	M. curtisii	COG2247	M	Putative cell wall-binding domain (amidase enhancer), LytB superfamily	LytB	-	-	-	M_curtisii_strain_1|CDS_01728,	M_curtisii_strain_10|CDS_01773,	M_curtisii_strain_15|CDS_01773,	M_curtisii_strain_18|CDS_01742,	M_curtisii_strain_19|CDS_01840,	M_curtisii_strain_2|CDS_01649,	M_curtisii_strain_21|CDS_01629,	M_curtisii_strain_22|CDS_01659,	M_curtisii_strain_24|CDS_01621,	M_curtisii_strain_25|CDS_01743,	M_curtisii_strain_ATCC_35241|CDS_00222,	M_curtisii_strain_ATCC_35242|CDS_00668,	M_curtisii_strain_ATCC_43063|CDS_01664,	M_curtisii_strain_ATCC_51333|CDS_01141,	M_curtisii_strain_FDAARGOS_1127|CDS_01877,	M_curtisii_strain_FDAARGOS_1128|CDS_01579,	M_curtisii_strain_NCTC11656|CDS_00910,	M_curtisii_strain_NCTC11657|CDS_00517,	-	-	-	-	-	-	-	-	-	-	-	-	-	-	-	-	-	-	-	-
21009_M_curtisii_strain_ATCC_35242-CDS_00667.faa	M. curtisii	COG0385	R	Predicted Na+-dependent transporter YfeH	YfeH	-	K14347	SLC10A7, P7; solute carrier family 10 (sodium/bile acid cotransporter), member 7	M_curtisii_strain_1|CDS_01729,	M_curtisii_strain_10|CDS_01774,	M_curtisii_strain_15|CDS_01774,	M_curtisii_strain_18|CDS_01743,	M_curtisii_strain_19|CDS_01841,	M_curtisii_strain_2|CDS_01650,	M_curtisii_strain_21|CDS_01630,	M_curtisii_strain_22|CDS_01660,	M_curtisii_strain_24|CDS_01622,	M_curtisii_strain_25|CDS_01744,	M_curtisii_strain_ATCC_35241|CDS_00221,	M_curtisii_strain_ATCC_35242|CDS_00667,	M_curtisii_strain_ATCC_43063|CDS_01665,	M_curtisii_strain_ATCC_51333|CDS_01142,	M_curtisii_strain_FDAARGOS_1127|CDS_01878,	M_curtisii_strain_FDAARGOS_1128|CDS_01578,	M_curtisii_strain_NCTC11656|CDS_00909,	M_curtisii_strain_NCTC11657|CDS_00518,	-	-	-	-	-	-	-	-	-	-	-	-	-	-	-	-	-	-	-	M_sp_strain_RF_GAM_744_WT_7|CDS_01858,
21008_M_curtisii_strain_ATCC_35242-CDS_00666.faa	M. curtisii	COG2350	QR	YciI superfamily enzyme, includes 5-CHQ dehydrochlorinase, contains active-site pHis	YciI	-	K09780	K09780; uncharacterized protein	M_curtisii_strain_1|CDS_01730,	M_curtisii_strain_10|CDS_01775,	M_curtisii_strain_15|CDS_01775,	M_curtisii_strain_18|CDS_01744,	M_curtisii_strain_19|CDS_01842,	M_curtisii_strain_2|CDS_01651,	M_curtisii_strain_21|CDS_01631,	M_curtisii_strain_22|CDS_01661,	M_curtisii_strain_24|CDS_01623,	M_curtisii_strain_25|CDS_01745,	M_curtisii_strain_ATCC_35241|CDS_00220,	M_curtisii_strain_ATCC_35242|CDS_00666,	M_curtisii_strain_ATCC_43063|CDS_01666,	M_curtisii_strain_ATCC_51333|CDS_01143,	M_curtisii_strain_FDAARGOS_1127|CDS_01879,	M_curtisii_strain_FDAARGOS_1128|CDS_01577,	M_curtisii_strain_NCTC11656|CDS_00908,	M_curtisii_strain_NCTC11657|CDS_00519,	-	-	-	-	-	-	-	-	-	-	-	-	-	-	-	-	-	-	-	M_sp_strain_RF_GAM_744_WT_7|CDS_01857,
21004_M_curtisii_strain_ATCC_35242-CDS_00662.faa	M. curtisii	-	-	-	-	-	-	-	M_curtisii_strain_1|CDS_01734,	M_curtisii_strain_10|CDS_01779,	M_curtisii_strain_15|CDS_01779,	M_curtisii_strain_18|CDS_01748,	M_curtisii_strain_19|CDS_01846,	M_curtisii_strain_2|CDS_01655,	M_curtisii_strain_21|CDS_01635,	M_curtisii_strain_22|CDS_01664,	M_curtisii_strain_24|CDS_01627,	M_curtisii_strain_25|CDS_01749,	M_curtisii_strain_ATCC_35241|CDS_00216,	M_curtisii_strain_ATCC_35242|CDS_00662,	M_curtisii_strain_ATCC_43063|CDS_01670,	M_curtisii_strain_ATCC_51333|CDS_01147,	M_curtisii_strain_FDAARGOS_1127|CDS_01883,	M_curtisii_strain_FDAARGOS_1128|CDS_01573,	M_curtisii_strain_NCTC11656|CDS_00904,	M_curtisii_strain_NCTC11657|CDS_00523,	-	-	-	-	-	-	-	-	-	-	-	-	-	-	-	-	-	-	-	-
20995_M_curtisii_strain_ATCC_35242-CDS_00653.faa	M. curtisii	COG2378	K	Predicted DNA-binding transcriptional regulator YobV, contains HTH and WYL domains	YobV	-	K24033	pafBC; proteasome accessory factor BC	M_curtisii_strain_1|CDS_01743,	M_curtisii_strain_10|CDS_01788,	M_curtisii_strain_15|CDS_01788,	M_curtisii_strain_18|CDS_01757,	M_curtisii_strain_19|CDS_01855,	M_curtisii_strain_2|CDS_01664,	M_curtisii_strain_21|CDS_01644,	M_curtisii_strain_22|CDS_01673,	M_curtisii_strain_24|CDS_01636,	M_curtisii_strain_25|CDS_01758,	M_curtisii_strain_ATCC_35241|CDS_00207,	M_curtisii_strain_ATCC_35242|CDS_00653,	M_curtisii_strain_ATCC_43063|CDS_01679,	M_curtisii_strain_ATCC_51333|CDS_01156,	M_curtisii_strain_FDAARGOS_1127|CDS_01892,	M_curtisii_strain_FDAARGOS_1128|CDS_01564,	M_curtisii_strain_NCTC11656|CDS_00895,	M_curtisii_strain_NCTC11657|CDS_00532,	-	-	-	-	-	-	-	-	-	-	-	-	-	-	-	-	-	-	-	-
20993_M_curtisii_strain_ATCC_35242-CDS_00651.faa	M. curtisii	COG0040	E	ATP phosphoribosyltransferase	HisG	Histidine biosynthesis	K00765	hisG; ATP phosphoribosyltransferase [EC:2.4.2.17]	M_curtisii_strain_1|CDS_01745,	M_curtisii_strain_10|CDS_01790,	M_curtisii_strain_15|CDS_01790,	M_curtisii_strain_18|CDS_01759,	M_curtisii_strain_19|CDS_01857,	M_curtisii_strain_2|CDS_01666,	M_curtisii_strain_21|CDS_01646,	M_curtisii_strain_22|CDS_01675,	M_curtisii_strain_24|CDS_01638,	M_curtisii_strain_25|CDS_01760,	M_curtisii_strain_ATCC_35241|CDS_00205,	M_curtisii_strain_ATCC_35242|CDS_00651,	M_curtisii_strain_ATCC_43063|CDS_01681,	M_curtisii_strain_ATCC_51333|CDS_01158,	M_curtisii_strain_FDAARGOS_1127|CDS_01894,	M_curtisii_strain_FDAARGOS_1128|CDS_01562,	M_curtisii_strain_NCTC11656|CDS_00893,	M_curtisii_strain_NCTC11657|CDS_00534,	-	-	-	-	-	-	-	-	-	-	-	-	-	-	-	-	-	-	-	M_sp_strain_RF_GAM_744_WT_7|CDS_01896,
20992_M_curtisii_strain_ATCC_35242-CDS_00650.faa	M. curtisii	COG0140	E	Phosphoribosyl-ATP pyrophosphohydrolase	HisI2	Histidine biosynthesis	K01523	hisE; phosphoribosyl-ATP pyrophosphohydrolase [EC:3.6.1.31]	M_curtisii_strain_1|CDS_01746,	M_curtisii_strain_10|CDS_01791,	M_curtisii_strain_15|CDS_01791,	M_curtisii_strain_18|CDS_01760,	M_curtisii_strain_19|CDS_01858,	M_curtisii_strain_2|CDS_01667,	M_curtisii_strain_21|CDS_01647,	M_curtisii_strain_22|CDS_01676,	M_curtisii_strain_24|CDS_01639,	M_curtisii_strain_25|CDS_01761,	M_curtisii_strain_ATCC_35241|CDS_00204,	M_curtisii_strain_ATCC_35242|CDS_00650,	M_curtisii_strain_ATCC_43063|CDS_01682,	M_curtisii_strain_ATCC_51333|CDS_01159,	M_curtisii_strain_FDAARGOS_1127|CDS_01895,	M_curtisii_strain_FDAARGOS_1128|CDS_01561,	M_curtisii_strain_NCTC11656|CDS_00892,	M_curtisii_strain_NCTC11657|CDS_00535,	-	-	-	-	-	-	-	-	-	-	-	-	-	-	-	-	-	-	-	M_sp_strain_RF_GAM_744_WT_7|CDS_01897,
20972_M_curtisii_strain_ATCC_35242-CDS_00630.faa	M. curtisii	-	-	-	-	-	-	-	M_curtisii_strain_1|CDS_01766,	M_curtisii_strain_10|CDS_01811,	M_curtisii_strain_15|CDS_01811,	M_curtisii_strain_18|CDS_01780,	M_curtisii_strain_19|CDS_01878,	M_curtisii_strain_2|CDS_01687,	M_curtisii_strain_21|CDS_01667,	M_curtisii_strain_22|CDS_01696,	M_curtisii_strain_24|CDS_01659,	M_curtisii_strain_25|CDS_01781,	M_curtisii_strain_ATCC_35241|CDS_00184,	M_curtisii_strain_ATCC_35242|CDS_00630,	M_curtisii_strain_ATCC_43063|CDS_01702,	M_curtisii_strain_ATCC_51333|CDS_01179,	M_curtisii_strain_FDAARGOS_1127|CDS_00020,	M_curtisii_strain_FDAARGOS_1128|CDS_01541,	M_curtisii_strain_NCTC11656|CDS_00872,	M_curtisii_strain_NCTC11657|CDS_00555,	-	-	-	-	-	-	-	-	-	-	-	-	-	-	-	-	-	-	-	-
20969_M_curtisii_strain_ATCC_35242-CDS_00627.faa	M. curtisii	COG4960	OT	Flp pilus assembly protein, peptidase CpaA	CpaA	-	K02654	pilD, pppA; leader peptidase (prepilin peptidase) / N-methyltransferase [EC:3.4.23.43 2.1.1.-]	M_curtisii_strain_1|CDS_01769,	M_curtisii_strain_10|CDS_01814,	M_curtisii_strain_15|CDS_01814,	M_curtisii_strain_18|CDS_01783,	M_curtisii_strain_19|CDS_01881,	M_curtisii_strain_2|CDS_01690,	M_curtisii_strain_21|CDS_01670,	M_curtisii_strain_22|CDS_01699,	M_curtisii_strain_24|CDS_01662,	M_curtisii_strain_25|CDS_01784,	M_curtisii_strain_ATCC_35241|CDS_00181,	M_curtisii_strain_ATCC_35242|CDS_00627,	M_curtisii_strain_ATCC_43063|CDS_01705,	M_curtisii_strain_ATCC_51333|CDS_01182,	M_curtisii_strain_FDAARGOS_1127|CDS_00023,	M_curtisii_strain_FDAARGOS_1128|CDS_01538,	M_curtisii_strain_NCTC11656|CDS_00869,	M_curtisii_strain_NCTC11657|CDS_00558,	-	-	-	-	-	-	-	-	-	-	-	-	-	-	-	-	-	-	-	-
20964_M_curtisii_strain_ATCC_35242-CDS_00622.faa	M. curtisii	-	-	-	-	-	-	-	M_curtisii_strain_1|CDS_01774,	M_curtisii_strain_10|CDS_01819,	M_curtisii_strain_15|CDS_01819,	M_curtisii_strain_18|CDS_01788,	M_curtisii_strain_19|CDS_01886,	M_curtisii_strain_2|CDS_01695,	M_curtisii_strain_21|CDS_01675,	M_curtisii_strain_22|CDS_01704,	M_curtisii_strain_24|CDS_01667,	M_curtisii_strain_25|CDS_01789,	M_curtisii_strain_ATCC_35241|CDS_00176,	M_curtisii_strain_ATCC_35242|CDS_00622,	M_curtisii_strain_ATCC_43063|CDS_01710,	M_curtisii_strain_ATCC_51333|CDS_01187,	M_curtisii_strain_FDAARGOS_1127|CDS_00028,	M_curtisii_strain_FDAARGOS_1128|CDS_01533,	M_curtisii_strain_NCTC11656|CDS_00864,	M_curtisii_strain_NCTC11657|CDS_00563,	-	-	-	-	-	-	-	-	-	-	-	-	-	-	-	-	-	-	-	-
20957_M_curtisii_strain_ATCC_35242-CDS_00615.faa	M. curtisii	-	-	-	-	-	-	-	M_curtisii_strain_1|CDS_01781,	M_curtisii_strain_10|CDS_01826,	M_curtisii_strain_15|CDS_01826,	M_curtisii_strain_18|CDS_01795,	M_curtisii_strain_19|CDS_01893,	M_curtisii_strain_2|CDS_01702,	M_curtisii_strain_21|CDS_01682,	M_curtisii_strain_22|CDS_01711,	M_curtisii_strain_24|CDS_01674,	M_curtisii_strain_25|CDS_01796,	M_curtisii_strain_ATCC_35241|CDS_00169,	M_curtisii_strain_ATCC_35242|CDS_00615,	M_curtisii_strain_ATCC_43063|CDS_01717,	M_curtisii_strain_ATCC_51333|CDS_01194,	M_curtisii_strain_FDAARGOS_1127|CDS_00035,	M_curtisii_strain_FDAARGOS_1128|CDS_01526,	M_curtisii_strain_NCTC11656|CDS_00857,	M_curtisii_strain_NCTC11657|CDS_00570,	-	-	-	-	-	-	-	-	-	-	-	-	-	-	-	-	-	-	-	-
20956_M_curtisii_strain_ATCC_35242-CDS_00614.faa	M. curtisii	-	-	-	-	-	-	-	M_curtisii_strain_1|CDS_01782,	M_curtisii_strain_10|CDS_01827,	M_curtisii_strain_15|CDS_01827,	M_curtisii_strain_18|CDS_01796,	M_curtisii_strain_19|CDS_01894,	M_curtisii_strain_2|CDS_01703,	M_curtisii_strain_21|CDS_01683,	M_curtisii_strain_22|CDS_01712,	M_curtisii_strain_24|CDS_01675,	M_curtisii_strain_25|CDS_01797,	M_curtisii_strain_ATCC_35241|CDS_00168,	M_curtisii_strain_ATCC_35242|CDS_00614,	M_curtisii_strain_ATCC_43063|CDS_01718,	M_curtisii_strain_ATCC_51333|CDS_01195,	M_curtisii_strain_FDAARGOS_1127|CDS_00036,	M_curtisii_strain_FDAARGOS_1128|CDS_01525,	M_curtisii_strain_NCTC11656|CDS_00856,	M_curtisii_strain_NCTC11657|CDS_00571,	-	-	-	-	-	-	-	-	-	-	-	-	-	-	-	-	-	-	-	-
20936_M_curtisii_strain_ATCC_35242-CDS_00591.faa	M. curtisii	COG1609	K	DNA-binding transcriptional regulator, LacI/PurR family	PurR	-	-	-	M_curtisii_strain_1|CDS_01806,	M_curtisii_strain_10|CDS_01851,	M_curtisii_strain_15|CDS_01851,	M_curtisii_strain_18|CDS_01819,	M_curtisii_strain_19|CDS_01917,	M_curtisii_strain_2|CDS_01727,	M_curtisii_strain_21|CDS_01707,	M_curtisii_strain_22|CDS_01736,	M_curtisii_strain_24|CDS_01699,	M_curtisii_strain_25|CDS_01821,	M_curtisii_strain_ATCC_35241|CDS_00145,	M_curtisii_strain_ATCC_35242|CDS_00591,	M_curtisii_strain_ATCC_43063|CDS_01741,	M_curtisii_strain_ATCC_51333|CDS_01218,	M_curtisii_strain_FDAARGOS_1127|CDS_00059,	M_curtisii_strain_FDAARGOS_1128|CDS_01502,	M_curtisii_strain_NCTC11656|CDS_00833,	M_curtisii_strain_NCTC11657|CDS_00594,	-	-	-	-	-	-	-	-	-	-	-	-	-	-	-	-	-	-	-	-
20934_M_curtisii_strain_ATCC_35242-CDS_00588.faa	M. curtisii	-	-	-	-	-	-	-	M_curtisii_strain_1|CDS_01809,	-	M_curtisii_strain_15|CDS_01854,	M_curtisii_strain_18|CDS_01822,	M_curtisii_strain_19|CDS_01920,	M_curtisii_strain_2|CDS_01730,	M_curtisii_strain_21|CDS_01710,	M_curtisii_strain_22|CDS_01739,	M_curtisii_strain_24|CDS_01702,	M_curtisii_strain_25|CDS_01824,	M_curtisii_strain_ATCC_35241|CDS_00142,	M_curtisii_strain_ATCC_35242|CDS_00588,	M_curtisii_strain_ATCC_43063|CDS_01744,	M_curtisii_strain_ATCC_51333|CDS_01221,	M_curtisii_strain_FDAARGOS_1127|CDS_00062,	M_curtisii_strain_FDAARGOS_1128|CDS_01499,	M_curtisii_strain_NCTC11656|CDS_00830,	M_curtisii_strain_NCTC11657|CDS_00597,	-	-	-	-	-	-	-	-	-	-	-	-	-	-	-	-	-	-	-	M_sp_strain_RF_GAM_744_WT_7|CDS_01016,
20932_M_curtisii_strain_ATCC_35242-CDS_00586.faa	M. curtisii	-	-	-	-	-	-	-	M_curtisii_strain_1|CDS_01811,	-	M_curtisii_strain_15|CDS_01855,	M_curtisii_strain_18|CDS_01823,	M_curtisii_strain_19|CDS_01921,	M_curtisii_strain_2|CDS_01731,	M_curtisii_strain_21|CDS_01711,	M_curtisii_strain_22|CDS_01740,	M_curtisii_strain_24|CDS_01704,	M_curtisii_strain_25|CDS_01825,	M_curtisii_strain_ATCC_35241|CDS_00141,	M_curtisii_strain_ATCC_35242|CDS_00586,	M_curtisii_strain_ATCC_43063|CDS_01745,	M_curtisii_strain_ATCC_51333|CDS_01222,	M_curtisii_strain_FDAARGOS_1127|CDS_00063,	M_curtisii_strain_FDAARGOS_1128|CDS_01498,	M_curtisii_strain_NCTC11656|CDS_00829,	M_curtisii_strain_NCTC11657|CDS_00598,	-	-	-	-	-	-	-	-	-	-	-	-	-	-	-	-	-	-	-	-
20924_M_curtisii_strain_ATCC_35242-CDS_00578.faa	M. curtisii	COG1670	JO	Protein N-acetyltransferase, RimJ/RimL family	RimL	-	K03790	rimJ; [ribosomal protein S5]-alanine N-acetyltransferase [EC:2.3.1.267]	M_curtisii_strain_1|CDS_01820,	M_curtisii_strain_10|CDS_01860,	M_curtisii_strain_15|CDS_01863,	M_curtisii_strain_18|CDS_01832,	M_curtisii_strain_19|CDS_01930,	M_curtisii_strain_2|CDS_01739,	M_curtisii_strain_21|CDS_01719,	M_curtisii_strain_22|CDS_01748,	M_curtisii_strain_24|CDS_01712,	M_curtisii_strain_25|CDS_01833,	M_curtisii_strain_ATCC_35241|CDS_00132,	M_curtisii_strain_ATCC_35242|CDS_00578,	M_curtisii_strain_ATCC_43063|CDS_01753,	M_curtisii_strain_ATCC_51333|CDS_01232,	M_curtisii_strain_FDAARGOS_1127|CDS_00071,	M_curtisii_strain_FDAARGOS_1128|CDS_01490,	M_curtisii_strain_NCTC11656|CDS_00820,	M_curtisii_strain_NCTC11657|CDS_00606,	-	-	-	-	-	-	-	-	-	-	-	-	-	-	-	-	-	-	-	-
20908_M_curtisii_strain_ATCC_35242-CDS_00562.faa	M. curtisii	COG2153	R	Predicted N-acyltransferase, GNAT family	ElaA	-	K02348	elaA; ElaA protein	M_curtisii_strain_1|CDS_01843,	M_curtisii_strain_10|CDS_01874,	M_curtisii_strain_15|CDS_01879,	M_curtisii_strain_18|CDS_01854,	M_curtisii_strain_19|CDS_00015,	M_curtisii_strain_2|CDS_01755,	M_curtisii_strain_21|CDS_01735,	M_curtisii_strain_22|CDS_01769,	M_curtisii_strain_24|CDS_01733,	M_curtisii_strain_25|CDS_01849,	M_curtisii_strain_ATCC_35241|CDS_00109,	M_curtisii_strain_ATCC_35242|CDS_00562,	M_curtisii_strain_ATCC_43063|CDS_01774,	M_curtisii_strain_ATCC_51333|CDS_01254,	M_curtisii_strain_FDAARGOS_1127|CDS_00093,	M_curtisii_strain_FDAARGOS_1128|CDS_01469,	M_curtisii_strain_NCTC11656|CDS_00798,	M_curtisii_strain_NCTC11657|CDS_00622,	-	-	-	-	-	-	-	-	-	-	-	-	-	-	-	-	-	-	-	-
20892_M_curtisii_strain_ATCC_35242-CDS_00546.faa	M. curtisii	COG0667	HR	Pyridoxal reductase PdxI or related oxidoreductase, aldo/keto reductase family	PdxI	-	-	-	M_curtisii_strain_1|CDS_01859,	M_curtisii_strain_10|CDS_01890,	M_curtisii_strain_15|CDS_00016,	M_curtisii_strain_18|CDS_01870,	M_curtisii_strain_19|CDS_00031,	M_curtisii_strain_2|CDS_01772,	M_curtisii_strain_21|CDS_01752,	M_curtisii_strain_22|CDS_01785,	M_curtisii_strain_24|CDS_01749,	M_curtisii_strain_25|CDS_00016,	M_curtisii_strain_ATCC_35241|CDS_00092,	M_curtisii_strain_ATCC_35242|CDS_00546,	M_curtisii_strain_ATCC_43063|CDS_01790,	M_curtisii_strain_ATCC_51333|CDS_01272,	M_curtisii_strain_FDAARGOS_1127|CDS_00110,	M_curtisii_strain_FDAARGOS_1128|CDS_01453,	M_curtisii_strain_NCTC11656|CDS_00781,	M_curtisii_strain_NCTC11657|CDS_00638,	-	-	-	-	-	-	-	-	-	-	-	-	-	-	-	-	-	-	-	M_sp_strain_RF_GAM_744_WT_7|CDS_01952,
20867_M_curtisii_strain_ATCC_35242-CDS_00521.faa	M. curtisii	-	-	-	-	-	-	-	M_curtisii_strain_1|CDS_01884,	M_curtisii_strain_10|CDS_01915,	M_curtisii_strain_15|CDS_00041,	M_curtisii_strain_18|CDS_01895,	M_curtisii_strain_19|CDS_00056,	M_curtisii_strain_2|CDS_01797,	M_curtisii_strain_21|CDS_01777,	M_curtisii_strain_22|CDS_01810,	M_curtisii_strain_24|CDS_01774,	M_curtisii_strain_25|CDS_00041,	M_curtisii_strain_ATCC_35241|CDS_00067,	M_curtisii_strain_ATCC_35242|CDS_00521,	M_curtisii_strain_ATCC_43063|CDS_01815,	M_curtisii_strain_ATCC_51333|CDS_01297,	M_curtisii_strain_FDAARGOS_1127|CDS_00135,	M_curtisii_strain_FDAARGOS_1128|CDS_01428,	M_curtisii_strain_NCTC11656|CDS_00756,	M_curtisii_strain_NCTC11657|CDS_00663,	-	-	-	-	-	-	-	-	-	-	-	-	-	-	-	-	-	-	-	-
20865_M_curtisii_strain_ATCC_35242-CDS_00519.faa	M. curtisii	COG1461	R	Predicted kinase related to dihydroxyacetone kinase	YloV	-	K07030	K07030; uncharacterized protein	M_curtisii_strain_1|CDS_01886,	M_curtisii_strain_10|CDS_01917,	M_curtisii_strain_15|CDS_00043,	M_curtisii_strain_18|CDS_01897,	M_curtisii_strain_19|CDS_00058,	M_curtisii_strain_2|CDS_01799,	M_curtisii_strain_21|CDS_01779,	M_curtisii_strain_22|CDS_01812,	M_curtisii_strain_24|CDS_01776,	M_curtisii_strain_25|CDS_00043,	M_curtisii_strain_ATCC_35241|CDS_00065,	M_curtisii_strain_ATCC_35242|CDS_00519,	M_curtisii_strain_ATCC_43063|CDS_01817,	M_curtisii_strain_ATCC_51333|CDS_01299,	M_curtisii_strain_FDAARGOS_1127|CDS_00137,	M_curtisii_strain_FDAARGOS_1128|CDS_01426,	M_curtisii_strain_NCTC11656|CDS_00754,	M_curtisii_strain_NCTC11657|CDS_00665,	-	-	-	-	-	-	-	-	-	-	-	-	-	-	-	-	-	-	-	-
20864_M_curtisii_strain_ATCC_35242-CDS_00518.faa	M. curtisii	COG1027	E	Aspartate ammonia-lyase	AspA	-	K01744	aspA; aspartate ammonia-lyase [EC:4.3.1.1]	M_curtisii_strain_1|CDS_01887,	M_curtisii_strain_10|CDS_01918,	M_curtisii_strain_15|CDS_00044,	M_curtisii_strain_18|CDS_01898,	M_curtisii_strain_19|CDS_00059,	M_curtisii_strain_2|CDS_01800,	M_curtisii_strain_21|CDS_01780,	M_curtisii_strain_22|CDS_01813,	M_curtisii_strain_24|CDS_01777,	M_curtisii_strain_25|CDS_00044,	M_curtisii_strain_ATCC_35241|CDS_00064,	M_curtisii_strain_ATCC_35242|CDS_00518,	M_curtisii_strain_ATCC_43063|CDS_01818,	M_curtisii_strain_ATCC_51333|CDS_01300,	M_curtisii_strain_FDAARGOS_1127|CDS_00138,	M_curtisii_strain_FDAARGOS_1128|CDS_01425,	M_curtisii_strain_NCTC11656|CDS_00753,	M_curtisii_strain_NCTC11657|CDS_00666,	-	-	-	-	-	-	-	-	-	-	-	-	-	-	-	-	-	-	-	M_sp_strain_RF_GAM_744_WT_7|CDS_02105,
20853_M_curtisii_strain_ATCC_35242-CDS_00507.faa	M. curtisii	-	-	-	-	-	-	-	M_curtisii_strain_1|CDS_01896,	M_curtisii_strain_10|CDS_01927,	M_curtisii_strain_15|CDS_00053,	M_curtisii_strain_18|CDS_01907,	M_curtisii_strain_19|CDS_00068,	M_curtisii_strain_2|CDS_01809,	M_curtisii_strain_21|CDS_01789,	M_curtisii_strain_22|CDS_01822,	M_curtisii_strain_24|CDS_01788,	M_curtisii_strain_25|CDS_00053,	M_curtisii_strain_ATCC_35241|CDS_00053,	M_curtisii_strain_ATCC_35242|CDS_00507,	M_curtisii_strain_ATCC_43063|CDS_01827,	M_curtisii_strain_ATCC_51333|CDS_01309,	M_curtisii_strain_FDAARGOS_1127|CDS_00149,	M_curtisii_strain_FDAARGOS_1128|CDS_01416,	M_curtisii_strain_NCTC11656|CDS_00742,	M_curtisii_strain_NCTC11657|CDS_00677,	-	-	-	-	-	-	-	-	-	-	-	-	-	-	-	-	-	-	-	-
20852_M_curtisii_strain_ATCC_35242-CDS_00506.faa	M. curtisii	COG0106	E	Phosphoribosylformimino-5-aminoimidazole carboxamide ribonucleotide (ProFAR) isomerase	HisA	Histidine biosynthesis	K24017	priA; phosphoribosyl isomerase A [EC:5.3.1.16 5.3.1.24]	M_curtisii_strain_1|CDS_01897,	M_curtisii_strain_10|CDS_01928,	M_curtisii_strain_15|CDS_00054,	M_curtisii_strain_18|CDS_01908,	M_curtisii_strain_19|CDS_00069,	M_curtisii_strain_2|CDS_01810,	M_curtisii_strain_21|CDS_01790,	M_curtisii_strain_22|CDS_01823,	M_curtisii_strain_24|CDS_01789,	M_curtisii_strain_25|CDS_00054,	M_curtisii_strain_ATCC_35241|CDS_00052,	M_curtisii_strain_ATCC_35242|CDS_00506,	M_curtisii_strain_ATCC_43063|CDS_01828,	M_curtisii_strain_ATCC_51333|CDS_01310,	M_curtisii_strain_FDAARGOS_1127|CDS_00150,	M_curtisii_strain_FDAARGOS_1128|CDS_01415,	M_curtisii_strain_NCTC11656|CDS_00741,	M_curtisii_strain_NCTC11657|CDS_00678,	-	-	-	-	-	-	-	-	-	-	-	-	-	-	-	-	-	-	-	M_sp_strain_RF_GAM_744_WT_7|CDS_02130,
20851_M_curtisii_strain_ATCC_35242-CDS_00505.faa	M. curtisii	COG0118	E	Imidazoleglycerol phosphate synthase glutamine amidotransferase subunit HisH	HisH	Histidine biosynthesis	K02501	hisH; imidazole glycerol-phosphate synthase subunit HisH [EC:4.3.2.10]	M_curtisii_strain_1|CDS_01898,	M_curtisii_strain_10|CDS_01929,	M_curtisii_strain_15|CDS_00055,	M_curtisii_strain_18|CDS_01909,	M_curtisii_strain_19|CDS_00070,	M_curtisii_strain_2|CDS_01811,	M_curtisii_strain_21|CDS_01791,	M_curtisii_strain_22|CDS_01824,	M_curtisii_strain_24|CDS_01790,	M_curtisii_strain_25|CDS_00055,	M_curtisii_strain_ATCC_35241|CDS_00051,	M_curtisii_strain_ATCC_35242|CDS_00505,	M_curtisii_strain_ATCC_43063|CDS_01829,	M_curtisii_strain_ATCC_51333|CDS_01311,	M_curtisii_strain_FDAARGOS_1127|CDS_00151,	M_curtisii_strain_FDAARGOS_1128|CDS_01414,	M_curtisii_strain_NCTC11656|CDS_00740,	M_curtisii_strain_NCTC11657|CDS_00679,	-	-	-	-	-	-	-	-	-	-	-	-	-	-	-	-	-	-	-	M_sp_strain_RF_GAM_744_WT_7|CDS_02131,
20849_M_curtisii_strain_ATCC_35242-CDS_00503.faa	M. curtisii	COG0131	E	Imidazoleglycerol phosphate dehydratase HisB	HisB2	Histidine biosynthesis	K01693	hisB; imidazoleglycerol-phosphate dehydratase [EC:4.2.1.19]	M_curtisii_strain_1|CDS_01900,	M_curtisii_strain_10|CDS_01931,	M_curtisii_strain_15|CDS_00057,	M_curtisii_strain_18|CDS_01911,	M_curtisii_strain_19|CDS_00072,	M_curtisii_strain_2|CDS_01813,	M_curtisii_strain_21|CDS_01793,	M_curtisii_strain_22|CDS_01826,	M_curtisii_strain_24|CDS_01792,	M_curtisii_strain_25|CDS_00057,	M_curtisii_strain_ATCC_35241|CDS_00049,	M_curtisii_strain_ATCC_35242|CDS_00503,	M_curtisii_strain_ATCC_43063|CDS_01831,	M_curtisii_strain_ATCC_51333|CDS_01313,	M_curtisii_strain_FDAARGOS_1127|CDS_00153,	M_curtisii_strain_FDAARGOS_1128|CDS_01412,	M_curtisii_strain_NCTC11656|CDS_00738,	M_curtisii_strain_NCTC11657|CDS_00681,	-	-	-	-	-	-	-	-	-	-	-	-	-	-	-	-	-	-	-	M_sp_strain_RF_GAM_744_WT_7|CDS_02133,
20848_M_curtisii_strain_ATCC_35242-CDS_00502.faa	M. curtisii	COG0079	E	Histidinol-phosphate/aromatic aminotransferase or cobyric acid decarboxylase	HisC	Cobalamine/B12 biosynthesis	K00817	hisC; histidinol-phosphate aminotransferase [EC:2.6.1.9]	M_curtisii_strain_1|CDS_01901,	M_curtisii_strain_10|CDS_01932,	M_curtisii_strain_15|CDS_00058,	M_curtisii_strain_18|CDS_01912,	M_curtisii_strain_19|CDS_00073,	M_curtisii_strain_2|CDS_01814,	M_curtisii_strain_21|CDS_01794,	M_curtisii_strain_22|CDS_01827,	M_curtisii_strain_24|CDS_01793,	M_curtisii_strain_25|CDS_00058,	M_curtisii_strain_ATCC_35241|CDS_00048,	M_curtisii_strain_ATCC_35242|CDS_00502,	M_curtisii_strain_ATCC_43063|CDS_01832,	M_curtisii_strain_ATCC_51333|CDS_01314,	M_curtisii_strain_FDAARGOS_1127|CDS_00154,	M_curtisii_strain_FDAARGOS_1128|CDS_01411,	M_curtisii_strain_NCTC11656|CDS_00737,	M_curtisii_strain_NCTC11657|CDS_00682,	-	-	-	-	-	-	-	-	-	-	-	-	-	-	-	-	-	-	-	M_sp_strain_RF_GAM_744_WT_7|CDS_02134,
20847_M_curtisii_strain_ATCC_35242-CDS_00501.faa	M. curtisii	COG0141	E	Histidinol dehydrogenase	HisD	Histidine biosynthesis	K00013	hisD; histidinol dehydrogenase [EC:1.1.1.23]	M_curtisii_strain_1|CDS_01902,	M_curtisii_strain_10|CDS_01933,	M_curtisii_strain_15|CDS_00059,	M_curtisii_strain_18|CDS_01913,	M_curtisii_strain_19|CDS_00074,	M_curtisii_strain_2|CDS_01815,	M_curtisii_strain_21|CDS_01795,	M_curtisii_strain_22|CDS_01828,	M_curtisii_strain_24|CDS_01794,	M_curtisii_strain_25|CDS_00059,	M_curtisii_strain_ATCC_35241|CDS_00047,	M_curtisii_strain_ATCC_35242|CDS_00501,	M_curtisii_strain_ATCC_43063|CDS_01833,	M_curtisii_strain_ATCC_51333|CDS_01315,	M_curtisii_strain_FDAARGOS_1127|CDS_00155,	M_curtisii_strain_FDAARGOS_1128|CDS_01410,	M_curtisii_strain_NCTC11656|CDS_00736,	M_curtisii_strain_NCTC11657|CDS_00683,	-	-	-	-	-	-	-	-	-	-	-	-	-	-	-	-	-	-	-	M_sp_strain_RF_GAM_744_WT_7|CDS_02135,
20828_M_curtisii_strain_ATCC_35242-CDS_00482.faa	M. curtisii	-	-	-	-	-	-	-	M_curtisii_strain_1|CDS_01920,	M_curtisii_strain_10|CDS_01946,	M_curtisii_strain_15|CDS_00072,	M_curtisii_strain_18|CDS_01931,	M_curtisii_strain_19|CDS_00092,	M_curtisii_strain_2|CDS_01828,	M_curtisii_strain_21|CDS_01808,	M_curtisii_strain_22|CDS_01841,	M_curtisii_strain_24|CDS_01807,	M_curtisii_strain_25|CDS_00072,	M_curtisii_strain_ATCC_35241|CDS_00034,	M_curtisii_strain_ATCC_35242|CDS_00482,	M_curtisii_strain_ATCC_43063|CDS_01851,	M_curtisii_strain_ATCC_51333|CDS_01329,	M_curtisii_strain_FDAARGOS_1127|CDS_00168,	M_curtisii_strain_FDAARGOS_1128|CDS_01392,	M_curtisii_strain_NCTC11656|CDS_00723,	M_curtisii_strain_NCTC11657|CDS_00702,	-	-	-	-	-	-	-	-	-	-	-	-	-	-	-	-	-	-	-	M_sp_strain_RF_GAM_744_WT_7|CDS_01733,
20827_M_curtisii_strain_ATCC_35242-CDS_00481.faa	M. curtisii	-	-	-	-	-	-	-	M_curtisii_strain_1|CDS_01921,	M_curtisii_strain_10|CDS_01947,	M_curtisii_strain_15|CDS_00074,	M_curtisii_strain_18|CDS_01932,	M_curtisii_strain_19|CDS_00093,	M_curtisii_strain_2|CDS_01830,	M_curtisii_strain_21|CDS_01809,	M_curtisii_strain_22|CDS_01842,	M_curtisii_strain_24|CDS_01808,	M_curtisii_strain_25|CDS_00074,	M_curtisii_strain_ATCC_35241|CDS_00033,	M_curtisii_strain_ATCC_35242|CDS_00481,	M_curtisii_strain_ATCC_43063|CDS_01852,	M_curtisii_strain_ATCC_51333|CDS_01330,	M_curtisii_strain_FDAARGOS_1127|CDS_00169,	M_curtisii_strain_FDAARGOS_1128|CDS_01391,	M_curtisii_strain_NCTC11656|CDS_00722,	M_curtisii_strain_NCTC11657|CDS_00703,	-	-	-	-	-	-	-	-	-	-	-	-	-	-	-	-	-	-	-	M_sp_strain_RF_GAM_744_WT_7|CDS_01732,
20825_M_curtisii_strain_ATCC_35242-CDS_00479.faa	M. curtisii	-	-	-	-	-	-	-	M_curtisii_strain_1|CDS_01923,	M_curtisii_strain_10|CDS_01949,	M_curtisii_strain_15|CDS_00076,	M_curtisii_strain_18|CDS_01934,	M_curtisii_strain_19|CDS_00095,	M_curtisii_strain_2|CDS_01832,	M_curtisii_strain_21|CDS_01811,	M_curtisii_strain_22|CDS_01844,	M_curtisii_strain_24|CDS_01810,	M_curtisii_strain_25|CDS_00076,	M_curtisii_strain_ATCC_35241|CDS_00031,	M_curtisii_strain_ATCC_35242|CDS_00479,	M_curtisii_strain_ATCC_43063|CDS_01854,	M_curtisii_strain_ATCC_51333|CDS_01332,	M_curtisii_strain_FDAARGOS_1127|CDS_00171,	M_curtisii_strain_FDAARGOS_1128|CDS_01389,	M_curtisii_strain_NCTC11656|CDS_00720,	M_curtisii_strain_NCTC11657|CDS_00705,	-	-	-	-	-	-	-	-	-	-	-	-	-	-	-	-	-	-	-	-
20823_M_curtisii_strain_ATCC_35242-CDS_00477.faa	M. curtisii	-	-	-	-	-	-	-	M_curtisii_strain_1|CDS_01925,	M_curtisii_strain_10|CDS_01951,	M_curtisii_strain_15|CDS_00078,	M_curtisii_strain_18|CDS_01936,	M_curtisii_strain_19|CDS_00097,	M_curtisii_strain_2|CDS_01834,	M_curtisii_strain_21|CDS_01813,	M_curtisii_strain_22|CDS_01846,	M_curtisii_strain_24|CDS_01812,	M_curtisii_strain_25|CDS_00078,	M_curtisii_strain_ATCC_35241|CDS_00029,	M_curtisii_strain_ATCC_35242|CDS_00477,	M_curtisii_strain_ATCC_43063|CDS_01856,	-	M_curtisii_strain_FDAARGOS_1127|CDS_00173,	M_curtisii_strain_FDAARGOS_1128|CDS_01387,	M_curtisii_strain_NCTC11656|CDS_00718,	M_curtisii_strain_NCTC11657|CDS_00707,	-	-	-	-	-	-	-	-	-	-	-	-	-	-	-	-	-	-	-	-
20818_M_curtisii_strain_ATCC_35242-CDS_00472.faa	M. curtisii	COG2146	PQ	Ferredoxin subunit of nitrite reductase or a ring-hydroxylating dioxygenase	NirD	-	K05710	hcaC; 3-phenylpropionate/trans-cinnamate dioxygenase ferredoxin component	M_curtisii_strain_1|CDS_01930,	M_curtisii_strain_10|CDS_01956,	M_curtisii_strain_15|CDS_00083,	M_curtisii_strain_18|CDS_01941,	M_curtisii_strain_19|CDS_00102,	M_curtisii_strain_2|CDS_01839,	M_curtisii_strain_21|CDS_01818,	M_curtisii_strain_22|CDS_01851,	M_curtisii_strain_24|CDS_01817,	M_curtisii_strain_25|CDS_00083,	M_curtisii_strain_ATCC_35241|CDS_00024,	M_curtisii_strain_ATCC_35242|CDS_00472,	M_curtisii_strain_ATCC_43063|CDS_01861,	M_curtisii_strain_ATCC_51333|CDS_01338,	M_curtisii_strain_FDAARGOS_1127|CDS_00178,	M_curtisii_strain_FDAARGOS_1128|CDS_01382,	M_curtisii_strain_NCTC11656|CDS_00713,	M_curtisii_strain_NCTC11657|CDS_00712,	-	-	-	-	-	-	-	-	-	-	-	-	-	-	-	-	-	-	-	M_sp_strain_RF_GAM_744_WT_7|CDS_01995,
20801_M_curtisii_strain_ATCC_35242-CDS_00455.faa	M. curtisii	-	-	-	-	-	-	-	M_curtisii_strain_1|CDS_01947,	M_curtisii_strain_10|CDS_01973,	M_curtisii_strain_15|CDS_00100,	M_curtisii_strain_18|CDS_01958,	M_curtisii_strain_19|CDS_00119,	M_curtisii_strain_2|CDS_01856,	M_curtisii_strain_21|CDS_01835,	M_curtisii_strain_22|CDS_01868,	M_curtisii_strain_24|CDS_01834,	M_curtisii_strain_25|CDS_00100,	M_curtisii_strain_ATCC_35241|CDS_00007,	M_curtisii_strain_ATCC_35242|CDS_00455,	M_curtisii_strain_ATCC_43063|CDS_01878,	M_curtisii_strain_ATCC_51333|CDS_01355,	M_curtisii_strain_FDAARGOS_1127|CDS_00195,	M_curtisii_strain_FDAARGOS_1128|CDS_01365,	M_curtisii_strain_NCTC11656|CDS_00696,	M_curtisii_strain_NCTC11657|CDS_00729,	-	-	-	-	-	-	-	-	-	-	-	-	-	-	-	-	-	-	-	M_sp_strain_RF_GAM_744_WT_7|CDS_02021,
20797_M_curtisii_strain_ATCC_35242-CDS_00451.faa	M. curtisii	COG2235	E	Arginine deiminase	ArcA	-	K01478	arcA; arginine deiminase [EC:3.5.3.6]	M_curtisii_strain_1|CDS_01951,	M_curtisii_strain_10|CDS_01977,	M_curtisii_strain_15|CDS_00104,	M_curtisii_strain_18|CDS_01962,	M_curtisii_strain_19|CDS_00123,	M_curtisii_strain_2|CDS_01860,	M_curtisii_strain_21|CDS_01839,	M_curtisii_strain_22|CDS_01872,	M_curtisii_strain_24|CDS_01838,	M_curtisii_strain_25|CDS_00104,	M_curtisii_strain_ATCC_35241|CDS_00003,	M_curtisii_strain_ATCC_35242|CDS_00451,	M_curtisii_strain_ATCC_43063|CDS_01882,	M_curtisii_strain_ATCC_51333|CDS_01359,	M_curtisii_strain_FDAARGOS_1127|CDS_00199,	M_curtisii_strain_FDAARGOS_1128|CDS_01361,	M_curtisii_strain_NCTC11656|CDS_00692,	M_curtisii_strain_NCTC11657|CDS_00733,	-	-	-	-	-	-	-	-	-	-	-	-	-	-	-	-	-	-	-	-
20796_M_curtisii_strain_ATCC_35242-CDS_00450.faa	M. curtisii	COG0531	E	Serine transporter YbeC, amino acid:H+ symporter family	PotE	-	K03758	arcD, lysl, lysP; arginine:ornithine antiporter / lysine permease	M_curtisii_strain_1|CDS_01952,	M_curtisii_strain_10|CDS_01978,	M_curtisii_strain_15|CDS_00105,	M_curtisii_strain_18|CDS_01963,	M_curtisii_strain_19|CDS_00124,	M_curtisii_strain_2|CDS_01861,	M_curtisii_strain_21|CDS_01840,	M_curtisii_strain_22|CDS_01873,	M_curtisii_strain_24|CDS_01839,	M_curtisii_strain_25|CDS_00105,	M_curtisii_strain_ATCC_35241|CDS_00002,	M_curtisii_strain_ATCC_35242|CDS_00450,	M_curtisii_strain_ATCC_43063|CDS_01883,	M_curtisii_strain_ATCC_51333|CDS_01360,	M_curtisii_strain_FDAARGOS_1127|CDS_00200,	M_curtisii_strain_FDAARGOS_1128|CDS_01360,	M_curtisii_strain_NCTC11656|CDS_00691,	M_curtisii_strain_NCTC11657|CDS_00734,	-	-	-	-	-	-	-	-	-	-	-	-	-	-	-	-	-	-	-	-
20795_M_curtisii_strain_ATCC_35242-CDS_00448.faa	M. curtisii	COG1473	R	Metal-dependent amidase/aminoacylase/carboxypeptidase	AbgB	Lysine biosynthesis	-	-	M_curtisii_strain_1|CDS_01957,	M_curtisii_strain_10|CDS_00002,	M_curtisii_strain_15|CDS_00109,	M_curtisii_strain_18|CDS_01968,	M_curtisii_strain_19|CDS_00128,	M_curtisii_strain_2|CDS_01865,	M_curtisii_strain_21|CDS_01844,	M_curtisii_strain_22|CDS_00001,	M_curtisii_strain_24|CDS_00002,	M_curtisii_strain_25|CDS_00109,	M_curtisii_strain_ATCC_35241|CDS_01878,	M_curtisii_strain_ATCC_35242|CDS_00448,	M_curtisii_strain_ATCC_43063|CDS_01886,	M_curtisii_strain_ATCC_51333|CDS_01362,	M_curtisii_strain_FDAARGOS_1127|CDS_00203,	M_curtisii_strain_FDAARGOS_1128|CDS_01357,	M_curtisii_strain_NCTC11656|CDS_00688,	M_curtisii_strain_NCTC11657|CDS_00740,	-	-	-	-	-	-	-	-	-	-	-	-	-	-	-	-	-	-	-	M_sp_strain_RF_GAM_744_WT_7|CDS_00063,
20794_M_curtisii_strain_ATCC_35242-CDS_00447.faa	M. curtisii	COG1438	K	Arginine repressor	ArgR	-	K03402	argR, ahrC; transcriptional regulator of arginine metabolism	M_curtisii_strain_1|CDS_01958,	M_curtisii_strain_10|CDS_00003,	M_curtisii_strain_15|CDS_00110,	M_curtisii_strain_18|CDS_01969,	M_curtisii_strain_19|CDS_00129,	M_curtisii_strain_2|CDS_01866,	M_curtisii_strain_21|CDS_01845,	M_curtisii_strain_22|CDS_00002,	M_curtisii_strain_24|CDS_00003,	M_curtisii_strain_25|CDS_00110,	M_curtisii_strain_ATCC_35241|CDS_01879,	M_curtisii_strain_ATCC_35242|CDS_00447,	M_curtisii_strain_ATCC_43063|CDS_01887,	M_curtisii_strain_ATCC_51333|CDS_01363,	M_curtisii_strain_FDAARGOS_1127|CDS_00204,	M_curtisii_strain_FDAARGOS_1128|CDS_01356,	M_curtisii_strain_NCTC11656|CDS_00687,	M_curtisii_strain_NCTC11657|CDS_00741,	-	-	-	-	-	-	-	-	-	-	-	-	-	-	-	-	-	-	-	-
33211_M_mulieris_strain_11-CDS_00018.faa	M. mulieris	-	-	-	-	-	-	-	-	-	-	-	-	-	-	-	-	-	-	-	-	-	-	-	-	-	M_mulieris_strain_11|CDS_00018,	M_mulieris_strain_12|CDS_00018,	M_mulieris_strain_13|CDS_00018,	M_mulieris_strain_16|CDS_00018,	M_mulieris_strain_20|CDS_00017,	M_mulieris_strain_23|CDS_00018,	M_mulieris_strain_3|CDS_00017,	M_mulieris_strain_4|CDS_00018,	M_mulieris_strain_28_1|CDS_00018,	M_mulieris_strain_5|CDS_00017,	M_mulieris_strain_7|CDS_00019,	M_mulieris_strain_8|CDS_00017,	M_mulieris_strain_ATCC_35239|CDS_02225,	M_mulieris_strain_ATCC_35243|CDS_00020,	M_mulieris_strain_DSM_2710|CDS_00021,	M_mulieris_strain_FB024_16|CDS_00019,	M_mulieris_strain_NCTC11497|CDS_00746,	M_mulieris_strain_NCTC11658|CDS_00671,	M_mulieris_strain_NCTC11819|CDS_00631,	M_sp_strain_RF_GAM_744_WT_7|CDS_00692,
33228_M_mulieris_strain_11-CDS_00039.faa	M. mulieris	-	-	-	-	-	-	-	-	-	-	-	-	-	-	-	-	-	-	-	-	-	-	-	-	-	M_mulieris_strain_11|CDS_00039,	M_mulieris_strain_12|CDS_00039,	M_mulieris_strain_13|CDS_00039,	M_mulieris_strain_16|CDS_00039,	M_mulieris_strain_20|CDS_00038,	M_mulieris_strain_23|CDS_00039,	M_mulieris_strain_3|CDS_00038,	M_mulieris_strain_4|CDS_00039,	M_mulieris_strain_28_1|CDS_00039,	M_mulieris_strain_5|CDS_00038,	M_mulieris_strain_7|CDS_00040,	M_mulieris_strain_8|CDS_00038,	M_mulieris_strain_ATCC_35239|CDS_02246,	M_mulieris_strain_ATCC_35243|CDS_00041,	M_mulieris_strain_DSM_2710|CDS_00042,	M_mulieris_strain_FB024_16|CDS_00040,	M_mulieris_strain_NCTC11497|CDS_00767,	M_mulieris_strain_NCTC11658|CDS_00692,	M_mulieris_strain_NCTC11819|CDS_00610,	-
33229_M_mulieris_strain_11-CDS_00040.faa	M. mulieris	-	-	-	-	-	-	-	-	-	-	-	-	-	-	-	-	-	-	-	-	-	-	-	-	-	M_mulieris_strain_11|CDS_00040,	M_mulieris_strain_12|CDS_00040,	M_mulieris_strain_13|CDS_00040,	M_mulieris_strain_16|CDS_00040,	M_mulieris_strain_20|CDS_00039,	M_mulieris_strain_23|CDS_00040,	M_mulieris_strain_3|CDS_00039,	M_mulieris_strain_4|CDS_00040,	M_mulieris_strain_28_1|CDS_00040,	M_mulieris_strain_5|CDS_00039,	M_mulieris_strain_7|CDS_00041,	M_mulieris_strain_8|CDS_00039,	M_mulieris_strain_ATCC_35239|CDS_02247,	M_mulieris_strain_ATCC_35243|CDS_00042,	M_mulieris_strain_DSM_2710|CDS_00043,	M_mulieris_strain_FB024_16|CDS_00041,	M_mulieris_strain_NCTC11497|CDS_00768,	M_mulieris_strain_NCTC11658|CDS_00693,	M_mulieris_strain_NCTC11819|CDS_00609,	-
33230_M_mulieris_strain_11-CDS_00041.faa	M. mulieris	COG3412	T	Phosphotransferase subunit DhaM of the dihydroxyacetone kinase DhaKLM complex, contains PTS-EIIA, HPr, and PEP-utilizing domains	DhaM	-	K05881	dhaM; phosphoenolpyruvate---glycerone phosphotransferase subunit DhaM [EC:2.7.1.121]	-	-	-	-	-	-	-	-	-	-	-	-	-	-	-	-	-	-	M_mulieris_strain_11|CDS_00041,	M_mulieris_strain_12|CDS_00041,	M_mulieris_strain_13|CDS_00041,	M_mulieris_strain_16|CDS_00041,	M_mulieris_strain_20|CDS_00040,	M_mulieris_strain_23|CDS_00041,	M_mulieris_strain_3|CDS_00040,	M_mulieris_strain_4|CDS_00041,	M_mulieris_strain_28_1|CDS_00041,	M_mulieris_strain_5|CDS_00040,	M_mulieris_strain_7|CDS_00042,	M_mulieris_strain_8|CDS_00040,	M_mulieris_strain_ATCC_35239|CDS_02248,	M_mulieris_strain_ATCC_35243|CDS_00043,	M_mulieris_strain_DSM_2710|CDS_00044,	M_mulieris_strain_FB024_16|CDS_00042,	M_mulieris_strain_NCTC11497|CDS_00769,	M_mulieris_strain_NCTC11658|CDS_00694,	M_mulieris_strain_NCTC11819|CDS_00608,	-
33231_M_mulieris_strain_11-CDS_00042.faa	M. mulieris	COG2376	G	Dihydroxyacetone kinase	DAK1	Isoprenoid biosynthesis	K05879	dhaL; phosphoenolpyruvate---glycerone phosphotransferase subunit DhaL [EC:2.7.1.121]	-	-	-	-	-	-	-	-	-	-	-	-	-	-	-	-	-	-	M_mulieris_strain_11|CDS_00042,	M_mulieris_strain_12|CDS_00042,	M_mulieris_strain_13|CDS_00042,	M_mulieris_strain_16|CDS_00042,	M_mulieris_strain_20|CDS_00041,	M_mulieris_strain_23|CDS_00042,	M_mulieris_strain_3|CDS_00041,	M_mulieris_strain_4|CDS_00042,	M_mulieris_strain_28_1|CDS_00042,	M_mulieris_strain_5|CDS_00041,	M_mulieris_strain_7|CDS_00043,	M_mulieris_strain_8|CDS_00041,	M_mulieris_strain_ATCC_35239|CDS_02249,	M_mulieris_strain_ATCC_35243|CDS_00044,	M_mulieris_strain_DSM_2710|CDS_00045,	M_mulieris_strain_FB024_16|CDS_00043,	M_mulieris_strain_NCTC11497|CDS_00770,	M_mulieris_strain_NCTC11658|CDS_00695,	M_mulieris_strain_NCTC11819|CDS_00607,	M_sp_strain_RF_GAM_744_WT_7|CDS_00484,
33232_M_mulieris_strain_11-CDS_00043.faa	M. mulieris	COG2376	G	Dihydroxyacetone kinase	DAK1	Isoprenoid biosynthesis	K05878	dhaK; phosphoenolpyruvate---glycerone phosphotransferase subunit DhaK [EC:2.7.1.121]	-	-	-	-	-	-	-	-	-	-	-	-	-	-	-	-	-	-	M_mulieris_strain_11|CDS_00043,	M_mulieris_strain_12|CDS_00043,	M_mulieris_strain_13|CDS_00043,	M_mulieris_strain_16|CDS_00043,	M_mulieris_strain_20|CDS_00042,	M_mulieris_strain_23|CDS_00043,	M_mulieris_strain_3|CDS_00042,	M_mulieris_strain_4|CDS_00043,	M_mulieris_strain_28_1|CDS_00043,	M_mulieris_strain_5|CDS_00042,	M_mulieris_strain_7|CDS_00044,	M_mulieris_strain_8|CDS_00042,	M_mulieris_strain_ATCC_35239|CDS_02250,	M_mulieris_strain_ATCC_35243|CDS_00045,	M_mulieris_strain_DSM_2710|CDS_00046,	M_mulieris_strain_FB024_16|CDS_00044,	M_mulieris_strain_NCTC11497|CDS_00771,	M_mulieris_strain_NCTC11658|CDS_00696,	M_mulieris_strain_NCTC11819|CDS_00606,	M_sp_strain_RF_GAM_744_WT_7|CDS_00483,
35413_M_mulieris_strain_11-CDS_02269.faa	M. mulieris	COG1373	R	Predicted ATPase, AAA+ superfamily	-	-	K07133	K07133; uncharacterized protein	-	-	-	-	-	-	-	-	-	-	-	-	-	-	-	-	-	-	M_mulieris_strain_11|CDS_02269,	M_mulieris_strain_12|CDS_00051,	M_mulieris_strain_13|CDS_00048,	M_mulieris_strain_16|CDS_00051,	M_mulieris_strain_20|CDS_00051,	M_mulieris_strain_23|CDS_00050,	M_mulieris_strain_3|CDS_00050,	M_mulieris_strain_4|CDS_00046,	M_mulieris_strain_28_1|CDS_00050,	M_mulieris_strain_5|CDS_00045,	M_mulieris_strain_7|CDS_00048,	M_mulieris_strain_8|CDS_00051,	M_mulieris_strain_ATCC_35239|CDS_00001,	M_mulieris_strain_ATCC_35243|CDS_00049,	M_mulieris_strain_DSM_2710|CDS_00053,	M_mulieris_strain_FB024_16|CDS_00049,	M_mulieris_strain_NCTC11497|CDS_00782,	M_mulieris_strain_NCTC11658|CDS_00703,	M_mulieris_strain_NCTC11819|CDS_00598,	-
33255_M_mulieris_strain_11-CDS_00066.faa	M. mulieris	-	-	-	-	-	-	-	-	-	-	-	-	-	-	-	-	-	-	-	-	-	-	-	-	-	M_mulieris_strain_11|CDS_00066,	M_mulieris_strain_12|CDS_00063,	M_mulieris_strain_13|CDS_00058,	M_mulieris_strain_16|CDS_00063,	M_mulieris_strain_20|CDS_00072,	M_mulieris_strain_23|CDS_00069,	M_mulieris_strain_3|CDS_00071,	M_mulieris_strain_4|CDS_00068,	M_mulieris_strain_28_1|CDS_00068,	M_mulieris_strain_5|CDS_00067,	M_mulieris_strain_7|CDS_00069,	M_mulieris_strain_8|CDS_00072,	-	M_mulieris_strain_ATCC_35243|CDS_00062,	M_mulieris_strain_DSM_2710|CDS_00074,	M_mulieris_strain_FB024_16|CDS_00071,	M_mulieris_strain_NCTC11497|CDS_00804,	M_mulieris_strain_NCTC11658|CDS_00717,	M_mulieris_strain_NCTC11819|CDS_00577,	-
33258_M_mulieris_strain_11-CDS_00069.faa	M. mulieris	-	-	-	-	-	-	-	-	-	-	-	-	-	-	-	-	-	-	-	-	-	-	-	-	-	M_mulieris_strain_11|CDS_00069,	M_mulieris_strain_12|CDS_00066,	M_mulieris_strain_13|CDS_00061,	M_mulieris_strain_16|CDS_00066,	M_mulieris_strain_20|CDS_00075,	M_mulieris_strain_23|CDS_00072,	M_mulieris_strain_3|CDS_00074,	M_mulieris_strain_4|CDS_00071,	M_mulieris_strain_28_1|CDS_00072,	M_mulieris_strain_5|CDS_00070,	M_mulieris_strain_7|CDS_00072,	M_mulieris_strain_8|CDS_00075,	M_mulieris_strain_ATCC_35239|CDS_00038,	M_mulieris_strain_ATCC_35243|CDS_00065,	M_mulieris_strain_DSM_2710|CDS_00077,	M_mulieris_strain_FB024_16|CDS_00075,	M_mulieris_strain_NCTC11497|CDS_00807,	M_mulieris_strain_NCTC11658|CDS_00720,	M_mulieris_strain_NCTC11819|CDS_00574,	M_sp_strain_RF_GAM_744_WT_7|CDS_00471,
33259_M_mulieris_strain_11-CDS_00070.faa	M. mulieris	-	-	-	-	-	-	-	-	-	-	-	-	-	-	-	-	-	-	-	-	-	-	-	-	-	M_mulieris_strain_11|CDS_00070,	M_mulieris_strain_12|CDS_00067,	M_mulieris_strain_13|CDS_00062,	M_mulieris_strain_16|CDS_00067,	M_mulieris_strain_20|CDS_00076,	M_mulieris_strain_23|CDS_00073,	M_mulieris_strain_3|CDS_00075,	M_mulieris_strain_4|CDS_00072,	M_mulieris_strain_28_1|CDS_00073,	M_mulieris_strain_5|CDS_00071,	M_mulieris_strain_7|CDS_00073,	M_mulieris_strain_8|CDS_00076,	M_mulieris_strain_ATCC_35239|CDS_00039,	M_mulieris_strain_ATCC_35243|CDS_00066,	M_mulieris_strain_DSM_2710|CDS_00078,	M_mulieris_strain_FB024_16|CDS_00076,	M_mulieris_strain_NCTC11497|CDS_00808,	M_mulieris_strain_NCTC11658|CDS_00721,	M_mulieris_strain_NCTC11819|CDS_00573,	M_sp_strain_RF_GAM_744_WT_7|CDS_00470,
33260_M_mulieris_strain_11-CDS_00071.faa	M. mulieris	-	-	-	-	-	-	-	-	-	-	-	-	-	-	-	-	-	-	-	-	-	-	-	-	-	M_mulieris_strain_11|CDS_00071,	M_mulieris_strain_12|CDS_00068,	M_mulieris_strain_13|CDS_00063,	M_mulieris_strain_16|CDS_00068,	M_mulieris_strain_20|CDS_00077,	M_mulieris_strain_23|CDS_00074,	M_mulieris_strain_3|CDS_00076,	M_mulieris_strain_4|CDS_00073,	M_mulieris_strain_28_1|CDS_00074,	M_mulieris_strain_5|CDS_00072,	M_mulieris_strain_7|CDS_00074,	M_mulieris_strain_8|CDS_00077,	M_mulieris_strain_ATCC_35239|CDS_00040,	M_mulieris_strain_ATCC_35243|CDS_00067,	M_mulieris_strain_DSM_2710|CDS_00079,	M_mulieris_strain_FB024_16|CDS_00077,	M_mulieris_strain_NCTC11497|CDS_00809,	M_mulieris_strain_NCTC11658|CDS_00722,	M_mulieris_strain_NCTC11819|CDS_00572,	-
33267_M_mulieris_strain_11-CDS_00078.faa	M. mulieris	-	-	-	-	-	-	-	-	-	-	-	-	-	-	-	-	-	-	-	-	-	-	-	-	-	M_mulieris_strain_11|CDS_00078,	M_mulieris_strain_12|CDS_00075,	M_mulieris_strain_13|CDS_00070,	M_mulieris_strain_16|CDS_00075,	M_mulieris_strain_20|CDS_00084,	M_mulieris_strain_23|CDS_00081,	M_mulieris_strain_3|CDS_00083,	M_mulieris_strain_4|CDS_00080,	M_mulieris_strain_28_1|CDS_00081,	M_mulieris_strain_5|CDS_00079,	M_mulieris_strain_7|CDS_00081,	M_mulieris_strain_8|CDS_00084,	M_mulieris_strain_ATCC_35239|CDS_00047,	M_mulieris_strain_ATCC_35243|CDS_00074,	M_mulieris_strain_DSM_2710|CDS_00086,	M_mulieris_strain_FB024_16|CDS_00084,	M_mulieris_strain_NCTC11497|CDS_00816,	M_mulieris_strain_NCTC11658|CDS_00729,	M_mulieris_strain_NCTC11819|CDS_00565,	M_sp_strain_RF_GAM_744_WT_7|CDS_00462,
33270_M_mulieris_strain_11-CDS_00081.faa	M. mulieris	-	-	-	-	-	-	-	-	-	-	-	-	-	-	-	-	-	-	-	-	-	-	-	-	-	M_mulieris_strain_11|CDS_00081,	M_mulieris_strain_12|CDS_00078,	M_mulieris_strain_13|CDS_00073,	M_mulieris_strain_16|CDS_00078,	M_mulieris_strain_20|CDS_00087,	M_mulieris_strain_23|CDS_00084,	M_mulieris_strain_3|CDS_00086,	M_mulieris_strain_4|CDS_00083,	M_mulieris_strain_28_1|CDS_00084,	M_mulieris_strain_5|CDS_00082,	M_mulieris_strain_7|CDS_00084,	M_mulieris_strain_8|CDS_00087,	M_mulieris_strain_ATCC_35239|CDS_00050,	M_mulieris_strain_ATCC_35243|CDS_00077,	M_mulieris_strain_DSM_2710|CDS_00089,	M_mulieris_strain_FB024_16|CDS_00087,	M_mulieris_strain_NCTC11497|CDS_00819,	M_mulieris_strain_NCTC11658|CDS_00732,	M_mulieris_strain_NCTC11819|CDS_00562,	M_sp_strain_RF_GAM_744_WT_7|CDS_00459,
33272_M_mulieris_strain_11-CDS_00083.faa	M. mulieris	-	-	-	-	-	-	-	-	-	-	-	-	-	-	-	-	-	-	-	-	-	-	-	-	-	M_mulieris_strain_11|CDS_00083,	M_mulieris_strain_12|CDS_00080,	M_mulieris_strain_13|CDS_00075,	M_mulieris_strain_16|CDS_00080,	M_mulieris_strain_20|CDS_00089,	M_mulieris_strain_23|CDS_00086,	M_mulieris_strain_3|CDS_00088,	M_mulieris_strain_4|CDS_00085,	M_mulieris_strain_28_1|CDS_00086,	M_mulieris_strain_5|CDS_00084,	M_mulieris_strain_7|CDS_00086,	M_mulieris_strain_8|CDS_00089,	M_mulieris_strain_ATCC_35239|CDS_00052,	M_mulieris_strain_ATCC_35243|CDS_00079,	M_mulieris_strain_DSM_2710|CDS_00091,	M_mulieris_strain_FB024_16|CDS_00089,	M_mulieris_strain_NCTC11497|CDS_00821,	M_mulieris_strain_NCTC11658|CDS_00734,	M_mulieris_strain_NCTC11819|CDS_00560,	-
33273_M_mulieris_strain_11-CDS_00084.faa	M. mulieris	-	-	-	-	-	K03546	sbcC, rad50; DNA repair protein SbcC/Rad50	-	-	-	-	-	-	-	-	-	-	-	-	-	-	-	-	-	-	M_mulieris_strain_11|CDS_00084,	M_mulieris_strain_12|CDS_00081,	M_mulieris_strain_13|CDS_00076,	M_mulieris_strain_16|CDS_00081,	M_mulieris_strain_20|CDS_00090,	M_mulieris_strain_23|CDS_00087,	M_mulieris_strain_3|CDS_00089,	M_mulieris_strain_4|CDS_00086,	M_mulieris_strain_28_1|CDS_00087,	M_mulieris_strain_5|CDS_00085,	M_mulieris_strain_7|CDS_00087,	M_mulieris_strain_8|CDS_00090,	M_mulieris_strain_ATCC_35239|CDS_00053,	M_mulieris_strain_ATCC_35243|CDS_00080,	M_mulieris_strain_DSM_2710|CDS_00092,	M_mulieris_strain_FB024_16|CDS_00090,	M_mulieris_strain_NCTC11497|CDS_00822,	M_mulieris_strain_NCTC11658|CDS_00735,	M_mulieris_strain_NCTC11819|CDS_00559,	-
33274_M_mulieris_strain_11-CDS_00085.faa	M. mulieris	-	-	-	-	-	K03547	sbcD, mre11; DNA repair protein SbcD/Mre11	-	-	-	-	-	-	-	-	-	-	-	-	-	-	-	-	-	-	M_mulieris_strain_11|CDS_00085,	M_mulieris_strain_12|CDS_00082,	M_mulieris_strain_13|CDS_00077,	M_mulieris_strain_16|CDS_00082,	M_mulieris_strain_20|CDS_00091,	M_mulieris_strain_23|CDS_00088,	M_mulieris_strain_3|CDS_00090,	M_mulieris_strain_4|CDS_00087,	M_mulieris_strain_28_1|CDS_00088,	M_mulieris_strain_5|CDS_00086,	M_mulieris_strain_7|CDS_00088,	M_mulieris_strain_8|CDS_00091,	M_mulieris_strain_ATCC_35239|CDS_00054,	M_mulieris_strain_ATCC_35243|CDS_00081,	M_mulieris_strain_DSM_2710|CDS_00093,	M_mulieris_strain_FB024_16|CDS_00091,	M_mulieris_strain_NCTC11497|CDS_00823,	M_mulieris_strain_NCTC11658|CDS_00736,	M_mulieris_strain_NCTC11819|CDS_00558,	-
33278_M_mulieris_strain_11-CDS_00089.faa	M. mulieris	-	-	-	-	-	-	-	-	-	-	-	-	-	-	-	-	-	-	-	-	-	-	-	-	-	M_mulieris_strain_11|CDS_00089,	M_mulieris_strain_12|CDS_00086,	M_mulieris_strain_13|CDS_00081,	M_mulieris_strain_16|CDS_00086,	M_mulieris_strain_20|CDS_00095,	M_mulieris_strain_23|CDS_00092,	M_mulieris_strain_3|CDS_00094,	M_mulieris_strain_4|CDS_00091,	M_mulieris_strain_28_1|CDS_00092,	M_mulieris_strain_5|CDS_00090,	M_mulieris_strain_7|CDS_00092,	M_mulieris_strain_8|CDS_00095,	M_mulieris_strain_ATCC_35239|CDS_00058,	M_mulieris_strain_ATCC_35243|CDS_00085,	M_mulieris_strain_DSM_2710|CDS_00097,	M_mulieris_strain_FB024_16|CDS_00095,	M_mulieris_strain_NCTC11497|CDS_00827,	M_mulieris_strain_NCTC11658|CDS_00740,	M_mulieris_strain_NCTC11819|CDS_00554,	M_sp_strain_RF_GAM_744_WT_7|CDS_00450,
33279_M_mulieris_strain_11-CDS_00090.faa	M. mulieris	-	-	-	-	-	-	-	-	-	-	-	-	-	-	-	-	-	-	-	-	-	-	-	-	-	M_mulieris_strain_11|CDS_00090,	M_mulieris_strain_12|CDS_00087,	M_mulieris_strain_13|CDS_00082,	M_mulieris_strain_16|CDS_00087,	M_mulieris_strain_20|CDS_00096,	M_mulieris_strain_23|CDS_00093,	M_mulieris_strain_3|CDS_00095,	M_mulieris_strain_4|CDS_00092,	M_mulieris_strain_28_1|CDS_00093,	M_mulieris_strain_5|CDS_00091,	M_mulieris_strain_7|CDS_00093,	M_mulieris_strain_8|CDS_00096,	M_mulieris_strain_ATCC_35239|CDS_00059,	M_mulieris_strain_ATCC_35243|CDS_00086,	M_mulieris_strain_DSM_2710|CDS_00098,	M_mulieris_strain_FB024_16|CDS_00096,	M_mulieris_strain_NCTC11497|CDS_00828,	M_mulieris_strain_NCTC11658|CDS_00741,	M_mulieris_strain_NCTC11819|CDS_00553,	M_sp_strain_RF_GAM_744_WT_7|CDS_00449,
33285_M_mulieris_strain_11-CDS_00096.faa	M. mulieris	-	-	-	-	-	-	-	-	-	-	-	-	-	-	-	-	-	-	-	-	-	-	-	-	-	M_mulieris_strain_11|CDS_00096,	M_mulieris_strain_12|CDS_00093,	M_mulieris_strain_13|CDS_00088,	M_mulieris_strain_16|CDS_00094,	M_mulieris_strain_20|CDS_00102,	M_mulieris_strain_23|CDS_00099,	M_mulieris_strain_3|CDS_00101,	M_mulieris_strain_4|CDS_00098,	M_mulieris_strain_28_1|CDS_00099,	M_mulieris_strain_5|CDS_00097,	M_mulieris_strain_7|CDS_00099,	M_mulieris_strain_8|CDS_00102,	M_mulieris_strain_ATCC_35239|CDS_00065,	M_mulieris_strain_ATCC_35243|CDS_00092,	M_mulieris_strain_DSM_2710|CDS_00104,	M_mulieris_strain_FB024_16|CDS_00103,	M_mulieris_strain_NCTC11497|CDS_00835,	M_mulieris_strain_NCTC11658|CDS_00747,	M_mulieris_strain_NCTC11819|CDS_00547,	-
33287_M_mulieris_strain_11-CDS_00099.faa	M. mulieris	COG0019	E	Diaminopimelate decarboxylase	LysA	Lysine biosynthesis	K01586	lysA; diaminopimelate decarboxylase [EC:4.1.1.20]	-	-	-	-	-	-	-	-	-	-	-	-	-	-	-	-	-	-	M_mulieris_strain_11|CDS_00099,	M_mulieris_strain_12|CDS_00096,	M_mulieris_strain_13|CDS_00091,	M_mulieris_strain_16|CDS_00097,	M_mulieris_strain_20|CDS_00105,	M_mulieris_strain_23|CDS_00102,	M_mulieris_strain_3|CDS_00104,	M_mulieris_strain_4|CDS_00101,	M_mulieris_strain_28_1|CDS_00102,	M_mulieris_strain_5|CDS_00100,	M_mulieris_strain_7|CDS_00102,	M_mulieris_strain_8|CDS_00105,	M_mulieris_strain_ATCC_35239|CDS_00068,	M_mulieris_strain_ATCC_35243|CDS_00095,	M_mulieris_strain_DSM_2710|CDS_00107,	M_mulieris_strain_FB024_16|CDS_00106,	M_mulieris_strain_NCTC11497|CDS_00838,	M_mulieris_strain_NCTC11658|CDS_00750,	M_mulieris_strain_NCTC11819|CDS_00544,	M_sp_strain_RF_GAM_744_WT_7|CDS_00436,
33291_M_mulieris_strain_11-CDS_00103.faa	M. mulieris	-	-	-	-	-	-	-	-	-	-	-	-	-	-	-	-	-	-	-	-	-	-	-	-	-	M_mulieris_strain_11|CDS_00103,	M_mulieris_strain_12|CDS_00100,	M_mulieris_strain_13|CDS_00095,	M_mulieris_strain_16|CDS_00101,	M_mulieris_strain_20|CDS_00109,	M_mulieris_strain_23|CDS_00106,	M_mulieris_strain_3|CDS_00108,	M_mulieris_strain_4|CDS_00105,	M_mulieris_strain_28_1|CDS_00106,	M_mulieris_strain_5|CDS_00104,	M_mulieris_strain_7|CDS_00106,	M_mulieris_strain_8|CDS_00109,	M_mulieris_strain_ATCC_35239|CDS_00072,	M_mulieris_strain_ATCC_35243|CDS_00099,	M_mulieris_strain_DSM_2710|CDS_00111,	M_mulieris_strain_FB024_16|CDS_00110,	M_mulieris_strain_NCTC11497|CDS_00842,	M_mulieris_strain_NCTC11658|CDS_00754,	M_mulieris_strain_NCTC11819|CDS_00540,	M_sp_strain_RF_GAM_744_WT_7|CDS_00425,
33326_M_mulieris_strain_11-CDS_00138.faa	M. mulieris	-	-	-	-	-	-	-	-	-	-	-	-	-	-	-	-	-	-	-	-	-	-	-	-	-	M_mulieris_strain_11|CDS_00138,	M_mulieris_strain_12|CDS_00135,	M_mulieris_strain_13|CDS_00130,	M_mulieris_strain_16|CDS_00136,	M_mulieris_strain_20|CDS_00144,	M_mulieris_strain_23|CDS_00141,	M_mulieris_strain_3|CDS_00143,	M_mulieris_strain_4|CDS_00140,	M_mulieris_strain_28_1|CDS_00141,	M_mulieris_strain_5|CDS_00139,	M_mulieris_strain_7|CDS_00141,	M_mulieris_strain_8|CDS_00144,	M_mulieris_strain_ATCC_35239|CDS_00107,	M_mulieris_strain_ATCC_35243|CDS_00134,	M_mulieris_strain_DSM_2710|CDS_00146,	M_mulieris_strain_FB024_16|CDS_00145,	M_mulieris_strain_NCTC11497|CDS_00877,	M_mulieris_strain_NCTC11658|CDS_00789,	M_mulieris_strain_NCTC11819|CDS_00505,	-
33327_M_mulieris_strain_11-CDS_00139.faa	M. mulieris	-	-	-	-	-	K14205	mprF, fmtC; phosphatidylglycerol lysyltransferase [EC:2.3.2.3]	-	-	-	-	-	-	-	-	-	-	-	-	-	-	-	-	-	-	M_mulieris_strain_11|CDS_00139,	M_mulieris_strain_12|CDS_00136,	M_mulieris_strain_13|CDS_00131,	M_mulieris_strain_16|CDS_00137,	M_mulieris_strain_20|CDS_00145,	M_mulieris_strain_23|CDS_00142,	M_mulieris_strain_3|CDS_00144,	M_mulieris_strain_4|CDS_00141,	M_mulieris_strain_28_1|CDS_00142,	M_mulieris_strain_5|CDS_00140,	M_mulieris_strain_7|CDS_00142,	M_mulieris_strain_8|CDS_00145,	M_mulieris_strain_ATCC_35239|CDS_00108,	M_mulieris_strain_ATCC_35243|CDS_00135,	M_mulieris_strain_DSM_2710|CDS_00147,	M_mulieris_strain_FB024_16|CDS_00146,	M_mulieris_strain_NCTC11497|CDS_00880,	M_mulieris_strain_NCTC11658|CDS_00790,	M_mulieris_strain_NCTC11819|CDS_00504,	-
33328_M_mulieris_strain_11-CDS_00140.faa	M. mulieris	COG0627	V	S-formylglutathione hydrolase FrmB	FrmB	-	-	-	-	-	-	-	-	-	-	-	-	-	-	-	-	-	-	-	-	-	M_mulieris_strain_11|CDS_00140,	M_mulieris_strain_12|CDS_00137,	M_mulieris_strain_13|CDS_00132,	M_mulieris_strain_16|CDS_00138,	M_mulieris_strain_20|CDS_00146,	M_mulieris_strain_23|CDS_00143,	M_mulieris_strain_3|CDS_00145,	M_mulieris_strain_4|CDS_00142,	M_mulieris_strain_28_1|CDS_00143,	M_mulieris_strain_5|CDS_00141,	M_mulieris_strain_7|CDS_00143,	M_mulieris_strain_8|CDS_00146,	M_mulieris_strain_ATCC_35239|CDS_00109,	M_mulieris_strain_ATCC_35243|CDS_00136,	M_mulieris_strain_DSM_2710|CDS_00148,	M_mulieris_strain_FB024_16|CDS_00147,	M_mulieris_strain_NCTC11497|CDS_00881,	M_mulieris_strain_NCTC11658|CDS_00791,	M_mulieris_strain_NCTC11819|CDS_00503,	-
33330_M_mulieris_strain_11-CDS_00142.faa	M. mulieris	-	-	-	-	-	K07778	desK; two-component system, NarL family, sensor histidine kinase DesK [EC:2.7.13.3]	-	-	-	-	-	-	-	-	-	-	-	-	-	-	-	-	-	-	M_mulieris_strain_11|CDS_00142,	M_mulieris_strain_12|CDS_00139,	M_mulieris_strain_13|CDS_00134,	M_mulieris_strain_16|CDS_00140,	M_mulieris_strain_20|CDS_00148,	M_mulieris_strain_23|CDS_00146,	M_mulieris_strain_3|CDS_00147,	M_mulieris_strain_4|CDS_00144,	M_mulieris_strain_28_1|CDS_00146,	M_mulieris_strain_5|CDS_00144,	M_mulieris_strain_7|CDS_00145,	M_mulieris_strain_8|CDS_00148,	M_mulieris_strain_ATCC_35239|CDS_00112,	M_mulieris_strain_ATCC_35243|CDS_00138,	M_mulieris_strain_DSM_2710|CDS_00150,	M_mulieris_strain_FB024_16|CDS_00150,	M_mulieris_strain_NCTC11497|CDS_00883,	M_mulieris_strain_NCTC11658|CDS_00793,	M_mulieris_strain_NCTC11819|CDS_00501,	-
33334_M_mulieris_strain_11-CDS_00146.faa	M. mulieris	-	-	-	-	-	-	-	-	-	-	-	-	-	-	-	-	-	-	-	-	-	-	-	-	-	M_mulieris_strain_11|CDS_00146,	M_mulieris_strain_12|CDS_00144,	M_mulieris_strain_13|CDS_00138,	M_mulieris_strain_16|CDS_00144,	M_mulieris_strain_20|CDS_00152,	M_mulieris_strain_23|CDS_00150,	M_mulieris_strain_3|CDS_00151,	M_mulieris_strain_4|CDS_00148,	M_mulieris_strain_28_1|CDS_00150,	M_mulieris_strain_5|CDS_00148,	M_mulieris_strain_7|CDS_00150,	M_mulieris_strain_8|CDS_00152,	M_mulieris_strain_ATCC_35239|CDS_00116,	M_mulieris_strain_ATCC_35243|CDS_00142,	M_mulieris_strain_DSM_2710|CDS_00154,	M_mulieris_strain_FB024_16|CDS_00154,	M_mulieris_strain_NCTC11497|CDS_00887,	M_mulieris_strain_NCTC11658|CDS_00797,	M_mulieris_strain_NCTC11819|CDS_00497,	-
33335_M_mulieris_strain_11-CDS_00147.faa	M. mulieris	COG2985	R	Uncharacterized membrane protein YbjL, putative transporter	YbjL	-	K07085	K07085; putative transport protein	-	-	-	-	-	-	-	-	-	-	-	-	-	-	-	-	-	-	M_mulieris_strain_11|CDS_00147,	M_mulieris_strain_12|CDS_00145,	M_mulieris_strain_13|CDS_00139,	M_mulieris_strain_16|CDS_00145,	M_mulieris_strain_20|CDS_00153,	M_mulieris_strain_23|CDS_00151,	M_mulieris_strain_3|CDS_00152,	M_mulieris_strain_4|CDS_00149,	M_mulieris_strain_28_1|CDS_00151,	M_mulieris_strain_5|CDS_00149,	M_mulieris_strain_7|CDS_00151,	M_mulieris_strain_8|CDS_00153,	M_mulieris_strain_ATCC_35239|CDS_00117,	M_mulieris_strain_ATCC_35243|CDS_00143,	M_mulieris_strain_DSM_2710|CDS_00155,	M_mulieris_strain_FB024_16|CDS_00155,	M_mulieris_strain_NCTC11497|CDS_00888,	M_mulieris_strain_NCTC11658|CDS_00798,	M_mulieris_strain_NCTC11819|CDS_00496,	M_sp_strain_RF_GAM_744_WT_7|CDS_01143,
33352_M_mulieris_strain_11-CDS_00164.faa	M. mulieris	-	-	-	-	-	-	-	-	-	-	-	-	-	-	-	-	-	-	-	-	-	-	-	-	-	M_mulieris_strain_11|CDS_00164,	M_mulieris_strain_12|CDS_00162,	M_mulieris_strain_13|CDS_00156,	M_mulieris_strain_16|CDS_00162,	M_mulieris_strain_20|CDS_00170,	M_mulieris_strain_23|CDS_00168,	M_mulieris_strain_3|CDS_00169,	M_mulieris_strain_4|CDS_00166,	M_mulieris_strain_28_1|CDS_00168,	M_mulieris_strain_5|CDS_00166,	M_mulieris_strain_7|CDS_00168,	M_mulieris_strain_8|CDS_00170,	M_mulieris_strain_ATCC_35239|CDS_00134,	M_mulieris_strain_ATCC_35243|CDS_00160,	M_mulieris_strain_DSM_2710|CDS_00172,	-	M_mulieris_strain_NCTC11497|CDS_00905,	M_mulieris_strain_NCTC11658|CDS_00815,	M_mulieris_strain_NCTC11819|CDS_00479,	-
33361_M_mulieris_strain_11-CDS_00173.faa	M. mulieris	COG0114	C	Fumarate hydratase class II	FumC	TCA cycle	K01679	E4.2.1.2B, fumC, FH; fumarate hydratase, class II [EC:4.2.1.2]	-	-	-	-	-	-	-	-	-	-	-	-	-	-	-	-	-	-	M_mulieris_strain_11|CDS_00173,	M_mulieris_strain_12|CDS_00173,	M_mulieris_strain_13|CDS_00167,	M_mulieris_strain_16|CDS_00173,	M_mulieris_strain_20|CDS_00181,	M_mulieris_strain_23|CDS_00177,	M_mulieris_strain_3|CDS_00180,	M_mulieris_strain_4|CDS_00175,	M_mulieris_strain_28_1|CDS_00177,	M_mulieris_strain_5|CDS_00175,	M_mulieris_strain_7|CDS_00177,	M_mulieris_strain_8|CDS_00181,	M_mulieris_strain_ATCC_35239|CDS_00143,	M_mulieris_strain_ATCC_35243|CDS_00169,	M_mulieris_strain_DSM_2710|CDS_00183,	M_mulieris_strain_FB024_16|CDS_00184,	M_mulieris_strain_NCTC11497|CDS_00916,	M_mulieris_strain_NCTC11658|CDS_00824,	M_mulieris_strain_NCTC11819|CDS_00468,	-
33362_M_mulieris_strain_11-CDS_00174.faa	M. mulieris	COG0039	C	Malate/lactate dehydrogenase	Mdh	TCA cycle	K00016	LDH, ldh; L-lactate dehydrogenase [EC:1.1.1.27]	-	-	-	-	-	-	-	-	-	-	-	-	-	-	-	-	-	-	M_mulieris_strain_11|CDS_00174,	M_mulieris_strain_12|CDS_00174,	M_mulieris_strain_13|CDS_00176,	M_mulieris_strain_16|CDS_00174,	M_mulieris_strain_20|CDS_00182,	M_mulieris_strain_23|CDS_00178,	M_mulieris_strain_3|CDS_00181,	M_mulieris_strain_4|CDS_00176,	M_mulieris_strain_28_1|CDS_00178,	M_mulieris_strain_5|CDS_00176,	M_mulieris_strain_7|CDS_00178,	M_mulieris_strain_8|CDS_00182,	M_mulieris_strain_ATCC_35239|CDS_00144,	M_mulieris_strain_ATCC_35243|CDS_00170,	M_mulieris_strain_DSM_2710|CDS_00184,	M_mulieris_strain_FB024_16|CDS_00185,	M_mulieris_strain_NCTC11497|CDS_00917,	M_mulieris_strain_NCTC11658|CDS_00825,	M_mulieris_strain_NCTC11819|CDS_00467,	-
33366_M_mulieris_strain_11-CDS_00178.faa	M. mulieris	COG2226, COG3963	H, I	Ubiquinone/menaquinone biosynthesis C-methylase UbiE/MenG; Phosphatidylethanolamine N-methyltransferase	UbiE	Biotin biosynthesis	-	-	-	-	-	-	-	-	-	-	-	-	-	-	-	-	-	-	-	-	M_mulieris_strain_11|CDS_00178,	M_mulieris_strain_12|CDS_00178,	M_mulieris_strain_13|CDS_00181,	M_mulieris_strain_16|CDS_00178,	M_mulieris_strain_20|CDS_00186,	M_mulieris_strain_23|CDS_00182,	M_mulieris_strain_3|CDS_00185,	M_mulieris_strain_4|CDS_00180,	M_mulieris_strain_28_1|CDS_00181,	M_mulieris_strain_5|CDS_00180,	M_mulieris_strain_7|CDS_00182,	M_mulieris_strain_8|CDS_00186,	M_mulieris_strain_ATCC_35239|CDS_00148,	M_mulieris_strain_ATCC_35243|CDS_00173,	M_mulieris_strain_DSM_2710|CDS_00188,	M_mulieris_strain_FB024_16|CDS_00189,	M_mulieris_strain_NCTC11497|CDS_00921,	M_mulieris_strain_NCTC11658|CDS_00828,	M_mulieris_strain_NCTC11819|CDS_00463,	-
33367_M_mulieris_strain_11-CDS_00179.faa	M. mulieris	COG1917	R	Cupin domain protein related to quercetin dioxygenase	QdoI	-	-	-	-	-	-	-	-	-	-	-	-	-	-	-	-	-	-	-	-	-	M_mulieris_strain_11|CDS_00179,	M_mulieris_strain_12|CDS_00179,	M_mulieris_strain_13|CDS_00182,	M_mulieris_strain_16|CDS_00179,	M_mulieris_strain_20|CDS_00187,	M_mulieris_strain_23|CDS_00183,	M_mulieris_strain_3|CDS_00186,	M_mulieris_strain_4|CDS_00181,	M_mulieris_strain_28_1|CDS_00182,	M_mulieris_strain_5|CDS_00181,	M_mulieris_strain_7|CDS_00183,	M_mulieris_strain_8|CDS_00187,	M_mulieris_strain_ATCC_35239|CDS_00149,	M_mulieris_strain_ATCC_35243|CDS_00174,	M_mulieris_strain_DSM_2710|CDS_00189,	M_mulieris_strain_FB024_16|CDS_00190,	M_mulieris_strain_NCTC11497|CDS_00922,	M_mulieris_strain_NCTC11658|CDS_00829,	M_mulieris_strain_NCTC11819|CDS_00462,	-
33371_M_mulieris_strain_11-CDS_00183.faa	M. mulieris	COG1120	PH	ABC-type cobalamin/Fe3+-siderophores transport system, ATPase component	FepC	-	K02013	ABC.FEV.A; iron complex transport system ATP-binding protein [EC:7.2.2.-]	-	-	-	-	-	-	-	-	-	-	-	-	-	-	-	-	-	-	M_mulieris_strain_11|CDS_00183,	M_mulieris_strain_12|CDS_00184,	M_mulieris_strain_13|CDS_00186,	M_mulieris_strain_16|CDS_00183,	M_mulieris_strain_20|CDS_00191,	M_mulieris_strain_23|CDS_00188,	M_mulieris_strain_3|CDS_00190,	M_mulieris_strain_4|CDS_00185,	M_mulieris_strain_28_1|CDS_00186,	M_mulieris_strain_5|CDS_00185,	M_mulieris_strain_7|CDS_00187,	M_mulieris_strain_8|CDS_00191,	M_mulieris_strain_ATCC_35239|CDS_00153,	M_mulieris_strain_ATCC_35243|CDS_00178,	M_mulieris_strain_DSM_2710|CDS_00190,	M_mulieris_strain_FB024_16|CDS_00194,	M_mulieris_strain_NCTC11497|CDS_00926,	M_mulieris_strain_NCTC11658|CDS_00833,	M_mulieris_strain_NCTC11819|CDS_00461,	-
33373_M_mulieris_strain_11-CDS_00185.faa	M. mulieris	-	-	-	-	-	-	-	-	-	-	-	-	-	-	-	-	-	-	-	-	-	-	-	-	-	M_mulieris_strain_11|CDS_00185,	M_mulieris_strain_12|CDS_00186,	M_mulieris_strain_13|CDS_00188,	M_mulieris_strain_16|CDS_00184,	M_mulieris_strain_20|CDS_00193,	M_mulieris_strain_23|CDS_00190,	M_mulieris_strain_3|CDS_00192,	M_mulieris_strain_4|CDS_00187,	M_mulieris_strain_28_1|CDS_00188,	M_mulieris_strain_5|CDS_00187,	M_mulieris_strain_7|CDS_00189,	M_mulieris_strain_8|CDS_00193,	M_mulieris_strain_ATCC_35239|CDS_00155,	M_mulieris_strain_ATCC_35243|CDS_00180,	M_mulieris_strain_DSM_2710|CDS_00192,	M_mulieris_strain_FB024_16|CDS_00196,	M_mulieris_strain_NCTC11497|CDS_00928,	M_mulieris_strain_NCTC11658|CDS_00835,	M_mulieris_strain_NCTC11819|CDS_00459,	-
33376_M_mulieris_strain_11-CDS_00188.faa	M. mulieris	-	-	-	-	-	K01552	ecfA; energy-coupling factor transport system ATP-binding protein [EC:7.-.-.-]	-	-	-	-	-	-	-	-	-	-	-	-	-	-	-	-	-	-	M_mulieris_strain_11|CDS_00188,	M_mulieris_strain_12|CDS_00194,	M_mulieris_strain_13|CDS_00192,	M_mulieris_strain_16|CDS_00192,	M_mulieris_strain_20|CDS_00197,	M_mulieris_strain_23|CDS_00199,	M_mulieris_strain_3|CDS_00195,	M_mulieris_strain_4|CDS_00190,	M_mulieris_strain_28_1|CDS_00191,	M_mulieris_strain_5|CDS_00190,	M_mulieris_strain_7|CDS_00192,	M_mulieris_strain_8|CDS_00195,	M_mulieris_strain_ATCC_35239|CDS_00158,	M_mulieris_strain_ATCC_35243|CDS_00184,	M_mulieris_strain_DSM_2710|CDS_00196,	M_mulieris_strain_FB024_16|CDS_00206,	M_mulieris_strain_NCTC11497|CDS_00932,	M_mulieris_strain_NCTC11658|CDS_00839,	M_mulieris_strain_NCTC11819|CDS_00455,	-
33377_M_mulieris_strain_11-CDS_00189.faa	M. mulieris	-	-	-	-	-	-	-	-	-	-	-	-	-	-	-	-	-	-	-	-	-	-	-	-	-	M_mulieris_strain_11|CDS_00189,	M_mulieris_strain_12|CDS_00195,	M_mulieris_strain_13|CDS_00193,	M_mulieris_strain_16|CDS_00193,	M_mulieris_strain_20|CDS_00198,	M_mulieris_strain_23|CDS_00200,	M_mulieris_strain_3|CDS_00196,	M_mulieris_strain_4|CDS_00191,	M_mulieris_strain_28_1|CDS_00192,	M_mulieris_strain_5|CDS_00191,	M_mulieris_strain_7|CDS_00193,	M_mulieris_strain_8|CDS_00196,	M_mulieris_strain_ATCC_35239|CDS_00159,	M_mulieris_strain_ATCC_35243|CDS_00185,	M_mulieris_strain_DSM_2710|CDS_00197,	M_mulieris_strain_FB024_16|CDS_00207,	M_mulieris_strain_NCTC11497|CDS_00933,	M_mulieris_strain_NCTC11658|CDS_00840,	M_mulieris_strain_NCTC11819|CDS_00454,	-
33378_M_mulieris_strain_11-CDS_00190.faa	M. mulieris	-	-	-	-	-	K16926	htsT; energy-coupling factor transport system substrate-specific component	-	-	-	-	-	-	-	-	-	-	-	-	-	-	-	-	-	-	M_mulieris_strain_11|CDS_00190,	M_mulieris_strain_12|CDS_00196,	M_mulieris_strain_13|CDS_00194,	M_mulieris_strain_16|CDS_00194,	M_mulieris_strain_20|CDS_00199,	M_mulieris_strain_23|CDS_00201,	M_mulieris_strain_3|CDS_00197,	M_mulieris_strain_4|CDS_00192,	M_mulieris_strain_28_1|CDS_00193,	M_mulieris_strain_5|CDS_00192,	M_mulieris_strain_7|CDS_00194,	M_mulieris_strain_8|CDS_00197,	M_mulieris_strain_ATCC_35239|CDS_00160,	M_mulieris_strain_ATCC_35243|CDS_00186,	M_mulieris_strain_DSM_2710|CDS_00198,	M_mulieris_strain_FB024_16|CDS_00208,	M_mulieris_strain_NCTC11497|CDS_00934,	M_mulieris_strain_NCTC11658|CDS_00841,	M_mulieris_strain_NCTC11819|CDS_00453,	-
33379_M_mulieris_strain_11-CDS_00191.faa	M. mulieris	-	-	-	-	-	-	-	-	-	-	-	-	-	-	-	-	-	-	-	-	-	-	-	-	-	M_mulieris_strain_11|CDS_00191,	M_mulieris_strain_12|CDS_00197,	M_mulieris_strain_13|CDS_00195,	M_mulieris_strain_16|CDS_00195,	M_mulieris_strain_20|CDS_00200,	M_mulieris_strain_23|CDS_00202,	M_mulieris_strain_3|CDS_00198,	M_mulieris_strain_4|CDS_00193,	M_mulieris_strain_28_1|CDS_00194,	M_mulieris_strain_5|CDS_00193,	M_mulieris_strain_7|CDS_00195,	M_mulieris_strain_8|CDS_00198,	M_mulieris_strain_ATCC_35239|CDS_00161,	M_mulieris_strain_ATCC_35243|CDS_00187,	M_mulieris_strain_DSM_2710|CDS_00199,	M_mulieris_strain_FB024_16|CDS_00209,	M_mulieris_strain_NCTC11497|CDS_00935,	M_mulieris_strain_NCTC11658|CDS_00842,	M_mulieris_strain_NCTC11819|CDS_00452,	-
33381_M_mulieris_strain_11-CDS_00193.faa	M. mulieris	COG0208	F	Ribonucleotide reductase beta subunit, ferritin-like domain	NrdB	Pyrimidine salvage	K00526	E1.17.4.1B, nrdB, nrdF; ribonucleoside-diphosphate reductase beta chain [EC:1.17.4.1]	-	-	-	-	-	-	-	-	-	-	-	-	-	-	-	-	-	-	M_mulieris_strain_11|CDS_00193,	M_mulieris_strain_12|CDS_00199,	M_mulieris_strain_13|CDS_00212,	M_mulieris_strain_16|CDS_00197,	M_mulieris_strain_20|CDS_00202,	M_mulieris_strain_23|CDS_00204,	M_mulieris_strain_3|CDS_00201,	M_mulieris_strain_4|CDS_00195,	M_mulieris_strain_28_1|CDS_00196,	M_mulieris_strain_5|CDS_00195,	M_mulieris_strain_7|CDS_00197,	M_mulieris_strain_8|CDS_00201,	M_mulieris_strain_ATCC_35239|CDS_00163,	M_mulieris_strain_ATCC_35243|CDS_00189,	M_mulieris_strain_DSM_2710|CDS_00202,	M_mulieris_strain_FB024_16|CDS_00211,	M_mulieris_strain_NCTC11497|CDS_00937,	M_mulieris_strain_NCTC11658|CDS_00844,	M_mulieris_strain_NCTC11819|CDS_00449,	-
33389_M_mulieris_strain_11-CDS_00201.faa	M. mulieris	-	-	-	-	-	-	-	-	-	-	-	-	-	-	-	-	-	-	-	-	-	-	-	-	-	M_mulieris_strain_11|CDS_00201,	M_mulieris_strain_12|CDS_00207,	M_mulieris_strain_13|CDS_00220,	M_mulieris_strain_16|CDS_00205,	M_mulieris_strain_20|CDS_00210,	M_mulieris_strain_23|CDS_00212,	M_mulieris_strain_3|CDS_00209,	M_mulieris_strain_4|CDS_00203,	M_mulieris_strain_28_1|CDS_00204,	M_mulieris_strain_5|CDS_00203,	M_mulieris_strain_7|CDS_00205,	M_mulieris_strain_8|CDS_00209,	M_mulieris_strain_ATCC_35239|CDS_00171,	M_mulieris_strain_ATCC_35243|CDS_00197,	M_mulieris_strain_DSM_2710|CDS_00210,	M_mulieris_strain_FB024_16|CDS_00219,	M_mulieris_strain_NCTC11497|CDS_00945,	M_mulieris_strain_NCTC11658|CDS_00852,	M_mulieris_strain_NCTC11819|CDS_00441,	-
33392_M_mulieris_strain_11-CDS_00204.faa	M. mulieris	COG1080	G	Phosphoenolpyruvate-protein kinase (PTS system EI component in bacteria)	PtsA	-	K08483	ptsI; phosphoenolpyruvate-protein phosphotransferase (PTS system enzyme I) [EC:2.7.3.9]	-	-	-	-	-	-	-	-	-	-	-	-	-	-	-	-	-	-	M_mulieris_strain_11|CDS_00204,	M_mulieris_strain_12|CDS_00209,	M_mulieris_strain_13|CDS_00221,	M_mulieris_strain_16|CDS_00208,	M_mulieris_strain_20|CDS_00213,	M_mulieris_strain_23|CDS_00213,	M_mulieris_strain_3|CDS_00211,	M_mulieris_strain_4|CDS_00204,	M_mulieris_strain_28_1|CDS_00207,	M_mulieris_strain_5|CDS_00204,	M_mulieris_strain_7|CDS_00206,	M_mulieris_strain_8|CDS_00211,	M_mulieris_strain_ATCC_35239|CDS_00172,	M_mulieris_strain_ATCC_35243|CDS_00198,	M_mulieris_strain_DSM_2710|CDS_00212,	M_mulieris_strain_FB024_16|CDS_00223,	M_mulieris_strain_NCTC11497|CDS_00949,	M_mulieris_strain_NCTC11658|CDS_00853,	M_mulieris_strain_NCTC11819|CDS_00439,	-
33394_M_mulieris_strain_11-CDS_00206.faa	M. mulieris	-	-	-	-	-	-	-	-	-	-	-	-	-	-	-	-	-	-	-	-	-	-	-	-	-	M_mulieris_strain_11|CDS_00206,	M_mulieris_strain_12|CDS_00211,	M_mulieris_strain_13|CDS_00223,	M_mulieris_strain_16|CDS_00210,	M_mulieris_strain_20|CDS_00215,	M_mulieris_strain_23|CDS_00215,	M_mulieris_strain_3|CDS_00213,	M_mulieris_strain_4|CDS_00206,	M_mulieris_strain_28_1|CDS_00209,	M_mulieris_strain_5|CDS_00206,	M_mulieris_strain_7|CDS_00208,	M_mulieris_strain_8|CDS_00213,	M_mulieris_strain_ATCC_35239|CDS_00174,	M_mulieris_strain_ATCC_35243|CDS_00200,	M_mulieris_strain_DSM_2710|CDS_00214,	M_mulieris_strain_FB024_16|CDS_00225,	M_mulieris_strain_NCTC11497|CDS_00951,	M_mulieris_strain_NCTC11658|CDS_00855,	M_mulieris_strain_NCTC11819|CDS_00437,	-
33418_M_mulieris_strain_11-CDS_00230.faa	M. mulieris	-	-	-	-	-	-	-	-	-	-	-	-	-	-	-	-	-	-	-	-	-	-	-	-	-	M_mulieris_strain_11|CDS_00230,	M_mulieris_strain_12|CDS_00222,	M_mulieris_strain_13|CDS_00250,	M_mulieris_strain_16|CDS_00222,	M_mulieris_strain_20|CDS_00227,	M_mulieris_strain_23|CDS_00240,	M_mulieris_strain_3|CDS_00225,	M_mulieris_strain_4|CDS_00230,	M_mulieris_strain_28_1|CDS_00243,	M_mulieris_strain_5|CDS_00239,	M_mulieris_strain_7|CDS_00232,	M_mulieris_strain_8|CDS_00227,	M_mulieris_strain_ATCC_35239|CDS_00198,	M_mulieris_strain_ATCC_35243|CDS_00221,	M_mulieris_strain_DSM_2710|CDS_00237,	M_mulieris_strain_FB024_16|CDS_00249,	M_mulieris_strain_NCTC11497|CDS_00976,	M_mulieris_strain_NCTC11658|CDS_00877,	M_mulieris_strain_NCTC11819|CDS_00414,M_mulieris_strain_NCTC11819|CDS_02227,	-
33419_M_mulieris_strain_11-CDS_00231.faa	M. mulieris	-	-	-	-	-	-	-	-	-	-	-	-	-	-	-	-	-	-	-	-	-	-	-	-	-	M_mulieris_strain_11|CDS_00231,	M_mulieris_strain_12|CDS_00223,	M_mulieris_strain_13|CDS_00251,	M_mulieris_strain_16|CDS_00223,	M_mulieris_strain_20|CDS_00228,	M_mulieris_strain_23|CDS_00241,	M_mulieris_strain_3|CDS_00226,	M_mulieris_strain_4|CDS_00231,	M_mulieris_strain_28_1|CDS_00244,	M_mulieris_strain_5|CDS_00240,	M_mulieris_strain_7|CDS_00233,	M_mulieris_strain_8|CDS_00228,	M_mulieris_strain_ATCC_35239|CDS_00199,	M_mulieris_strain_ATCC_35243|CDS_00222,	M_mulieris_strain_DSM_2710|CDS_00238,	M_mulieris_strain_FB024_16|CDS_00250,	M_mulieris_strain_NCTC11497|CDS_00977,	M_mulieris_strain_NCTC11658|CDS_00878,	M_mulieris_strain_NCTC11819|CDS_00413,M_mulieris_strain_NCTC11819|CDS_02226,	-
33429_M_mulieris_strain_11-CDS_00241.faa	M. mulieris	-	-	-	-	-	-	-	-	-	-	-	-	-	-	-	-	-	-	-	-	-	-	-	-	-	M_mulieris_strain_11|CDS_00241,	M_mulieris_strain_12|CDS_00236,	M_mulieris_strain_13|CDS_00263,	M_mulieris_strain_16|CDS_00236,	M_mulieris_strain_20|CDS_00240,	M_mulieris_strain_23|CDS_00251,	M_mulieris_strain_3|CDS_00238,	M_mulieris_strain_4|CDS_00241,	M_mulieris_strain_28_1|CDS_00253,	M_mulieris_strain_5|CDS_00249,	M_mulieris_strain_7|CDS_00243,	M_mulieris_strain_8|CDS_00240,	M_mulieris_strain_ATCC_35239|CDS_00209,	M_mulieris_strain_ATCC_35243|CDS_00232,	M_mulieris_strain_DSM_2710|CDS_00247,	M_mulieris_strain_FB024_16|CDS_00264,	M_mulieris_strain_NCTC11497|CDS_00990,	M_mulieris_strain_NCTC11658|CDS_00887,	M_mulieris_strain_NCTC11819|CDS_00403,	M_sp_strain_RF_GAM_744_WT_7|CDS_00331,
33430_M_mulieris_strain_11-CDS_00242.faa	M. mulieris	-	-	-	-	-	K14742	tsaB; tRNA threonylcarbamoyladenosine biosynthesis protein TsaB	-	-	-	-	-	-	-	-	-	-	-	-	-	-	-	-	-	-	M_mulieris_strain_11|CDS_00242,	M_mulieris_strain_12|CDS_00237,	M_mulieris_strain_13|CDS_00264,	M_mulieris_strain_16|CDS_00237,	M_mulieris_strain_20|CDS_00241,	M_mulieris_strain_23|CDS_00252,	M_mulieris_strain_3|CDS_00239,	M_mulieris_strain_4|CDS_00242,	M_mulieris_strain_28_1|CDS_00254,	M_mulieris_strain_5|CDS_00250,	M_mulieris_strain_7|CDS_00244,	M_mulieris_strain_8|CDS_00241,	M_mulieris_strain_ATCC_35239|CDS_00210,	M_mulieris_strain_ATCC_35243|CDS_00233,	M_mulieris_strain_DSM_2710|CDS_00248,	M_mulieris_strain_FB024_16|CDS_00265,	M_mulieris_strain_NCTC11497|CDS_00991,	M_mulieris_strain_NCTC11658|CDS_00888,	M_mulieris_strain_NCTC11819|CDS_00402,	-
33435_M_mulieris_strain_11-CDS_00247.faa	M. mulieris	-	-	-	-	-	-	-	-	-	-	-	-	-	-	-	-	-	-	-	-	-	-	-	-	-	M_mulieris_strain_11|CDS_00247,	M_mulieris_strain_12|CDS_00242,	-	M_mulieris_strain_16|CDS_00246,	M_mulieris_strain_20|CDS_00246,	M_mulieris_strain_23|CDS_00257,	M_mulieris_strain_3|CDS_00247,	M_mulieris_strain_4|CDS_00247,	M_mulieris_strain_28_1|CDS_00259,	M_mulieris_strain_5|CDS_00258,	M_mulieris_strain_7|CDS_00249,	M_mulieris_strain_8|CDS_00249,	M_mulieris_strain_ATCC_35239|CDS_00218,	M_mulieris_strain_ATCC_35243|CDS_00238,	M_mulieris_strain_DSM_2710|CDS_00253,	M_mulieris_strain_FB024_16|CDS_00282,	M_mulieris_strain_NCTC11497|CDS_00996,	M_mulieris_strain_NCTC11658|CDS_00893,	M_mulieris_strain_NCTC11819|CDS_00397,	-
33436_M_mulieris_strain_11-CDS_00248.faa	M. mulieris	-	-	-	-	-	-	-	-	-	-	-	-	-	-	-	-	-	-	-	-	-	-	-	-	-	M_mulieris_strain_11|CDS_00248,	M_mulieris_strain_12|CDS_00243,	-	M_mulieris_strain_16|CDS_00247,	M_mulieris_strain_20|CDS_00247,	M_mulieris_strain_23|CDS_00258,	M_mulieris_strain_3|CDS_00249,	M_mulieris_strain_4|CDS_00248,	M_mulieris_strain_28_1|CDS_00260,	M_mulieris_strain_5|CDS_00259,	M_mulieris_strain_7|CDS_00250,	M_mulieris_strain_8|CDS_00250,	M_mulieris_strain_ATCC_35239|CDS_00219,	M_mulieris_strain_ATCC_35243|CDS_00239,	M_mulieris_strain_DSM_2710|CDS_00254,	M_mulieris_strain_FB024_16|CDS_00284,	M_mulieris_strain_NCTC11497|CDS_00997,	M_mulieris_strain_NCTC11658|CDS_00894,	M_mulieris_strain_NCTC11819|CDS_00396,	-
33437_M_mulieris_strain_11-CDS_00249.faa	M. mulieris	COG3668	X	Plasmid stabilization system protein ParE	ParE	-	K19092	parE1_3_4; toxin ParE1/3/4	-	-	-	-	-	-	-	-	-	-	-	-	-	-	-	-	-	-	M_mulieris_strain_11|CDS_00249,	M_mulieris_strain_12|CDS_00244,	-	M_mulieris_strain_16|CDS_00248,	M_mulieris_strain_20|CDS_00248,	M_mulieris_strain_23|CDS_00259,	M_mulieris_strain_3|CDS_00250,	M_mulieris_strain_4|CDS_00249,	M_mulieris_strain_28_1|CDS_00261,	M_mulieris_strain_5|CDS_00260,	M_mulieris_strain_7|CDS_00251,	M_mulieris_strain_8|CDS_00251,	M_mulieris_strain_ATCC_35239|CDS_00220,	M_mulieris_strain_ATCC_35243|CDS_00240,	M_mulieris_strain_DSM_2710|CDS_00255,	M_mulieris_strain_FB024_16|CDS_00285,	M_mulieris_strain_NCTC11497|CDS_00998,	M_mulieris_strain_NCTC11658|CDS_00895,	M_mulieris_strain_NCTC11819|CDS_00395,	-
33442_M_mulieris_strain_11-CDS_00254.faa	M. mulieris	-	-	-	-	-	-	-	-	-	-	-	-	-	-	-	-	-	-	-	-	-	-	-	-	-	M_mulieris_strain_11|CDS_00254,	M_mulieris_strain_12|CDS_00249,	M_mulieris_strain_13|CDS_00272,	M_mulieris_strain_16|CDS_00253,	M_mulieris_strain_20|CDS_00254,	M_mulieris_strain_23|CDS_00264,	M_mulieris_strain_3|CDS_00255,	M_mulieris_strain_4|CDS_00254,	M_mulieris_strain_28_1|CDS_00266,	M_mulieris_strain_5|CDS_00266,	M_mulieris_strain_7|CDS_00256,	M_mulieris_strain_8|CDS_00256,	M_mulieris_strain_ATCC_35239|CDS_00225,	M_mulieris_strain_ATCC_35243|CDS_00246,	M_mulieris_strain_DSM_2710|CDS_00260,	M_mulieris_strain_FB024_16|CDS_00290,	M_mulieris_strain_NCTC11497|CDS_01003,	M_mulieris_strain_NCTC11658|CDS_00901,	M_mulieris_strain_NCTC11819|CDS_00390,	-
33443_M_mulieris_strain_11-CDS_00255.faa	M. mulieris	COG2253	V	Predicted nucleotidyltransferase component of viral defense system		-	-	-	-	-	-	-	-	-	-	-	-	-	-	-	-	-	-	-	-	-	M_mulieris_strain_11|CDS_00255,	M_mulieris_strain_12|CDS_00250,	M_mulieris_strain_13|CDS_00273,	M_mulieris_strain_16|CDS_00254,	M_mulieris_strain_20|CDS_00255,	M_mulieris_strain_23|CDS_00265,	M_mulieris_strain_3|CDS_00256,	M_mulieris_strain_4|CDS_00255,	-	M_mulieris_strain_5|CDS_00267,	M_mulieris_strain_7|CDS_00257,	M_mulieris_strain_8|CDS_00257,	M_mulieris_strain_ATCC_35239|CDS_00226,	M_mulieris_strain_ATCC_35243|CDS_00247,	M_mulieris_strain_DSM_2710|CDS_00261,	M_mulieris_strain_FB024_16|CDS_00291,	M_mulieris_strain_NCTC11497|CDS_01004,	M_mulieris_strain_NCTC11658|CDS_00902,	M_mulieris_strain_NCTC11819|CDS_00389,	-
33444_M_mulieris_strain_11-CDS_00256.faa	M. mulieris	COG5340	V	Abortive phage infection protein AbiEi, antitoxin conponent of an AbiEi-AbiEii TA system	AbiEi	-	-	-	-	-	-	-	-	-	-	-	-	-	-	-	-	-	-	-	-	-	M_mulieris_strain_11|CDS_00256,	M_mulieris_strain_12|CDS_00251,	M_mulieris_strain_13|CDS_00274,	M_mulieris_strain_16|CDS_00255,	M_mulieris_strain_20|CDS_00256,	M_mulieris_strain_23|CDS_00266,	M_mulieris_strain_3|CDS_00257,	M_mulieris_strain_4|CDS_00256,	-	M_mulieris_strain_5|CDS_00268,	M_mulieris_strain_7|CDS_00258,	M_mulieris_strain_8|CDS_00258,	M_mulieris_strain_ATCC_35239|CDS_00227,	M_mulieris_strain_ATCC_35243|CDS_00248,	M_mulieris_strain_DSM_2710|CDS_00262,	M_mulieris_strain_FB024_16|CDS_00292,	M_mulieris_strain_NCTC11497|CDS_01005,	M_mulieris_strain_NCTC11658|CDS_00903,	M_mulieris_strain_NCTC11819|CDS_00388,	-
33445_M_mulieris_strain_11-CDS_00257.faa	M. mulieris	COG1373	R	Predicted ATPase, AAA+ superfamily	-	-	K07133	K07133; uncharacterized protein	-	-	-	-	-	-	-	-	-	-	-	-	-	-	-	-	-	-	M_mulieris_strain_11|CDS_00257,	M_mulieris_strain_12|CDS_00252,	M_mulieris_strain_13|CDS_00275,	M_mulieris_strain_16|CDS_00256,	M_mulieris_strain_20|CDS_00257,	M_mulieris_strain_23|CDS_00267,	M_mulieris_strain_3|CDS_00258,	M_mulieris_strain_4|CDS_00257,	M_mulieris_strain_28_1|CDS_00267,	M_mulieris_strain_5|CDS_00269,	M_mulieris_strain_7|CDS_00259,	M_mulieris_strain_8|CDS_00259,	M_mulieris_strain_ATCC_35239|CDS_00228,	M_mulieris_strain_ATCC_35243|CDS_00249,	M_mulieris_strain_DSM_2710|CDS_00263,	M_mulieris_strain_FB024_16|CDS_00293,	M_mulieris_strain_NCTC11497|CDS_01006,	M_mulieris_strain_NCTC11658|CDS_00904,	M_mulieris_strain_NCTC11819|CDS_00387,	-
33446_M_mulieris_strain_11-CDS_00258.faa	M. mulieris	-	-	-	-	-	-	-	-	-	-	-	-	-	-	-	-	-	-	-	-	-	-	-	-	-	M_mulieris_strain_11|CDS_00258,	M_mulieris_strain_12|CDS_00253,	-	M_mulieris_strain_16|CDS_00257,	M_mulieris_strain_20|CDS_00258,	M_mulieris_strain_23|CDS_00268,	M_mulieris_strain_3|CDS_00259,	M_mulieris_strain_4|CDS_00258,	M_mulieris_strain_28_1|CDS_00268,	M_mulieris_strain_5|CDS_00270,	M_mulieris_strain_7|CDS_00260,	M_mulieris_strain_8|CDS_00260,	M_mulieris_strain_ATCC_35239|CDS_00229,	M_mulieris_strain_ATCC_35243|CDS_00250,	M_mulieris_strain_DSM_2710|CDS_00264,	M_mulieris_strain_FB024_16|CDS_00294,	M_mulieris_strain_NCTC11497|CDS_01007,	M_mulieris_strain_NCTC11658|CDS_00905,	M_mulieris_strain_NCTC11819|CDS_00386,	M_sp_strain_RF_GAM_744_WT_7|CDS_00077,
33453_M_mulieris_strain_11-CDS_00265.faa	M. mulieris	COG4154	G	L-fucose mutarotase/ribose pyranase, RbsD/FucU family	FucU	-	K02431	fucU, FUOM; L-fucose mutarotase [EC:5.1.3.29]	-	-	-	-	-	-	-	-	-	-	-	-	-	-	-	-	-	-	M_mulieris_strain_11|CDS_00265,	M_mulieris_strain_12|CDS_00258,	-	M_mulieris_strain_16|CDS_00262,	M_mulieris_strain_20|CDS_00263,	M_mulieris_strain_23|CDS_00273,	M_mulieris_strain_3|CDS_00264,	M_mulieris_strain_4|CDS_00265,	M_mulieris_strain_28_1|CDS_00273,	M_mulieris_strain_5|CDS_00277,	M_mulieris_strain_7|CDS_00267,	M_mulieris_strain_8|CDS_00265,	M_mulieris_strain_ATCC_35239|CDS_00236,	M_mulieris_strain_ATCC_35243|CDS_00257,	M_mulieris_strain_DSM_2710|CDS_00269,	M_mulieris_strain_FB024_16|CDS_00299,	M_mulieris_strain_NCTC11497|CDS_01012,	M_mulieris_strain_NCTC11658|CDS_00912,	M_mulieris_strain_NCTC11819|CDS_00381,	M_sp_strain_RF_GAM_744_WT_7|CDS_00082,
33452_M_mulieris_strain_11-CDS_00264.faa	M. mulieris	COG0235	EG	5-methylthioribulose/5-deoxyribulose/Fuculose 1-phosphate aldolase (methionine salvage, sugar degradation)	AraD	Urea cycle	K01628	fucA; L-fuculose-phosphate aldolase [EC:4.1.2.17]	-	-	-	-	-	-	-	-	-	-	-	-	-	-	-	-	-	-	M_mulieris_strain_11|CDS_00264,	M_mulieris_strain_12|CDS_00259,	-	M_mulieris_strain_16|CDS_00263,	M_mulieris_strain_20|CDS_00264,	M_mulieris_strain_23|CDS_00274,	M_mulieris_strain_3|CDS_00265,	M_mulieris_strain_4|CDS_00264,	M_mulieris_strain_28_1|CDS_00274,	M_mulieris_strain_5|CDS_00276,	M_mulieris_strain_7|CDS_00266,	M_mulieris_strain_8|CDS_00266,	M_mulieris_strain_ATCC_35239|CDS_00235,	M_mulieris_strain_ATCC_35243|CDS_00256,	M_mulieris_strain_DSM_2710|CDS_00270,	M_mulieris_strain_FB024_16|CDS_00300,	M_mulieris_strain_NCTC11497|CDS_01013,	M_mulieris_strain_NCTC11658|CDS_00911,	M_mulieris_strain_NCTC11819|CDS_00380,	M_sp_strain_RF_GAM_744_WT_7|CDS_00080,
33451_M_mulieris_strain_11-CDS_00263.faa	M. mulieris	-	-	-	-	-	K00848	rhaB; rhamnulokinase [EC:2.7.1.5]	-	-	-	-	-	-	-	-	-	-	-	-	-	-	-	-	-	-	M_mulieris_strain_11|CDS_00263,	M_mulieris_strain_12|CDS_00260,	-	M_mulieris_strain_16|CDS_00264,	M_mulieris_strain_20|CDS_00265,	M_mulieris_strain_23|CDS_00275,	M_mulieris_strain_3|CDS_00266,	M_mulieris_strain_4|CDS_00263,	M_mulieris_strain_28_1|CDS_00275,	M_mulieris_strain_5|CDS_00275,	M_mulieris_strain_7|CDS_00265,	M_mulieris_strain_8|CDS_00267,	M_mulieris_strain_ATCC_35239|CDS_00234,	M_mulieris_strain_ATCC_35243|CDS_00255,	M_mulieris_strain_DSM_2710|CDS_00271,	M_mulieris_strain_FB024_16|CDS_00301,	M_mulieris_strain_NCTC11497|CDS_01014,	M_mulieris_strain_NCTC11658|CDS_00910,	M_mulieris_strain_NCTC11819|CDS_00379,	M_sp_strain_RF_GAM_744_WT_7|CDS_00079,
33450_M_mulieris_strain_11-CDS_00262.faa	M. mulieris	COG2407	G	L-fucose isomerase or related protein	FucI	-	K01818	fucI; L-fucose/D-arabinose isomerase [EC:5.3.1.25 5.3.1.3]	-	-	-	-	-	-	-	-	-	-	-	-	-	-	-	-	-	-	M_mulieris_strain_11|CDS_00262,	M_mulieris_strain_12|CDS_00261,	-	M_mulieris_strain_16|CDS_00265,	M_mulieris_strain_20|CDS_00266,	M_mulieris_strain_23|CDS_00276,	M_mulieris_strain_3|CDS_00268,	M_mulieris_strain_4|CDS_00262,	M_mulieris_strain_28_1|CDS_00276,	M_mulieris_strain_5|CDS_00274,	M_mulieris_strain_7|CDS_00264,	M_mulieris_strain_8|CDS_00268,	M_mulieris_strain_ATCC_35239|CDS_00233,	M_mulieris_strain_ATCC_35243|CDS_00254,	M_mulieris_strain_DSM_2710|CDS_00272,	M_mulieris_strain_FB024_16|CDS_00302,	M_mulieris_strain_NCTC11497|CDS_01015,	M_mulieris_strain_NCTC11658|CDS_00909,	M_mulieris_strain_NCTC11819|CDS_00378,	M_sp_strain_RF_GAM_744_WT_7|CDS_00078,
33459_M_mulieris_strain_11-CDS_00271.faa	M. mulieris	-	-	-	-	-	K07316	mod; adenine-specific DNA-methyltransferase [EC:2.1.1.72]	-	-	-	-	-	-	-	-	-	-	-	-	-	-	-	-	-	-	M_mulieris_strain_11|CDS_00271,	M_mulieris_strain_12|CDS_00268,	M_mulieris_strain_13|CDS_00281,	M_mulieris_strain_16|CDS_00272,	M_mulieris_strain_20|CDS_00273,	M_mulieris_strain_23|CDS_00283,	M_mulieris_strain_3|CDS_00274,	M_mulieris_strain_4|CDS_00271,	-	M_mulieris_strain_5|CDS_00283,	M_mulieris_strain_7|CDS_00273,	M_mulieris_strain_8|CDS_00274,	M_mulieris_strain_ATCC_35239|CDS_00242,	M_mulieris_strain_ATCC_35243|CDS_00263,	M_mulieris_strain_DSM_2710|CDS_00279,	M_mulieris_strain_FB024_16|CDS_00309,	M_mulieris_strain_NCTC11497|CDS_01021,	M_mulieris_strain_NCTC11658|CDS_00918,	M_mulieris_strain_NCTC11819|CDS_00371,	-
33464_M_mulieris_strain_11-CDS_00276.faa	M. mulieris	-	-	-	-	-	-	-	-	-	-	-	-	-	-	-	-	-	-	-	-	-	-	-	-	-	M_mulieris_strain_11|CDS_00276,	M_mulieris_strain_12|CDS_00274,	M_mulieris_strain_13|CDS_00317,	M_mulieris_strain_16|CDS_00278,	M_mulieris_strain_20|CDS_00281,	M_mulieris_strain_23|CDS_00290,	M_mulieris_strain_3|CDS_00280,	M_mulieris_strain_4|CDS_00276,	M_mulieris_strain_28_1|CDS_00283,	M_mulieris_strain_5|CDS_00289,	M_mulieris_strain_7|CDS_00278,	M_mulieris_strain_8|CDS_00280,	M_mulieris_strain_ATCC_35239|CDS_00247,	M_mulieris_strain_ATCC_35243|CDS_00268,	M_mulieris_strain_DSM_2710|CDS_00285,	M_mulieris_strain_FB024_16|CDS_00314,	M_mulieris_strain_NCTC11497|CDS_01026,	M_mulieris_strain_NCTC11658|CDS_00923,	M_mulieris_strain_NCTC11819|CDS_00365,	-
33467_M_mulieris_strain_11-CDS_00279.faa	M. mulieris	-	-	-	-	-	-	-	-	-	-	-	-	-	-	-	-	-	-	-	-	-	-	-	-	-	M_mulieris_strain_11|CDS_00279,	M_mulieris_strain_12|CDS_00277,	M_mulieris_strain_13|CDS_00320,	M_mulieris_strain_16|CDS_00281,	M_mulieris_strain_20|CDS_00284,	M_mulieris_strain_23|CDS_00293,	M_mulieris_strain_3|CDS_00283,	M_mulieris_strain_4|CDS_00279,	M_mulieris_strain_28_1|CDS_00286,	M_mulieris_strain_5|CDS_00292,	M_mulieris_strain_7|CDS_00281,	M_mulieris_strain_8|CDS_00283,	M_mulieris_strain_ATCC_35239|CDS_00250,	M_mulieris_strain_ATCC_35243|CDS_00271,	M_mulieris_strain_DSM_2710|CDS_00288,	M_mulieris_strain_FB024_16|CDS_00317,	M_mulieris_strain_NCTC11497|CDS_01029,	M_mulieris_strain_NCTC11658|CDS_00926,	M_mulieris_strain_NCTC11819|CDS_00362,	M_sp_strain_RF_GAM_744_WT_7|CDS_00293,
33472_M_mulieris_strain_11-CDS_00284.faa	M. mulieris	COG1376	M	Lipoprotein-anchoring transpeptidase ErfK/SrfK	ErfK	-	-	-	-	-	-	-	-	-	-	-	-	-	-	-	-	-	-	-	-	-	M_mulieris_strain_11|CDS_00284,	M_mulieris_strain_12|CDS_00282,	M_mulieris_strain_13|CDS_00325,	M_mulieris_strain_16|CDS_00286,	M_mulieris_strain_20|CDS_00289,	M_mulieris_strain_23|CDS_00298,	M_mulieris_strain_3|CDS_00288,	M_mulieris_strain_4|CDS_00284,	M_mulieris_strain_28_1|CDS_00291,	M_mulieris_strain_5|CDS_00297,	M_mulieris_strain_7|CDS_00286,	M_mulieris_strain_8|CDS_00288,	M_mulieris_strain_ATCC_35239|CDS_00255,	M_mulieris_strain_ATCC_35243|CDS_00276,	M_mulieris_strain_DSM_2710|CDS_00293,	M_mulieris_strain_FB024_16|CDS_00322,	M_mulieris_strain_NCTC11497|CDS_01034,	M_mulieris_strain_NCTC11658|CDS_00931,	M_mulieris_strain_NCTC11819|CDS_00357,	-
33473_M_mulieris_strain_11-CDS_00285.faa	M. mulieris	-	-	-	-	-	K05363	murM; serine/alanine adding enzyme [EC:2.3.2.10]	-	-	-	-	-	-	-	-	-	-	-	-	-	-	-	-	-	-	M_mulieris_strain_11|CDS_00285,	M_mulieris_strain_12|CDS_00283,	M_mulieris_strain_13|CDS_00326,	M_mulieris_strain_16|CDS_00287,	M_mulieris_strain_20|CDS_00290,	M_mulieris_strain_23|CDS_00299,	M_mulieris_strain_3|CDS_00289,	M_mulieris_strain_4|CDS_00285,	M_mulieris_strain_28_1|CDS_00292,	M_mulieris_strain_5|CDS_00298,	M_mulieris_strain_7|CDS_00287,	M_mulieris_strain_8|CDS_00289,	M_mulieris_strain_ATCC_35239|CDS_00256,	M_mulieris_strain_ATCC_35243|CDS_00277,	M_mulieris_strain_DSM_2710|CDS_00294,	M_mulieris_strain_FB024_16|CDS_00323,	M_mulieris_strain_NCTC11497|CDS_01035,	M_mulieris_strain_NCTC11658|CDS_00932,	M_mulieris_strain_NCTC11819|CDS_00356,	-
33476_M_mulieris_strain_11-CDS_00288.faa	M. mulieris	-	-	-	-	-	-	-	-	-	-	-	-	-	-	-	-	-	-	-	-	-	-	-	-	-	M_mulieris_strain_11|CDS_00288,	M_mulieris_strain_12|CDS_00286,	M_mulieris_strain_13|CDS_00329,	M_mulieris_strain_16|CDS_00290,	M_mulieris_strain_20|CDS_00293,	M_mulieris_strain_23|CDS_00302,	M_mulieris_strain_3|CDS_00292,	M_mulieris_strain_4|CDS_00288,	M_mulieris_strain_28_1|CDS_00295,	M_mulieris_strain_5|CDS_00301,	M_mulieris_strain_7|CDS_00290,	M_mulieris_strain_8|CDS_00292,	M_mulieris_strain_ATCC_35239|CDS_00259,	M_mulieris_strain_ATCC_35243|CDS_00280,	M_mulieris_strain_DSM_2710|CDS_00297,	M_mulieris_strain_FB024_16|CDS_00326,	M_mulieris_strain_NCTC11497|CDS_01038,	M_mulieris_strain_NCTC11658|CDS_00935,	M_mulieris_strain_NCTC11819|CDS_00353,	-
33478_M_mulieris_strain_11-CDS_00290.faa	M. mulieris	-	-	-	-	-	-	-	-	-	-	-	-	-	-	-	-	-	-	-	-	-	-	-	-	-	M_mulieris_strain_11|CDS_00290,	M_mulieris_strain_12|CDS_00288,	M_mulieris_strain_13|CDS_00331,	M_mulieris_strain_16|CDS_00292,	M_mulieris_strain_20|CDS_00295,	M_mulieris_strain_23|CDS_00304,	M_mulieris_strain_3|CDS_00294,	M_mulieris_strain_4|CDS_00290,	M_mulieris_strain_28_1|CDS_00297,	M_mulieris_strain_5|CDS_00303,	M_mulieris_strain_7|CDS_00292,	M_mulieris_strain_8|CDS_00294,	M_mulieris_strain_ATCC_35239|CDS_00261,	M_mulieris_strain_ATCC_35243|CDS_00282,	M_mulieris_strain_DSM_2710|CDS_00299,	M_mulieris_strain_FB024_16|CDS_00328,	M_mulieris_strain_NCTC11497|CDS_01040,	M_mulieris_strain_NCTC11658|CDS_00937,	M_mulieris_strain_NCTC11819|CDS_00351,	-
33479_M_mulieris_strain_11-CDS_00291.faa	M. mulieris	-	-	-	-	-	K14155	patB, malY; cysteine-S-conjugate beta-lyase [EC:4.4.1.13]	-	-	-	-	-	-	-	-	-	-	-	-	-	-	-	-	-	-	M_mulieris_strain_11|CDS_00291,	M_mulieris_strain_12|CDS_00289,	M_mulieris_strain_13|CDS_00332,	M_mulieris_strain_16|CDS_00293,	M_mulieris_strain_20|CDS_00296,	M_mulieris_strain_23|CDS_00305,	M_mulieris_strain_3|CDS_00295,	M_mulieris_strain_4|CDS_00291,	M_mulieris_strain_28_1|CDS_00298,	M_mulieris_strain_5|CDS_00304,	M_mulieris_strain_7|CDS_00293,	M_mulieris_strain_8|CDS_00295,	M_mulieris_strain_ATCC_35239|CDS_00262,	M_mulieris_strain_ATCC_35243|CDS_00283,	M_mulieris_strain_DSM_2710|CDS_00300,	M_mulieris_strain_FB024_16|CDS_00329,	M_mulieris_strain_NCTC11497|CDS_01041,	M_mulieris_strain_NCTC11658|CDS_00938,	M_mulieris_strain_NCTC11819|CDS_00350,	-
33480_M_mulieris_strain_11-CDS_00292.faa	M. mulieris	COG1274	C	Phosphoenolpyruvate carboxykinase, GTP-dependent	PepCK	Gluconeogenesis	K01596	E4.1.1.32, pckA, PCK; phosphoenolpyruvate carboxykinase (GTP) [EC:4.1.1.32]	-	-	-	-	-	-	-	-	-	-	-	-	-	-	-	-	-	-	M_mulieris_strain_11|CDS_00292,	M_mulieris_strain_12|CDS_00290,	M_mulieris_strain_13|CDS_00333,	M_mulieris_strain_16|CDS_00294,	M_mulieris_strain_20|CDS_00297,	M_mulieris_strain_23|CDS_00306,	M_mulieris_strain_3|CDS_00296,	M_mulieris_strain_4|CDS_00292,	M_mulieris_strain_28_1|CDS_00299,	M_mulieris_strain_5|CDS_00305,	M_mulieris_strain_7|CDS_00294,	M_mulieris_strain_8|CDS_00296,	M_mulieris_strain_ATCC_35239|CDS_00263,	M_mulieris_strain_ATCC_35243|CDS_00284,	M_mulieris_strain_DSM_2710|CDS_00301,	M_mulieris_strain_FB024_16|CDS_00330,	M_mulieris_strain_NCTC11497|CDS_01042,	M_mulieris_strain_NCTC11658|CDS_00939,	M_mulieris_strain_NCTC11819|CDS_00349,	-
33507_M_mulieris_strain_11-CDS_00319.faa	M. mulieris	-	-	-	-	-	-	-	-	-	-	-	-	-	-	-	-	-	-	-	-	-	-	-	-	-	M_mulieris_strain_11|CDS_00319,	M_mulieris_strain_12|CDS_00315,	M_mulieris_strain_13|CDS_00371,	M_mulieris_strain_16|CDS_00333,	M_mulieris_strain_20|CDS_00321,	M_mulieris_strain_23|CDS_00336,	M_mulieris_strain_3|CDS_00321,	M_mulieris_strain_4|CDS_00327,	M_mulieris_strain_28_1|CDS_00334,	M_mulieris_strain_5|CDS_00335,	M_mulieris_strain_7|CDS_00322,	M_mulieris_strain_8|CDS_00321,	M_mulieris_strain_ATCC_35239|CDS_00291,	M_mulieris_strain_ATCC_35243|CDS_00310,	M_mulieris_strain_DSM_2710|CDS_00331,	M_mulieris_strain_FB024_16|CDS_00357,	M_mulieris_strain_NCTC11497|CDS_01069,	M_mulieris_strain_NCTC11658|CDS_00966,	M_mulieris_strain_NCTC11819|CDS_00319,	-
33510_M_mulieris_strain_11-CDS_00322.faa	M. mulieris	COG4200	V	Predicted lantabiotic-exporting membrane pepmease, EfiE/EfiG/ABC2 family	EfiE	-	K20460	nukE, mcdE, sboE; lantibiotic transport system permease protein	-	-	-	-	-	-	-	-	-	-	-	-	-	-	-	-	-	-	M_mulieris_strain_11|CDS_00322,	M_mulieris_strain_12|CDS_00318,	M_mulieris_strain_13|CDS_00374,	M_mulieris_strain_16|CDS_00336,	M_mulieris_strain_20|CDS_00324,	M_mulieris_strain_23|CDS_00339,	M_mulieris_strain_3|CDS_00324,	M_mulieris_strain_4|CDS_00330,	M_mulieris_strain_28_1|CDS_00337,	M_mulieris_strain_5|CDS_00338,	M_mulieris_strain_7|CDS_00325,	M_mulieris_strain_8|CDS_00324,	M_mulieris_strain_ATCC_35239|CDS_00294,	M_mulieris_strain_ATCC_35243|CDS_00313,	M_mulieris_strain_DSM_2710|CDS_00334,	M_mulieris_strain_FB024_16|CDS_00360,	M_mulieris_strain_NCTC11497|CDS_01072,	M_mulieris_strain_NCTC11658|CDS_00969,	M_mulieris_strain_NCTC11819|CDS_00316,	-
33512_M_mulieris_strain_11-CDS_00324.faa	M. mulieris	-	-	-	-	-	-	-	-	-	-	-	-	-	-	-	-	-	-	-	-	-	-	-	-	-	M_mulieris_strain_11|CDS_00324,	M_mulieris_strain_12|CDS_00320,	M_mulieris_strain_13|CDS_00376,	M_mulieris_strain_16|CDS_00339,	M_mulieris_strain_20|CDS_00326,	M_mulieris_strain_23|CDS_00341,	M_mulieris_strain_3|CDS_00326,	M_mulieris_strain_4|CDS_00332,	M_mulieris_strain_28_1|CDS_00339,	M_mulieris_strain_5|CDS_00340,	M_mulieris_strain_7|CDS_00327,	M_mulieris_strain_8|CDS_00326,	M_mulieris_strain_ATCC_35239|CDS_00296,	M_mulieris_strain_ATCC_35243|CDS_00316,	M_mulieris_strain_DSM_2710|CDS_00336,	M_mulieris_strain_FB024_16|CDS_00362,	M_mulieris_strain_NCTC11497|CDS_01074,	M_mulieris_strain_NCTC11658|CDS_00971,	M_mulieris_strain_NCTC11819|CDS_00314,	M_sp_strain_RF_GAM_744_WT_7|CDS_00888,
33530_M_mulieris_strain_11-CDS_00344.faa	M. mulieris	-	-	-	-	-	-	-	-	-	-	-	-	-	-	-	-	-	-	-	-	-	-	-	-	-	M_mulieris_strain_11|CDS_00344,	M_mulieris_strain_12|CDS_00341,	M_mulieris_strain_13|CDS_00397,	M_mulieris_strain_16|CDS_01777,	M_mulieris_strain_20|CDS_00347,	M_mulieris_strain_23|CDS_00361,	M_mulieris_strain_3|CDS_00348,	M_mulieris_strain_4|CDS_00352,	M_mulieris_strain_28_1|CDS_00360,	M_mulieris_strain_5|CDS_00360,	M_mulieris_strain_7|CDS_00347,	M_mulieris_strain_8|CDS_00347,	M_mulieris_strain_ATCC_35239|CDS_00317,	M_mulieris_strain_ATCC_35243|CDS_00338,	M_mulieris_strain_DSM_2710|CDS_00358,	M_mulieris_strain_FB024_16|CDS_00383,	M_mulieris_strain_NCTC11497|CDS_01095,	M_mulieris_strain_NCTC11658|CDS_00992,	M_mulieris_strain_NCTC11819|CDS_00292,	-
33539_M_mulieris_strain_11-CDS_00353.faa	M. mulieris	-	-	-	-	-	-	-	-	-	-	-	-	-	-	-	-	-	-	-	-	-	-	-	-	-	M_mulieris_strain_11|CDS_00353,M_mulieris_strain_11|CDS_00354,	M_mulieris_strain_12|CDS_00349,	M_mulieris_strain_13|CDS_00403,M_mulieris_strain_13|CDS_00404,	M_mulieris_strain_16|CDS_00362,	M_mulieris_strain_20|CDS_00355,	M_mulieris_strain_23|CDS_00368,M_mulieris_strain_23|CDS_00369,	M_mulieris_strain_3|CDS_00354,	M_mulieris_strain_4|CDS_00361,	M_mulieris_strain_28_1|CDS_00364,	M_mulieris_strain_5|CDS_00369,M_mulieris_strain_5|CDS_00370,	M_mulieris_strain_7|CDS_00356,M_mulieris_strain_7|CDS_00357,	M_mulieris_strain_8|CDS_00353,	M_mulieris_strain_ATCC_35239|CDS_00326,M_mulieris_strain_ATCC_35239|CDS_00327,	M_mulieris_strain_ATCC_35243|CDS_00347,M_mulieris_strain_ATCC_35243|CDS_00348,	M_mulieris_strain_DSM_2710|CDS_00367,M_mulieris_strain_DSM_2710|CDS_00368,	M_mulieris_strain_FB024_16|CDS_00391,	M_mulieris_strain_NCTC11497|CDS_01102,	M_mulieris_strain_NCTC11658|CDS_01001,M_mulieris_strain_NCTC11658|CDS_01002,	M_mulieris_strain_NCTC11819|CDS_00282,M_mulieris_strain_NCTC11819|CDS_00283,	-
33543_M_mulieris_strain_11-CDS_00357.faa	M. mulieris	-	-	-	-	-	K07133	K07133; uncharacterized protein	-	-	-	-	-	-	-	-	-	-	-	-	-	-	-	-	-	-	M_mulieris_strain_11|CDS_00357,	M_mulieris_strain_12|CDS_00350,	M_mulieris_strain_13|CDS_00405,	M_mulieris_strain_16|CDS_00364,	M_mulieris_strain_20|CDS_00356,	M_mulieris_strain_23|CDS_00371,	M_mulieris_strain_3|CDS_00355,	M_mulieris_strain_4|CDS_00363,	M_mulieris_strain_28_1|CDS_00366,	M_mulieris_strain_5|CDS_00373,	M_mulieris_strain_7|CDS_00360,	M_mulieris_strain_8|CDS_00354,	M_mulieris_strain_ATCC_35239|CDS_00330,	M_mulieris_strain_ATCC_35243|CDS_00351,	M_mulieris_strain_DSM_2710|CDS_00370,	M_mulieris_strain_FB024_16|CDS_00393,	M_mulieris_strain_NCTC11497|CDS_01103,	M_mulieris_strain_NCTC11658|CDS_01005,	M_mulieris_strain_NCTC11819|CDS_00280,	-
33544_M_mulieris_strain_11-CDS_00358.faa	M. mulieris	-	-	-	-	-	-	-	-	-	-	-	-	-	-	-	-	-	-	-	-	-	-	-	-	-	M_mulieris_strain_11|CDS_00358,	M_mulieris_strain_12|CDS_00351,	M_mulieris_strain_13|CDS_00406,	M_mulieris_strain_16|CDS_00365,	M_mulieris_strain_20|CDS_00357,	M_mulieris_strain_23|CDS_00372,	M_mulieris_strain_3|CDS_00356,	M_mulieris_strain_4|CDS_00364,	M_mulieris_strain_28_1|CDS_00367,	M_mulieris_strain_5|CDS_00374,	M_mulieris_strain_7|CDS_00361,	M_mulieris_strain_8|CDS_00355,	M_mulieris_strain_ATCC_35239|CDS_00331,	M_mulieris_strain_ATCC_35243|CDS_00352,	M_mulieris_strain_DSM_2710|CDS_00371,	M_mulieris_strain_FB024_16|CDS_00394,	M_mulieris_strain_NCTC11497|CDS_01104,	M_mulieris_strain_NCTC11658|CDS_01006,	M_mulieris_strain_NCTC11819|CDS_00279,	M_sp_strain_RF_GAM_744_WT_7|CDS_00251,
33557_M_mulieris_strain_11-CDS_00371.faa	M. mulieris	-	-	-	-	-	-	-	-	-	-	-	-	-	-	-	-	-	-	-	-	-	-	-	-	-	M_mulieris_strain_11|CDS_00371,	M_mulieris_strain_12|CDS_00364,	M_mulieris_strain_13|CDS_00419,	M_mulieris_strain_16|CDS_00378,	M_mulieris_strain_20|CDS_00370,	M_mulieris_strain_23|CDS_00386,	M_mulieris_strain_3|CDS_00369,	M_mulieris_strain_4|CDS_00378,	M_mulieris_strain_28_1|CDS_00381,	M_mulieris_strain_5|CDS_00387,	M_mulieris_strain_7|CDS_00374,	M_mulieris_strain_8|CDS_00368,	M_mulieris_strain_ATCC_35239|CDS_00344,	M_mulieris_strain_ATCC_35243|CDS_00365,	M_mulieris_strain_DSM_2710|CDS_00385,	M_mulieris_strain_FB024_16|CDS_00407,	M_mulieris_strain_NCTC11497|CDS_01117,	M_mulieris_strain_NCTC11658|CDS_01019,	M_mulieris_strain_NCTC11819|CDS_00265,	M_sp_strain_RF_GAM_744_WT_7|CDS_00236,
33572_M_mulieris_strain_11-CDS_00386.faa	M. mulieris	-	-	-	-	-	-	-	-	-	-	-	-	-	-	-	-	-	-	-	-	-	-	-	-	-	M_mulieris_strain_11|CDS_00386,	M_mulieris_strain_12|CDS_00379,	M_mulieris_strain_13|CDS_00434,	M_mulieris_strain_16|CDS_00393,	M_mulieris_strain_20|CDS_00385,	M_mulieris_strain_23|CDS_00401,	M_mulieris_strain_3|CDS_00384,	M_mulieris_strain_4|CDS_00393,	M_mulieris_strain_28_1|CDS_00396,	M_mulieris_strain_5|CDS_00402,	M_mulieris_strain_7|CDS_00389,	M_mulieris_strain_8|CDS_00383,	M_mulieris_strain_ATCC_35239|CDS_00359,	M_mulieris_strain_ATCC_35243|CDS_00380,	M_mulieris_strain_DSM_2710|CDS_00400,	M_mulieris_strain_FB024_16|CDS_00422,	M_mulieris_strain_NCTC11497|CDS_01132,	M_mulieris_strain_NCTC11658|CDS_01034,	M_mulieris_strain_NCTC11819|CDS_00250,	-
33573_M_mulieris_strain_11-CDS_00387.faa	M. mulieris	COG2026	V	mRNA-degrading endonuclease RelE, toxin component of the RelBE toxin-antitoxin system	RelE	-	K06218	relE, stbE; mRNA interferase RelE/StbE	-	-	-	-	-	-	-	-	-	-	-	-	-	-	-	-	-	-	M_mulieris_strain_11|CDS_00387,	M_mulieris_strain_12|CDS_00380,	M_mulieris_strain_13|CDS_00435,	M_mulieris_strain_16|CDS_00394,	M_mulieris_strain_20|CDS_00386,	M_mulieris_strain_23|CDS_00402,	M_mulieris_strain_3|CDS_00385,	M_mulieris_strain_4|CDS_00394,	M_mulieris_strain_28_1|CDS_00397,	M_mulieris_strain_5|CDS_00403,	M_mulieris_strain_7|CDS_00390,	M_mulieris_strain_8|CDS_00384,	M_mulieris_strain_ATCC_35239|CDS_00360,	M_mulieris_strain_ATCC_35243|CDS_00381,	M_mulieris_strain_DSM_2710|CDS_00401,	M_mulieris_strain_FB024_16|CDS_00423,	M_mulieris_strain_NCTC11497|CDS_01133,	M_mulieris_strain_NCTC11658|CDS_01035,	M_mulieris_strain_NCTC11819|CDS_00249,	M_sp_strain_RF_GAM_744_WT_7|CDS_01285,
33574_M_mulieris_strain_11-CDS_00388.faa	M. mulieris	COG0456	J	Ribosomal protein S18 acetylase RimI and related acetyltransferases	RimI	-	K22441	paiA; diamine N-acetyltransferase [EC:2.3.1.57]	-	-	-	-	-	-	-	-	-	-	-	-	-	-	-	-	-	-	M_mulieris_strain_11|CDS_00388,	M_mulieris_strain_12|CDS_00381,	M_mulieris_strain_13|CDS_00436,	M_mulieris_strain_16|CDS_00395,	M_mulieris_strain_20|CDS_00387,	M_mulieris_strain_23|CDS_00403,	M_mulieris_strain_3|CDS_00386,	M_mulieris_strain_4|CDS_00395,	M_mulieris_strain_28_1|CDS_00398,	M_mulieris_strain_5|CDS_00404,	M_mulieris_strain_7|CDS_00391,	M_mulieris_strain_8|CDS_00385,	M_mulieris_strain_ATCC_35239|CDS_00361,	M_mulieris_strain_ATCC_35243|CDS_00382,	M_mulieris_strain_DSM_2710|CDS_00402,	M_mulieris_strain_FB024_16|CDS_00424,	M_mulieris_strain_NCTC11497|CDS_01134,	M_mulieris_strain_NCTC11658|CDS_01036,	M_mulieris_strain_NCTC11819|CDS_00248,	-
33575_M_mulieris_strain_11-CDS_00389.faa	M. mulieris	-	-	-	-	-	-	-	-	-	-	-	-	-	-	-	-	-	-	-	-	-	-	-	-	-	M_mulieris_strain_11|CDS_00389,	M_mulieris_strain_12|CDS_00382,	M_mulieris_strain_13|CDS_00437,	M_mulieris_strain_16|CDS_00396,	M_mulieris_strain_20|CDS_00388,	M_mulieris_strain_23|CDS_00404,	M_mulieris_strain_3|CDS_00387,	M_mulieris_strain_4|CDS_00396,	M_mulieris_strain_28_1|CDS_00399,	M_mulieris_strain_5|CDS_00405,	M_mulieris_strain_7|CDS_00392,	M_mulieris_strain_8|CDS_00386,	M_mulieris_strain_ATCC_35239|CDS_00362,	M_mulieris_strain_ATCC_35243|CDS_00383,	M_mulieris_strain_DSM_2710|CDS_00403,	M_mulieris_strain_FB024_16|CDS_00425,	M_mulieris_strain_NCTC11497|CDS_01135,	M_mulieris_strain_NCTC11658|CDS_01037,	M_mulieris_strain_NCTC11819|CDS_00247,	-
33576_M_mulieris_strain_11-CDS_00390.faa	M. mulieris	-	-	-	-	-	-	-	-	-	-	-	-	-	-	-	-	-	-	-	-	-	-	-	-	-	M_mulieris_strain_11|CDS_00390,	M_mulieris_strain_12|CDS_00383,	M_mulieris_strain_13|CDS_00438,	M_mulieris_strain_16|CDS_00397,	M_mulieris_strain_20|CDS_00389,	M_mulieris_strain_23|CDS_00405,	M_mulieris_strain_3|CDS_00388,	M_mulieris_strain_4|CDS_00397,	M_mulieris_strain_28_1|CDS_00400,	M_mulieris_strain_5|CDS_00406,	M_mulieris_strain_7|CDS_00393,	M_mulieris_strain_8|CDS_00387,	M_mulieris_strain_ATCC_35239|CDS_00363,	M_mulieris_strain_ATCC_35243|CDS_00384,	M_mulieris_strain_DSM_2710|CDS_00404,	M_mulieris_strain_FB024_16|CDS_00426,	M_mulieris_strain_NCTC11497|CDS_01136,	M_mulieris_strain_NCTC11658|CDS_01038,	M_mulieris_strain_NCTC11819|CDS_00246,	-
33577_M_mulieris_strain_11-CDS_00391.faa	M. mulieris	COG1121	P	ABC-type Mn2+/Zn2+ transport system, ATPase component	ZnuC	-	K09820	ABC.MN.A; manganese/iron transport system ATP-binding protein	-	-	-	-	-	-	-	-	-	-	-	-	-	-	-	-	-	-	M_mulieris_strain_11|CDS_00391,	M_mulieris_strain_12|CDS_00384,	M_mulieris_strain_13|CDS_00439,	M_mulieris_strain_16|CDS_00398,	M_mulieris_strain_20|CDS_00390,	M_mulieris_strain_23|CDS_00406,	M_mulieris_strain_3|CDS_00389,	M_mulieris_strain_4|CDS_00398,	M_mulieris_strain_28_1|CDS_00401,	M_mulieris_strain_5|CDS_00407,	M_mulieris_strain_7|CDS_00394,	M_mulieris_strain_8|CDS_00388,	M_mulieris_strain_ATCC_35239|CDS_00364,	M_mulieris_strain_ATCC_35243|CDS_00385,	M_mulieris_strain_DSM_2710|CDS_00405,	M_mulieris_strain_FB024_16|CDS_00427,	M_mulieris_strain_NCTC11497|CDS_01137,	M_mulieris_strain_NCTC11658|CDS_01039,	M_mulieris_strain_NCTC11819|CDS_00245,	-
33578_M_mulieris_strain_11-CDS_00392.faa	M. mulieris	COG1108	P	ABC-type Mn2+/Zn2+ transport system, permease component	ZnuB	-	K09819	ABC.MN.P; manganese/iron transport system permease protein	-	-	-	-	-	-	-	-	-	-	-	-	-	-	-	-	-	-	M_mulieris_strain_11|CDS_00392,	M_mulieris_strain_12|CDS_00385,	M_mulieris_strain_13|CDS_00440,	M_mulieris_strain_16|CDS_00399,	M_mulieris_strain_20|CDS_00391,	M_mulieris_strain_23|CDS_00407,	M_mulieris_strain_3|CDS_00390,	M_mulieris_strain_4|CDS_00399,	M_mulieris_strain_28_1|CDS_00402,	M_mulieris_strain_5|CDS_00408,	M_mulieris_strain_7|CDS_00395,	M_mulieris_strain_8|CDS_00389,	M_mulieris_strain_ATCC_35239|CDS_00365,	M_mulieris_strain_ATCC_35243|CDS_00386,	M_mulieris_strain_DSM_2710|CDS_00406,	M_mulieris_strain_FB024_16|CDS_00428,	M_mulieris_strain_NCTC11497|CDS_01138,	M_mulieris_strain_NCTC11658|CDS_01040,	M_mulieris_strain_NCTC11819|CDS_00244,	-
33579_M_mulieris_strain_11-CDS_00393.faa	M. mulieris	-	-	-	-	-	-	-	-	-	-	-	-	-	-	-	-	-	-	-	-	-	-	-	-	-	M_mulieris_strain_11|CDS_00393,	M_mulieris_strain_12|CDS_00394,	M_mulieris_strain_13|CDS_00441,	M_mulieris_strain_16|CDS_00408,	M_mulieris_strain_20|CDS_00400,	M_mulieris_strain_23|CDS_00416,	M_mulieris_strain_3|CDS_00391,	M_mulieris_strain_4|CDS_00400,	M_mulieris_strain_28_1|CDS_00403,	M_mulieris_strain_5|CDS_00409,	M_mulieris_strain_7|CDS_00405,	M_mulieris_strain_8|CDS_00390,	M_mulieris_strain_ATCC_35239|CDS_00374,	M_mulieris_strain_ATCC_35243|CDS_00395,	M_mulieris_strain_DSM_2710|CDS_00414,	M_mulieris_strain_FB024_16|CDS_00429,	M_mulieris_strain_NCTC11497|CDS_01139,	M_mulieris_strain_NCTC11658|CDS_01048,	M_mulieris_strain_NCTC11819|CDS_00236,M_mulieris_strain_NCTC11819|CDS_02220,M_mulieris_strain_NCTC11819|CDS_02224,	M_sp_strain_RF_GAM_744_WT_7|CDS_00274,
[truncated: 347 more rows]
